# Supplementary material for: A comparative analysis of transcription factor binding models learned from PBM, HT-SELEX and ChIP data
Source: Nucleic Acids Res. 2014 Feb 5;42(8):e63. doi: 10.1093/nar/gku117 (PMC4005680; doi:10.1093/nar/gku117)
Supplement: Supplementary Data [file supp_gku117_nar-03321-met-k-2013-File007.xls]

## Sheet: False oligos
The table contains oligos that are the most frequent oligos of the last cycle, and do not contain any of seeds of Jolma at el. with at most one mismatch.
Fot reach oligo, the enrichment ratio is reported. That is the frequency in the last cycle divided by the frequency in the previous cycle.
Experiment	Oligo sequence	Enrichment ratio
Prrx2_TATGAA20NAGG_Z	GAAAAAAGAAAAAAAGAGAG	0.340143
Prrx2_TATGAA20NAGG_Z	AAAAAAGAAAAGAAGAAATA	0.226762
Prrx2_TATGAA20NAGG_Z	GAAAAGAAGGAGGAAAAGAA	Infinity
Prrx2_TATGAA20NAGG_Z	GAAGAGAGAAAAAGAAAAGA	0.642493
Prrx2_TATGAA20NAGG_Z	AAAAAGAAAAAAAAGAAAAA	0.642493
Prrx2_TATGAA20NAGG_Z	GAAAAGGAAAAAAGAAAAAA	0.283453
Prrx2_TATGAA20NAGG_Z	GAAGGGAAGAAAAAAGAAAA	Infinity
Prrx2_TATGAA20NAGG_Z	AGTAAAGGGGAAAAAGAGAA	0.12283
Prrx2_TATGAA20NAGG_Z	AGAAGGAAGGTAGGAAAAGA	Infinity
Prrx2_TATGAA20NAGG_Z	AGAAAAAAAGAAAAGAAGAA	0.113381
Prrx2_TATGAA20NAGG_Z	AAAGAAAAGAAGAAAAAGAA	0.226762
Prrx2_TATGAA20NAGG_Z	GCCCTCCCAAACCCACCCAC	0.415731
Prrx2_TATGAA20NAGG_Z	ATGAAAGAAGAAGAGAGAAG	0.415731
Prrx2_TATGAA20NAGG_Z	AGAAAGAAAAGAAAAAAGAA	0.377937
Prrx2_TATGAA20NAGG_Z	AAAAAAAAAGAAAAAAAGAA	Infinity
NEUROG2_TGGCGG20NGA_AE	ACGTATGCCGTCTTCTGCTT	Infinity
NEUROG2_TGGCGG20NGA_AE	CCTCCCCCCCACCCACCACC	0.472311
NEUROG2_TGGCGG20NGA_AE	ACCCCTCCCGCCCAGCCCAT	0.0944621
NEUROG2_TGGCGG20NGA_AE	TACGAATGATAGGCGGGGGA	Infinity
NEUROG2_TGGCGG20NGA_AE	ACCCACCCACCTCCCCCCTA	0.472311
NEUROG2_TGGCGG20NGA_AE	TTCCCTCCCCACCCTCCCCT	Infinity
NEUROG2_TGGCGG20NGA_AE	GTACCCGCCCTGCCCACCCA	0.404838
NEUROG2_TGGCGG20NGA_AE	TTCCCACCCACCACACCCTA	0.202419
NEUROG2_TGGCGG20NGA_AE	ATCACCCATCCCCCCCACCC	Infinity
NEUROG2_TGGCGG20NGA_AE	TACCCTCCCTCCCTCCCAGT	Infinity
NEUROG2_TGGCGG20NGA_AE	CCACCCCCACCCACCCCCAC	Infinity
NEUROG2_TGGCGG20NGA_AE	ACCCACCACCCCCACCCCAC	Infinity
NEUROG2_TGGCGG20NGA_AE	ACGTACCCTCCCTCCCACCC	0.337365
NEUROG2_TGGCGG20NGA_AE	AGACCCACCCACCTCCCCCA	Infinity
NEUROG2_TGGCGG20NGA_AE	AAGCCCCCCCTCCCTCCCCA	0.112455
NEUROG2_TGGCGG20NGA_AE	GCGTATGCCGTCTTCTGCTT	Infinity
NEUROG2_TGGCGG20NGA_AE	CCGTATGCCGTCTTCTGCTT	Infinity
NEUROG2_TGGCGG20NGA_AE	TTCGAATGATACGGCGACGG	0.168682
NEUROG2_TGGCGG20NGA_AE	CTGGGGTGGGTGGGCATTCT	Infinity
NEUROG2_TGGCGG20NGA_AE	ACCCGCCCGCCCACCACTGC	0.337365
NEUROG2_TGGCGG20NGA_AE	CATCCCGCCCCCCCAACCCA	Infinity
NEUROG2_TGGCGG20NGA_AE	TATCCCTGCCCACCCTCCCT	0.337365
NEUROG2_TGGCGG20NGA_AE	AAGGCCCCCCCTACCCACCC	0.337365
NEUROG2_TGGCGG20NGA_AE	CACCCCCCCGACCCACCCGA	Infinity
NEUROG2_TGGCGG20NGA_AE	AGCCCCCCCCTCCCCACCCC	Infinity
NEUROG2_TGGCGG20NGA_AE	CATCCCCCCCTCCCATCCCC	Infinity
NEUROG2_TGGCGG20NGA_AE	ACCCGCCCCTCCCCCCCCTG	Infinity
NEUROG2_TGGCGG20NGA_AE	TACCCTCCCCCCCTCCCTGC	Infinity
NEUROG2_TGGCGG20NGA_AE	CTATCCCTTCCCCCCCTCCC	Infinity
NEUROG2_TGGCGG20NGA_AE	CCCTCCCTCCCCTCCCCAGT	0.269892
NEUROG2_TGGCGG20NGA_AE	CGTTCCCGCCCGTCCCCCCC	0.269892
NEUROG2_TGGCGG20NGA_AE	CAACCCCTCCCCACCCCCCC	Infinity
NEUROG2_TGGCGG20NGA_AE	CTCCCTCCCCGCCCTCCCAA	Infinity
NEUROG2_TGGCGG20NGA_AE	AGTACCCCCCCACCCCTCCC	Infinity
NEUROG2_TGGCGG20NGA_AE	TCCCACCACCCCCACCCTCC	0.269892
NEUROG2_TGGCGG20NGA_AE	AAATACCCTCCCTCCCCCCC	0.0899639
NEUROG2_TGGCGG20NGA_AE	ACCCACCCATGCCCTCCCCT	0.134946
NEUROG2_TGGCGG20NGA_AE	AACTGCCCCCCCTCCCTCCC	Infinity
NEUROG2_TGGCGG20NGA_AE	AGGATCCCTCCCCCCCTCCC	0.0899639
NEUROG2_TGGCGG20NGA_AE	AACACCCACCCCCCCACCGC	Infinity
NEUROG2_TGGCGG20NGA_AE	TAGGGTAACGGGTTGGGTGG	Infinity
NEUROG2_TGGCGG20NGA_AE	GGGGGGTGGGCAGGGGGGTT	0.269892
NEUROG2_TGGCGG20NGA_AE	GGGGATACCGGGGGTGGGGG	0.269892
NEUROG2_TGGCGG20NGA_AE	GTTGTCCGCCTTCCCTATGG	Infinity
NEUROG2_TGGCGG20NGA_AE	CCTCCCTCCCCAACCCCCCC	Infinity
NEUROG2_TGGCGG20NGA_AE	CCCCCACCCTCGCCCCGCCC	Infinity
NEUROG2_TGGCGG20NGA_AE	GCGGGGCCGGGTGGGCTGAC	0.269892
NEUROG2_TGGCGG20NGA_AE	AACCCCCCCACCCTTCCCAG	0.134946
NEUROG2_TGGCGG20NGA_AE	CACACGCGCGGTAGCGCGTG	0.269892
NEUROG2_TGGCGG20NGA_AE	CCCCCCCGGCCCACCCCCAC	Infinity
NEUROG2_TGGCGG20NGA_AE	TCGTATGCCGTCTTCTGCTT	0.005292
NEUROG2_TGGCGG20NGA_AE	CCCCCCCTCCCCCAACCCCC	Infinity
NEUROG2_TGGCGG20NGA_AE	TAAGCCCTCCCTACCCGCCC	0.134946
NEUROG2_TGGCGG20NGA_AE	ACCCAACCCTCCCGCCCGCA	0.269892
NEUROG2_TGGCGG20NGA_AE	GCCCCCCCACCCACCACCAA	Infinity
NEUROG2_TGGCGG20NGA_AE	TCCCTCCCCCCCCAACCCAT	Infinity
NEUROG2_TGGCGG20NGA_AE	ACCCACCCCAGCCCCTCCCT	Infinity
NEUROG2_TGGCGG20NGA_AE	TCCCGCCCCCCCGACCCCAA	Infinity
NEUROG2_TGGCGG20NGA_AE	TACCCACCCACACCACCCTG	0.269892
NEUROG2_TGGCGG20NGA_AE	GACCCACCCCGACCCGCCCC	Infinity
NEUROG2_TGGCGG20NGA_AE	GAACCCCCCCTACCCACCCC	Infinity
NEUROG2_TGGCGG20NGA_AE	CCCCCCCGCCCACACCCAAC	0.202419
NEUROG2_TGGCGG20NGA_AE	TCCCAGCCCCCCCTCCCGCC	Infinity
NEUROG2_TGGCGG20NGA_AE	CCCCACCCACCCACCTCACC	Infinity
NEUROG2_TGGCGG20NGA_AE	CCCCGCCCTCCCCTTCCCCC	0.101209
NEUROG2_TGGCGG20NGA_AE	CCCCTCCCCCCCCTCCCGCG	Infinity
NEUROG2_TGGCGG20NGA_AE	TCCCATCCCCCCCTCCCCAT	Infinity
NEUROG2_TGGCGG20NGA_AE	TCCCGCCTCACCCACCCATC	Infinity
NEUROG2_TGGCGG20NGA_AE	CCCACCCTCACCCACCCCAT	Infinity
NEUROG2_TGGCGG20NGA_AE	CACTCCCGCCCTTCCCACCC	Infinity
NEUROG2_TGGCGG20NGA_AE	CCCTCCGCCCACCCACCCCC	Infinity
NEUROG2_TGGCGG20NGA_AE	AGGGAAATAAGGGAGGGGAT	Infinity
NEUROG2_TGGCGG20NGA_AE	AAACCCCCCCTCCCCTCCCT	Infinity
MLX_CATAT14N_S	AGCCCTTACTCCGA	1.8254
MLX_CATAT14N_S	CCCTCTGACATGCC	0.215512
MLX_CATAT14N_S	AGTTCATTCGAATC	0.116595
MLX_CATAT14N_S	TGGTGTGAACACCC	0.216166
MLX_CATAT14N_S	TGAATGCCAACCAT	0.055823
MLX_CATAT14N_S	TGCTAGATCGACAC	0.197459
MLX_CATAT14N_S	TGACACCTTTTGGG	0.0783897
MLX_CATAT14N_S	CACGAAGCCTATCC	Infinity
MLX_CATAT14N_S	CCCAACCCCGAAAT	0.195578
MLX_CATAT14N_S	GTATGTTTCCACCG	0.146684
MLX_CATAT14N_S	AACCACCAAGGGAC	0.0677002
MLX_CATAT14N_S	CCCCTTACCATCTC	Infinity
MLX_CATAT14N_S	CGCACTCCGATATT	0.1354
MLX_CATAT14N_S	CACACTGTTCCCTA	Infinity
MLX_CATAT14N_S	CAATGCCAGGCGCA	0.0401186
MLX_CATAT14N_S	ACGCTGTCCACGTG	Infinity
MLX_CATAT14N_S	ATTCGTCTTCCCCT	0.157967
MLX_CATAT14N_S	TAACTCTTCCCACT	Infinity
MLX_CATAT14N_S	ACATTACCCACCCT	Infinity
MLX_CATAT14N_S	CGGGCGTAGCGCCC	0.157967
MLX_CATAT14N_S	ACATTCCACCATTC	0.105311
MLX_CATAT14N_S	AAATTGTCCACGTG	0.270801
MLX_CATAT14N_S	ACACTGTCCACGTG	0.270801
MLX_CATAT14N_S	CGACCCCCGCCCTA	Infinity
MLX_CATAT14N_S	CCCGTGGGCACTAC	0.270801
MLX_CATAT14N_S	TCCTCGTACGCGGC	0.0752225
MLX_CATAT14N_S	CTGGTGTCCACGTG	Infinity
MLX_CATAT14N_S	TACTTGTCCACGTG	0.225667
MLX_CATAT14N_S	TTCCGTGGTAGACG	Infinity
MLX_CATAT14N_S	TAACTGTGCACGTG	Infinity
MLX_CATAT14N_S	GCCCTGTGCACGTG	Infinity
MLX_CATAT14N_S	GGTACGGTCTCCCA	0.225667
MLX_CATAT14N_S	AGCCTCCTATACCT	0.225667
MLX_CATAT14N_S	ACAAGCGTTACCTC	0.180534
MLX_CATAT14N_S	GTAGTGTCCACGTG	0.180534
MLX_CATAT14N_S	ACTGTGTCCACGTG	0.180534
MLX_CATAT14N_S	ACCAAAAACCCGAG	0.090267
Foxc1_CCCCT14N_T	TCGCCCTTCCAAGA	0.198124
Foxc1_CCCCT14N_T	GATCACCAGTACGT	0.0742964
Foxc1_CCCCT14N_T	TCGTCCCCGTTACT	0.297186
Foxc1_CCCCT14N_T	ATCACCACCAAGTC	0.264165
Foxc1_CCCCT14N_T	GTCCATGCCGATCT	0.0660412
Foxc1_CCCCT14N_T	GGGACTACCCCATC	0.115572
Foxc1_CCCCT14N_T	ACTGAATTGAGTAA	0.231144
Foxc1_CCCCT14N_T	TCACTAGATCGCTG	Infinity
Foxc1_CCCCT14N_T	GATCTTCCGATATT	Infinity
POU2F3_TAGACG20NCAT_Y	CAATGTTACGTAACAACATG	0.119327
POU2F3_TAGACG20NCAT_Y	CAATGAAGCGTGACGGTAAT	0.205897
POU2F3_TAGACG20NCAT_Y	TCATGCATGACTGAACATAC	0.127906
POU2F3_TAGACG20NCAT_Y	TGCACGGTCACGCATGAATG	0.115115
POU2F3_TAGACG20NCAT_Y	TAACCATTGATGCGTGACGA	0.118547
POU2F3_TAGACG20NCAT_Y	TCGTGATCAATCATGCGTGA	0.062633
POU2F3_TAGACG20NCAT_Y	CGTGTTTTGACAGTAGATGA	0.814229
POU2F3_TAGACG20NCAT_Y	TACGCAGTGAACCGTGACGC	0.131025
POU2F3_TAGACG20NCAT_Y	TGTGCACTGGAGCGTAACCG	0.0947594
POU2F3_TAGACG20NCAT_Y	CGTCACGCATGAATGAGTAG	0.17548
POU2F3_TAGACG20NCAT_Y	AATCGCCCAGATGACGTAAT	0.116987
POU2F3_TAGACG20NCAT_Y	ATAGTGACGCAGCATTACGT	0.0779913
POU2F3_TAGACG20NCAT_Y	AATTGTTACGTCATCGCACT	0.0748716
POU2F3_TAGACG20NCAT_Y	CAATCAAGCGTGACGAAAAC	0.123538
POU2F3_TAGACG20NCAT_Y	GTCACGCATGAGTGACCAAC	0.0772114
POU2F3_TAGACG20NCAT_Y	CAGTCACTGGAGCGTGACGG	0.0453549
POU2F3_TAGACG20NCAT_Y	CAGAGTTCACTCATGCGTGA	0.196538
POU2F3_TAGACG20NCAT_Y	CAGTGAACCGTGACGTGGGG	0.0842306
POU2F3_TAGACG20NCAT_Y	CAAACCGTCACGCATGGGTG	0.0842306
POU2F3_TAGACG20NCAT_Y	GGAAGTCGTGTGCAGTCATG	0.045944
POU2F3_TAGACG20NCAT_Y	GACCGCTACACGTTACGTAA	0.0795511
POU2F3_TAGACG20NCAT_Y	CGCAGCCAAGCGTGACGGAC	0.0795511
POU2F3_TAGACG20NCAT_Y	TATCCACTCAAGCGTGACCA	0.238653
POU2F3_TAGACG20NCAT_Y	CGCGGTCACGCATGAGCGCA	0.224615
POU2F3_TAGACG20NCAT_Y	GCCCACGCAATTAATTACGT	0.0786152
POU2F3_TAGACG20NCAT_Y	TGTTTACTGGAGCGTGACAA	0.0655127
POU2F3_TAGACG20NCAT_Y	GATCACGTCACGCTTCACTG	0.393076
POU2F3_TAGACG20NCAT_Y	AACCTCGTCACGCATCAATG	0.0436751
POU2F3_TAGACG20NCAT_Y	GTTCCGCATCAGTAGGCACG	0.098269
POU2F3_TAGACG20NCAT_Y	CCGGACCAGGAATATTACGT	0.0561537
POU2F3_TAGACG20NCAT_Y	CACTCAACCGTGACAAATAA	0.0405555
POU2F3_TAGACG20NCAT_Y	CGTGACCAGTCAACCATGAC	0.0912498
POU2F3_TAGACG20NCAT_Y	CAATCAAGCGTAACGGATAA	0.0842306
POU2F3_TAGACG20NCAT_Y	CACTGAACCGGAACGGGCTG	Infinity
POU2F3_TAGACG20NCAT_Y	CAGTCATGCATGACTGAATT	0.112307
POU2F3_TAGACG20NCAT_Y	AGGGGACACGCTTGAGTGCA	0.0336922
POU2F3_TAGACG20NCAT_Y	AATCCCCCAGCACGTTACGT	0.0561537
POU2F3_TAGACG20NCAT_Y	AACGGGCAGAGATTACATAA	0.0673845
POU2F3_TAGACG20NCAT_Y	CACGGTTACTGAAGCGTGAC	0.154423
POU2F3_TAGACG20NCAT_Y	ACCGGTCATGGTTGACTGCA	0.102948
POU2F3_TAGACG20NCAT_Y	CGCTCAACCGTGACGCGAGA	0.0935895
POU2F3_TAGACG20NCAT_Y	CAATGAAGCGTGACGCCCAA	0.0280769
POU2F3_TAGACG20NCAT_Y	TGCAACAACTATTATTATGT	0.0701922
POU2F3_TAGACG20NCAT_Y	CACTGTCATGCATGAGTGAG	0.0701922
POU2F3_TAGACG20NCAT_Y	AAGTAGGTCACGCATCACTG	0.126346
POU2F3_TAGACG20NCAT_Y	TGAGTCCATTACGTAACCTG	0.252692
POU2F3_TAGACG20NCAT_Y	CAGTGATGCATGACGAGCAT	0.252692
POU2F3_TAGACG20NCAT_Y	TCACGCATGGGTGATTCGTG	0.0631729
POU2F3_TAGACG20NCAT_Y	TCACGCACCAATGCACAGGG	0.0505384
POU2F3_TAGACG20NCAT_Y	CAACGATGCGTGACGACTTA	0.0320878
POU2F3_TAGACG20NCAT_Y	CAGTCAAGTGTGACGAAGGG	0.0748716
POU2F3_TAGACG20NCAT_Y	TCACGCATGGTTACCCTTTC	0.0561537
POU2F3_TAGACG20NCAT_Y	CACGCTTCGTTACGTAATCA	0.224615
POU2F3_TAGACG20NCAT_Y	CAAACCCACTCAAGCGTAAC	0.112307
POU2F3_TAGACG20NCAT_Y	ATTACAGTTACGTAACCACC	0.0320878
POU2F3_TAGACG20NCAT_Y	GGGGGCAGCCAACCGTGACG	0.0561537
POU2F3_TAGACG20NCAT_Y	TGGCACGTCACGCTCCGATG	0.196538
POU2F3_TAGACG20NCAT_Y	TCCGAAATAATGCATTATGT	0.0327563
POU2F3_TAGACG20NCAT_Y	GGTGCACTGATGCATGACGA	0.0327563
POU2F3_TAGACG20NCAT_Y	CAGTGAAGCGTGTCCACTTG	Infinity
POU2F3_TAGACG20NCAT_Y	CAGTGAACCGTGACATTAGT	0.0327563
POU2F3_TAGACG20NCAT_Y	CCGAAAGACCATTAATTATT	Infinity
POU2F3_TAGACG20NCAT_Y	AAGAGAATGACGTAATAATA	0.0655127
POU2F3_TAGACG20NCAT_Y	GAACCAACCATGCATGACGA	0.098269
POU2F3_TAGACG20NCAT_Y	CAATCATGCGTGACCTACAT	0.0393076
POU2F3_TAGACG20NCAT_Y	CAGTGGAGCGTAACGGACGT	0.168461
POU2F3_TAGACG20NCAT_Y	TCACGCTTCAATGGGTAACG	0.0561537
POU2F3_TAGACG20NCAT_Y	ATTGTGCACTAAAGCGTGAC	0.0336922
POU2F3_TAGACG20NCAT_Y	ATGACGTAACGACAAGTTCC	0.168461
POU2F3_TAGACG20NCAT_Y	CCCCGGAACGACGATTACAT	0.0842306
POU2F3_TAGACG20NCAT_Y	CTCTGTGCACCCAAGCGTGA	0.0421153
POU2F3_TAGACG20NCAT_Y	CGTTCATGCGGAACGGAAAC	0.0842306
POU2F3_TAGACG20NCAT_Y	GAACCAGCGAACCGTGACGC	0.168461
POU2F3_TAGACG20NCAT_Y	CACTCAGGCGTGACGGTGGC	Infinity
POU2F3_TAGACG20NCAT_Y	CAGTGATGCGTGACATCAGC	Infinity
POU2F3_TAGACG20NCAT_Y	CATCAGGTCATGCATGACTG	0.0421153
POU2F3_TAGACG20NCAT_Y	TGACTCAGTGAACCGTGACG	0.0842306
POU2F3_TAGACG20NCAT_Y	ACAGAACCAATGAAGCGTGA	0.0842306
POU2F3_TAGACG20NCAT_Y	GCGGGGCACCCAAGCGTGAC	0.0842306
POU2F3_TAGACG20NCAT_Y	CACTGATGCGTGACCGTATA	0.0561537
POU2F3_TAGACG20NCAT_Y	CATTCATCCGTGACGCGCAA	0.0350961
POU2F3_TAGACG20NCAT_Y	GACGAATTACGTCACCGTTA	0.0467948
POU2F3_TAGACG20NCAT_Y	CATCCAACCGTGACCAAACC	0.0701922
POU2F3_TAGACG20NCAT_Y	AGGTGCGTCACGGTCCACTG	Infinity
POU2F3_TAGACG20NCAT_Y	AAAACTAATAGAGCGTGACG	0.0701922
POU2F3_TAGACG20NCAT_Y	GGTAGTCACTCGAGCGTGAC	0.0350961
BATF3_TAAGAC20NAGA_AC	TTCCGGGAAGGTCGAAAGTA	0.0814135
BATF3_TAAGAC20NAGA_AC	CGTAAATAAGATACGCAAAA	0.298516
BATF3_TAAGAC20NAGA_AC	GGATAAGTGTGCGTAAATGC	0.248764
BATF3_TAAGAC20NAGA_AC	TGACCCGGAAGTAAATGCTC	0.18906
BATF3_TAAGAC20NAGA_AC	AAAGAACCAAACCCGGAAGT	0.17911
BATF3_TAAGAC20NAGA_AC	CGTAAATGATGAGGTATGCG	0.0995054
BATF3_TAAGAC20NAGA_AC	CAACGGAGATTCGTAAATGT	0.258714
BATF3_TAAGAC20NAGA_AC	TAGACGGAAGCATAGGCCGA	0.0796043
BATF3_TAAGAC20NAGA_AC	CGTAAACAGTTCGCTTCCGG	0.109456
BATF3_TAAGAC20NAGA_AC	CGTAAACGGAAGAATAGGCG	0.0663369
BATF3_TAAGAC20NAGA_AC	CGAAACCCGGAAGTGAAAAC	0.0597033
BATF3_TAAGAC20NAGA_AC	CGTAAATAACGAGTTGTGAA	0.159209
BATF3_TAAGAC20NAGA_AC	CAACCAGAACCCGGAAGTAG	0.159209
BATF3_TAAGAC20NAGA_AC	CGTAAATGAGAGGAAAACAG	0.159209
BATF3_TAAGAC20NAGA_AC	CGTAAGTACCCACGCGCGAT	0.139308
BATF3_TAAGAC20NAGA_AC	ATAATACTTCCGGGTTAACT	0.119407
BATF3_TAAGAC20NAGA_AC	CGTAAGTGAAAGAAACAAAA	0.119407
BATF3_TAAGAC20NAGA_AC	CGTAAATACAGACACACCCT	0.119407
BATF3_TAAGAC20NAGA_AC	CGTAAATGAATAAGATCCTG	0.0597033
BATF3_TAAGAC20NAGA_AC	GGAGTCGTAATTAGTTAATT	0.0199011
BATF3_TAAGAC20NAGA_AC	AATACAGCTTAACGGACGAA	0.0995054
BATF3_TAAGAC20NAGA_AC	CGTAAACAATATAATCTGCT	Infinity
BATF3_TAAGAC20NAGA_AC	GTAAGTAGTGGTTACTTAGT	Infinity
BATF3_TAAGAC20NAGA_AC	CGTAAAAACGTCCAAAAACA	0.0796043
BATF3_TAAGAC20NAGA_AC	TTTCAACTTCCGGGTTGCTC	0.0398022
BATF3_TAAGAC20NAGA_AC	GTAAGTAGGGTAGCACATCC	0.0398022
BATF3_TAAGAC20NAGA_AC	GGCAAGATAGACCCGGAAGT	Infinity
BATF3_TAAGAC20NAGA_AC	CGTAAAAAAAGTAAATCGCG	0.0796043
BATF3_TAAGAC20NAGA_AC	GCAACCCGGAAGTATGGAAA	0.0796043
BATF3_TAAGAC20NAGA_AC	CGTAAACGAGCATGATGCCG	0.0796043
BATF3_TAAGAC20NAGA_AC	CGTAAAAAAGGAAAAGTAAC	Infinity
BATF3_TAAGAC20NAGA_AC	GGAAAAAAGTTCGTAAATGC	Infinity
BATF3_TAAGAC20NAGA_AC	GCTATGGTTGCACATTTAGG	Infinity
BATF3_TAAGAC20NAGA_AC	CGTAAGCATTCCGTAAGTTA	0.0796043
BATF3_TAAGAC20NAGA_AC	CGTAAAAAAACGAAAATTTA	Infinity
BATF3_TAAGAC20NAGA_AC	CCCACCCATCCACACCCCAA	0.0796043
BATF3_TAAGAC20NAGA_AC	CAATTGTTAGACGGAAAAGC	0.0398022
BATF3_TAAGAC20NAGA_AC	CGTAAATGGACAGGGGTCGA	0.0597033
BATF3_TAAGAC20NAGA_AC	CATAAAAGCAAGGTAAAATC	Infinity
BATF3_TAAGAC20NAGA_AC	AATGTGCTGACCTCAGCGTG	Infinity
BATF3_TAAGAC20NAGA_AC	CGTAAAAAAGTGGTGAGCAA	Infinity
BATF3_TAAGAC20NAGA_AC	AGTAAATAAAGTGGCCGAGC	Infinity
BATF3_TAAGAC20NAGA_AC	AAATAATAACAGTGCAAAGT	Infinity
BATF3_TAAGAC20NAGA_AC	GCACCAACCCGCCACCCACC	0.0597033
BATF3_TAAGAC20NAGA_AC	CGTAAATATGAGCGTGAGCA	Infinity
BATF3_TAAGAC20NAGA_AC	TGAGGTGATTGATCACGCTG	Infinity
BATF3_TAAGAC20NAGA_AC	CGTAAAAAACAAGGTTAGTG	Infinity
BATF3_TAAGAC20NAGA_AC	GGAGTGCCTTCGCTAGATCG	Infinity
BATF3_TAAGAC20NAGA_AC	GATTTGACGGAAGTCAATGG	Infinity
BATF3_TAAGAC20NAGA_AC	CGTAAATCAAAACTGAGCTT	Infinity
BATF3_TAAGAC20NAGA_AC	AGTAAAAAGTAGAGAGGGAT	Infinity
BATF3_TAAGAC20NAGA_AC	CATACCGGTTGTGGAAGGTG	Infinity
BATF3_TAAGAC20NAGA_AC	ACAAACATTCACAGTGTGGA	Infinity
Pou2f2_TAGATA20NTAT_Z	TTATGAATATGCGCATAAAT	3.33097
Pou2f2_TAGATA20NTAT_Z	ATTTATGCGCATATTCTGCA	1.44546
Pou2f2_TAGATA20NTAT_Z	TGAATATGCGCATATTTAAG	2.2908
ZNF410_TGCACT20NGA_AC	TATTATGGGATGTAATTGTT	41.4789
ZNF410_TGCACT20NGA_AC	ATGTATCCCATAATATGCAC	28.0654
ZNF410_TGCACT20NGA_AC	TATTATGGGATGTATGCGCC	30.0285
ZNF410_TGCACT20NGA_AC	TATTATGGGATGGACGCAAC	15.3036
ZNF410_TGCACT20NGA_AC	TTCCCCCTTATTATGGGATG	18.0042
NFIX_TGAGAT20NAGA_W	TTGGGCCTCCATACGACCCA	Infinity
Alx4_TGGTAG20NCG_P	GTCATTATACTTGCGCAAGT	3312.42
Alx4_TGGTAG20NCG_P	CACTTTTATGGCCCGTGGAT	0.185151
Alx4_TGGTAG20NCG_P	CCCCTCCCCTCCCGCCTACG	0.811527
Alx4_TGGTAG20NCG_P	GCAAGGGGGGGGGGAGGGCT	Infinity
Alx4_TGGTAG20NCG_P	CCCAGCCCAACCCACCCGTA	Infinity
Alx4_TGGTAG20NCG_P	CCCTCCCCACCCTCCCAATA	Infinity
Alx4_TGGTAG20NCG_P	ACCCACCCCCCCACCGCAAA	Infinity
Alx4_TGGTAG20NCG_P	TCCCACCCGCCCTAACCCAG	Infinity
Alx4_TGGTAG20NCG_P	CCCACCCGCCCACCTCAACA	Infinity
Alx4_TGGTAG20NCG_P	GCTTCCCCACCGATACACAT	0.580023
Alx4_TGGTAG20NCG_P	GGGAAGGGGAAATAGTTAAC	Infinity
Alx4_TGGTAG20NCG_P	GAGGACTAGGGGAGGGAGAC	Infinity
Alx4_TGGTAG20NCG_P	CACTGCTACCTTCACCATCA	0.499552
Alx4_TGGTAG20NCG_P	ACAATTCTACAAGAATTAGG	0.501022
Alx4_TGGTAG20NCG_P	AATGAAGGTACACTGGTGTA	0.690391
Alx4_TGGTAG20NCG_P	GGGAAGTTAGGGGGAATGAA	Infinity
Alx4_TGGTAG20NCG_P	GTCATTACACTTGCGCAAGT	Infinity
Alx4_TGGTAG20NCG_P	CCCGTCCCGCCCACCCCAGG	Infinity
Alx4_TGGTAG20NCG_P	CCCCTCCCCACCCTCCCAGA	Infinity
Alx4_TGGTAG20NCG_P	CCCAACCCACCCTCCCAGGC	Infinity
Alx4_TGGTAG20NCG_P	AAGAAAAGGAAGAAAGGTAG	Infinity
Alx4_TGGTAG20NCG_P	CCCGGCCCATCCCACCCACG	Infinity
Alx4_TGGTAG20NCG_P	CCCACCCGCCCAATCCCACG	Infinity
Alx4_TGGTAG20NCG_P	CCCCGCCCACCCAAGCCCAA	Infinity
Alx4_TGGTAG20NCG_P	CCCGCCCACCCTTCCCATTA	Infinity
Alx4_TGGTAG20NCG_P	AATGGACAAGGGGAAATGGG	Infinity
Alx4_TGGTAG20NCG_P	GAGGGGGGAGGAATAATTGA	Infinity
Alx4_TGGTAG20NCG_P	CCCCCCCGCACCCACCCATC	Infinity
Alx4_TGGTAG20NCG_P	CCCGCCCATCCCTCCCCGAC	Infinity
Alx4_TGGTAG20NCG_P	CCCACCCAAACCCACCCATA	Infinity
Alx4_TGGTAG20NCG_P	ACCCACCCGACCCAACCCAT	Infinity
Alx4_TGGTAG20NCG_P	ATGAGGGGGAGCTAAGGGAG	Infinity
Alx4_TGGTAG20NCG_P	GGAACTGGGACATTTGAAAA	Infinity
Alx4_TGGTAG20NCG_P	AAAGGGGGGGACAAGTATAT	Infinity
Alx4_TGGTAG20NCG_P	AACCCACCGCAAATACCCCC	0.501943
Alx4_TGGTAG20NCG_P	AAAAGGGAAAAGGGGAGCAT	Infinity
Alx4_TGGTAG20NCG_P	GACGGGGTTGGGGAAGAATC	Infinity
Alx4_TGGTAG20NCG_P	TAAGATTCTTGTGGTTGGGT	Infinity
Alx4_TGGTAG20NCG_P	CCCTCCCTCCCAACCCACAT	Infinity
Alx4_TGGTAG20NCG_P	TGAGGATAAGGGGGACAGAA	Infinity
Alx4_TGGTAG20NCG_P	ACCCACCCTACCCTCCCAAA	Infinity
Alx4_TGGTAG20NCG_P	TACCGATGTTCATTAATCAT	Infinity
Alx4_TGGTAG20NCG_P	CGCCCCCCCACCCATCCCAA	Infinity
Alx4_TGGTAG20NCG_P	AACACGCGATTCACTCGACC	0.58764
Alx4_TGGTAG20NCG_P	CCCCACCCACCCGGACCCAA	Infinity
Alx4_TGGTAG20NCG_P	GGCGAGTGACCTTTCACTCG	Infinity
Alx4_TGGTAG20NCG_P	CCCAGCCCGCCCGGCCCTTG	Infinity
Alx4_TGGTAG20NCG_P	AGTCCCCCCCACCCGACCCG	Infinity
Alx4_TGGTAG20NCG_P	GTCATTATACTTGCGCAAGC	Infinity
Alx4_TGGTAG20NCG_P	ATATTGAGAGGAAGGGGAGA	Infinity
Alx4_TGGTAG20NCG_P	CCAACGATGTGGTTATACGG	0.415849
Alx4_TGGTAG20NCG_P	TAGGTCTTGCTGACCTTTGC	Infinity
Alx4_TGGTAG20NCG_P	CCCACCCACCCGCCGCAGGC	Infinity
Alx4_TGGTAG20NCG_P	CTGAAGTGGGGGGGGAAATC	Infinity
Alx4_TGGTAG20NCG_P	CCCCTCCCACACCGCCCAAA	Infinity
Alx4_TGGTAG20NCG_P	ATACACAACGCCCAAAGCCA	0.43396
Alx4_TGGTAG20NCG_P	GTGGTAAGCGGTGTTCGAGA	41.2262
Alx4_TGGTAG20NCG_P	CCCGACCCCCCCTCCCAGAC	Infinity
Alx4_TGGTAG20NCG_P	GAGCGCGAAGAACAAAGCAA	0.717061
Alx4_TGGTAG20NCG_P	ACCCACCCGCACCCACCCAT	Infinity
Alx4_TGGTAG20NCG_P	CCCGTCCCACCCAACCCTAA	Infinity
Alx4_TGGTAG20NCG_P	CCCACCCACCCGCCACTTGC	Infinity
Alx4_TGGTAG20NCG_P	TCCCCCCCATCCCTCCCCAC	Infinity
Alx4_TGGTAG20NCG_P	CCCTCCACCCACCCCACCGC	Infinity
Alx4_TGGTAG20NCG_P	CCCCCCCATCCATGAAATGC	0.673872
Alx4_TGGTAG20NCG_P	ATATCATCAATCTATCTTAT	Infinity
Alx4_TGGTAG20NCG_P	GCCCGACCCACCCCGCCCGG	Infinity
Alx4_TGGTAG20NCG_P	CCCGCCCTCCCACCACTGAG	Infinity
Alx4_TGGTAG20NCG_P	TATTAACTCCAAGAAAACCC	Infinity
Alx4_TGGTAG20NCG_P	GTCTCAACTAGGGCGTAAAA	0.586396
Alx4_TGGTAG20NCG_P	GGGGAAGTTACTATTTGGCG	18.4715
Alx4_TGGTAG20NCG_P	AGACCCTACCCGCCACTTCC	Infinity
Alx4_TGGTAG20NCG_P	ACACCCTCCCACCCCTCCCC	Infinity
Alx4_TGGTAG20NCG_P	CCCACCACACCCACCCCCTG	Infinity
Alx4_TGGTAG20NCG_P	CAAGTAATGTTTGGTTTCGG	0.827445
Alx4_TGGTAG20NCG_P	CCCCACCCACCACACCCACC	Infinity
Alx4_TGGTAG20NCG_P	GGGAAGGGTGCAGGCAGGGA	Infinity
Alx4_TGGTAG20NCG_P	GCCAGCGCGGGCTAGCTGTC	0.629336
Alx4_TGGTAG20NCG_P	AACATACCAGATGAAACTTA	0.478296
Alx4_TGGTAG20NCG_P	CCCTCCCCACCCTCCCATAG	Infinity
Alx4_TGGTAG20NCG_P	CCCATCCCTCCCTCCCTTTA	Infinity
Alx4_TGGTAG20NCG_P	GGGTTGAAAACACATAGATC	Infinity
Alx4_TGGTAG20NCG_P	TAAGTACGAGGGGAAGGAAA	Infinity
Alx4_TGGTAG20NCG_P	ATAATATGACAATACATGGC	Infinity
Alx4_TGGTAG20NCG_P	CTGCCCCCCCTGCCCACCCA	Infinity
Alx4_TGGTAG20NCG_P	CCCGCCCGCCCCAACCCAAA	Infinity
Alx4_TGGTAG20NCG_P	AATTGACACCCCCAACGCCC	Infinity
Alx4_TGGTAG20NCG_P	CCCGCCCAAACCCACCCTTA	Infinity
Alx4_TGGTAG20NCG_P	ACCCCACCCGCCGCACCCGA	Infinity
Alx4_TGGTAG20NCG_P	CCCTACCCACCCTCCCGAAC	Infinity
Alx4_TGGTAG20NCG_P	ACCCCCGCCCCCCCCAACCC	Infinity
Alx4_TGGTAG20NCG_P	CATAGTCACGATGTACGGGA	Infinity
Alx4_TGGTAG20NCG_P	CCCAACCCGACCCCCCCGGA	Infinity
Alx4_TGGTAG20NCG_P	TGAGGGGAGAGAAAGATTAA	Infinity
Alx4_TGGTAG20NCG_P	GCCATTATACTTGCGCAAGT	Infinity
Alx4_TGGTAG20NCG_P	GCCACCCCCGCCCACCCCAT	0.526012
Alx4_TGGTAG20NCG_P	CCCCACTTCCCGCTAAATAA	Infinity
Alx4_TGGTAG20NCG_P	TGCGCACGACGCAAGTGTAG	Infinity
Alx4_TGGTAG20NCG_P	CCCGCCCCTCCCGCCCAAGA	Infinity
GMEB2_TGGATG20NGA_O	ATAAAAACAATAAACAATTC	Infinity
GMEB2_TGGATG20NGA_O	ATTGTATACAAAATACAAGC	Infinity
GMEB2_TGGATG20NGA_O	TAAACAAAACATGTTTGTGC	Infinity
GMEB2_TGGATG20NGA_O	TAAATAAACAAAAAAACTCC	Infinity
GMEB2_TGGATG20NGA_O	ACAAACAACAAACAAACGTC	Infinity
ZNF740_TGGTCT20NCTT_Y	AAGACATCACCATATGTTTT	0.382859
ZNF740_TGGTCT20NCTT_Y	ACACCCGCCTCCACCATATG	0.487275
ZNF740_TGGTCT20NCTT_Y	TACCGATACAGAAACATATG	0.487275
ZNF740_TGGTCT20NCTT_Y	CTTATGTGGTAAAACATATG	0.487275
ZNF740_TGGTCT20NCTT_Y	AGTAAAAACATATGTTTTTG	0.974549
ZNF740_TGGTCT20NCTT_Y	CCACCGTTAGCACCATATGG	Infinity
ZNF740_TGGTCT20NCTT_Y	TGAATACCAAAAAACATATG	0.417664
ZNF740_TGGTCT20NCTT_Y	GAAACATATGGTCATTGTAG	0.835328
ZNF740_TGGTCT20NCTT_Y	TTTCAAAGGAACATATGGTG	0.208832
ZNF740_TGGTCT20NCTT_Y	AGAACATATGTTTTTAAACA	0.835328
ZNF740_TGGTCT20NCTT_Y	AATATCCCTGCGAACATATG	0.348053
ZNF740_TGGTCT20NCTT_Y	TCCTTCACACTAAACATATG	Infinity
RARB_TAGTTT20NTTT_W	GCGTGACCTTTGTGTGACCT	0.284837
RARB_TAGTTT20NTTT_W	ACTGTGACCTTTAAATGACC	Infinity
RARB_TAGTTT20NTTT_W	GACTCTATGACCTTTTGACC	Infinity
RARB_TAGTTT20NTTT_W	AACATCTTGACCTTTTGACC	0.175284
RARB_TAGTTT20NTTT_W	CAGATGACCTTTTCGTGACC	Infinity
RARB_TAGTTT20NTTT_W	ATAATGACCTTTACTTGACC	0.0876422
RARB_TAGTTT20NTTT_W	CATGTGACCTTTTATTGACC	Infinity
RARB_TAGTTT20NTTT_W	AAGATGACCTTTCCTTGACC	Infinity
RARB_TAGTTT20NTTT_W	TTGTTGACCTTTTCGTGACC	0.153374
RARB_TAGTTT20NTTT_W	GCAATGACCTTTGAGTGACC	0.131463
RARB_TAGTTT20NTTT_W	TAGTACATGACCTTTTGACC	Infinity
RARB_TAGTTT20NTTT_W	ACCGTGATGACCTTTTGACC	Infinity
RARB_TAGTTT20NTTT_W	CGTATGACCTTTGCATGACC	Infinity
RARB_TAGTTT20NTTT_W	GGCCGATTGACCTTTTGACC	Infinity
RARB_TAGTTT20NTTT_W	CCTTGACCTTTTGGTGACCT	Infinity
RARB_TAGTTT20NTTT_W	GACCCCCCCAACCCTCCCAG	0.0876422
RARB_TAGTTT20NTTT_W	ACTGTGACCTCTAGATGACC	Infinity
RARB_TAGTTT20NTTT_W	GCTTGAACTCTATGTGACCT	Infinity
RARB_TAGTTT20NTTT_W	TGGATGACCTTTATGTGACC	0.0438211
RARB_TAGTTT20NTTT_W	GGAAGGGGGGGGGGAAAGGG	Infinity
RARB_TAGTTT20NTTT_W	GACTTGACCTTGGGATGACC	0.0876422
RARB_TAGTTT20NTTT_W	ATGAAACTGACCTTTTGACC	Infinity
RARB_TAGTTT20NTTT_W	AGCAAGTTGACCTTTTGACC	Infinity
RARB_TAGTTT20NTTT_W	TCAGTGACCTTTACTTGACC	Infinity
RARB_TAGTTT20NTTT_W	TAGGGCAGCCTCTTCGAACC	Infinity
RARB_TAGTTT20NTTT_W	GTCACGTGACCTTTGTGACC	Infinity
RARB_TAGTTT20NTTT_W	TCTCTTTTTCCTTTCATAAG	Infinity
RARB_TAGTTT20NTTT_W	GCCCACCCACCCTCGCCCAG	Infinity
RARB_TAGTTT20NTTT_W	CTATTGACCTATAGTTGACC	Infinity
RARB_TAGTTT20NTTT_W	CCCCTACGGGCGCCTATGAG	Infinity
RARB_TAGTTT20NTTT_W	TTCCCTTCGACCCCCTAAAC	Infinity
RARB_TAGTTT20NTTT_W	CTCCCTCTTTCTTTCTATTC	0.0657316
RARB_TAGTTT20NTTT_W	GGGGATAATGGGGAGTGTTA	Infinity
RARB_TAGTTT20NTTT_W	GTTATATAAACATAGGTTTG	0.0657316
RARB_TAGTTT20NTTT_W	GCGATAAGGGGAAGGGAGAG	Infinity
RARB_TAGTTT20NTTT_W	ACCATGATACCAGCGTGAAT	Infinity
RARB_TAGTTT20NTTT_W	CTCAATCTCTTGATACTTCC	Infinity
RARB_TAGTTT20NTTT_W	TCCCCACTCCCTGCCCCCCC	Infinity
RARB_TAGTTT20NTTT_W	GTAGAGAGGGGGAAGGGGGG	Infinity
RARB_TAGTTT20NTTT_W	TTCTTTAACTCATGTAAACC	Infinity
RARB_TAGTTT20NTTT_W	GCTCTTCCCCTGTCCCCCAC	Infinity
RARB_TAGTTT20NTTT_W	TCTCCCCTTTTCCTTCTATG	Infinity
RARB_TAGTTT20NTTT_W	TGAATTGACCTTTCATGAAC	0.0657316
RARB_TAGTTT20NTTT_W	AGGGATGGGTAAGGGGGAGA	Infinity
RARB_TAGTTT20NTTT_W	TTAGAGGGGGGTGGGGGGGA	Infinity
RARB_TAGTTT20NTTT_W	GACGTGACCTCAGGATGACC	Infinity
RARB_TAGTTT20NTTT_W	CCTTCCCACCTCCCCCACCA	Infinity
RARB_TAGTTT20NTTT_W	GACCCACCCACCACTCCCAC	Infinity
RARB_TAGTTT20NTTT_W	CCCCTTCCCCCCCCCTTCCC	0.0657316
RARB_TAGTTT20NTTT_W	CCTTTCCCCTCCCCCTACTG	Infinity
RARB_TAGTTT20NTTT_W	CTGCCCGCCCTACCCACCCG	Infinity
RARB_TAGTTT20NTTT_W	GTCTTTCCCCTACACCCTGG	Infinity
RARB_TAGTTT20NTTT_W	CACATGAACTCTGAATGACC	Infinity
RARB_TAGTTT20NTTT_W	GTCTCCCCCGTTGCCCCTAG	Infinity
RARB_TAGTTT20NTTT_W	CCCGGCTTACAGCCAGACCC	Infinity
RARB_TAGTTT20NTTT_W	GCGACTCGCATTGGCTCACT	Infinity
RARB_TAGTTT20NTTT_W	AGCATCCCACTGCCTGGCTC	Infinity
RARB_TAGTTT20NTTT_W	GACCACTTCCCCTGTGACCC	Infinity
RARB_TAGTTT20NTTT_W	AAGAACACGCTATTACGCAG	Infinity
RARB_TAGTTT20NTTT_W	GGCATAGAATAAATAACGAG	Infinity
RARB_TAGTTT20NTTT_W	AGGCACCCACCGAACTATCA	Infinity
RARB_TAGTTT20NTTT_W	CCACAAACAACGCACGTTAC	Infinity
RARB_TAGTTT20NTTT_W	CCCCCTAACCCCGATTACTC	Infinity
RARB_TAGTTT20NTTT_W	CCCCTCCCCCAACCCCCCCA	0.0438211
RARB_TAGTTT20NTTT_W	TCAAGCAATATGAAATAGAA	Infinity
RARB_TAGTTT20NTTT_W	AAGCAAAGAGAAAAAAAAGG	Infinity
RARB_TAGTTT20NTTT_W	TCACCTCCTCCTTACTTTGC	Infinity
RARB_TAGTTT20NTTT_W	GTCCCTCACCCCATGAACTA	Infinity
RARB_TAGTTT20NTTT_W	ATCATCGCCCCCGGTAATCC	Infinity
RARB_TAGTTT20NTTT_W	TCACTCCAGTCGTGGGACAT	Infinity
RARB_TAGTTT20NTTT_W	AATAGGAGAAAAAAAGAGGG	Infinity
RARB_TAGTTT20NTTT_W	CTCATCAAGGTGAACCCAAT	Infinity
RARB_TAGTTT20NTTT_W	CAGACAACTTTCTATAAAAA	Infinity
RARB_TAGTTT20NTTT_W	AGCAACGGAAACAAGGAGAT	Infinity
RARB_TAGTTT20NTTT_W	TTCTTCTTTTCATTTCCCAT	0.0438211
RARB_TAGTTT20NTTT_W	ACTACCCCCCTCGCCTGTCA	Infinity
RARB_TAGTTT20NTTT_W	ACGTCCATCTTTTACTCCAC	Infinity
RARB_TAGTTT20NTTT_W	CTAGCAAGGGTAAACGCACT	Infinity
RARB_TAGTTT20NTTT_W	CCCAACCCTTTACTATGCCC	Infinity
RARB_TAGTTT20NTTT_W	GAGCGACCCGAACACTCTGC	Infinity
RARB_TAGTTT20NTTT_W	CTTTCCTCCTCGTCCATAAC	Infinity
RARB_TAGTTT20NTTT_W	GTCCCCCACGTACAGATCAC	Infinity
RARB_TAGTTT20NTTT_W	AAACGAAGAAGCGACGAGTG	Infinity
RARB_TAGTTT20NTTT_W	CCTCTTCTCATTCTATTCGT	Infinity
RARB_TAGTTT20NTTT_W	TTTTCATCCTTAGCTCCTTA	Infinity
RARB_TAGTTT20NTTT_W	CTCTTCTTACTCCTCTAGCC	0.0438211
RARB_TAGTTT20NTTT_W	GCCGCGCTTAGAACCGAACC	Infinity
RARB_TAGTTT20NTTT_W	AGAAACACCTCACAAACTAG	Infinity
RARB_TAGTTT20NTTT_W	TGCGACAAGACAGGGAAACC	Infinity
RARB_TAGTTT20NTTT_W	CAGAACTTTCCCTCCCCCCC	Infinity
RARB_TAGTTT20NTTT_W	TTTTCTTACTCGATATTTAC	Infinity
RARB_TAGTTT20NTTT_W	GTCAATTGCGAAGTATAGCG	Infinity
RARB_TAGTTT20NTTT_W	ATAGCCACGGCAGTGGGTAG	Infinity
RARB_TAGTTT20NTTT_W	GTAAAACACGATCTTACCCC	Infinity
RARB_TAGTTT20NTTT_W	GACTAAACGCAAAAGAAACA	Infinity
RARB_TAGTTT20NTTT_W	CTGCCCTTAAACCAGTCTGT	Infinity
TBX4_TACTTG40NTTC_AI	GACACGCAGAGTAAACAAAAACAAAAGCAATGTAAACATA	1.50852
TBX4_TACTTG40NTTC_AI	TTTACTATTAAACAACAAGCACGCATTATGTAAACAATAA	1.88649
TBX4_TACTTG40NTTC_AI	GCCGCCTTGTAAACAATAAACAGACGGATGTAAACATGCG	1.60297
TBX4_TACTTG40NTTC_AI	CCGGACACAATGACATACCAGCCCACCCGAGCGACAGTAA	12.5823
TBX4_TACTTG40NTTC_AI	TATATGTAAACAATAAACAAAACCAACAACAGACACGATA	1.62352
TBX4_TACTTG40NTTC_AI	AATGTAAACAAACGGAAAAGTAGAAAGTAAACACTGAACC	1.44129
TBX4_TACTTG40NTTC_AI	TTTACGCACAAAACATAACATAAACAAATGAGTCTTGGCG	1.66991
TBX4_TACTTG40NTTC_AI	ATAAACAGACCAAATGATCAGTAAACAATAAACAAACATC	1.66991
TBX4_TACTTG40NTTC_AI	TTTACGGCAACAAAGAGATGAACAACAAACACGGTAAACA	0.932663
TBX4_TACTTG40NTTC_AI	ATAAGGATAAACATAAACAAGCACCGGGTAAATATTGATA	2.43529
TBX4_TACTTG40NTTC_AI	TAAATAATCAACAGCCGTGCATGTAAACATCAACATACGC	1.62352
TBX4_TACTTG40NTTC_AI	TGTACATGGCCGAATGTAAACAAGTCCAAAAAAATAAACA	1.2
TBX4_TACTTG40NTTC_AI	CCAACTAAGTAAACAACGACGTAACAAAGGTAAACAACAA	1.21764
TBX4_TACTTG40NTTC_AI	CGTGCGGCGCCTACTATGTACGCGCCTCCGGTACCGTGAT	0.222696
POU6F2_TATCAT20NCG_AC	TATTGGCACATTGCCAAGAA	Infinity
POU6F2_TATCAT20NCG_AC	AATCTTTGGCAAAGTGCCAG	1.0397
POU6F2_TATCAT20NCG_AC	CATTGGCACTGTGCCAAAGT	0.891169
POU6F2_TATCAT20NCG_AC	GGAAGAGTATAAAATAAAAA	0.408453
POU6F2_TATCAT20NCG_AC	ACTGGCAATTTGCCAAAAAC	1.63381
POU6F2_TATCAT20NCG_AC	AATCTTTGGCACCCAGCCAA	1.48528
POU6F2_TATCAT20NCG_AC	ACTTTTATCCTTTCTCCTCT	0.165031
POU6F2_TATCAT20NCG_AC	TTGGCACTGCGCCAAAAATC	1.33675
POU6F2_TATCAT20NCG_AC	TTTTGGCGCCGTGCCAGGCT	Infinity
POU6F2_TATCAT20NCG_AC	TGGCAATCTGCCAACTGTCC	1.18823
POU6F2_TATCAT20NCG_AC	ACTGGCACAGTGCCAACTGA	Infinity
POU6F2_TATCAT20NCG_AC	GTGTTGGCACTACGCCAACT	Infinity
POU6F2_TATCAT20NCG_AC	ATTTGGCTGAGAGCCAAGTA	Infinity
POU6F2_TATCAT20NCG_AC	ATTTGGCCTCCTGCCAAGTC	1.0397
POU6F2_TATCAT20NCG_AC	CTGGCACATTGCCAAGGTTC	0.259924
POU6F2_TATCAT20NCG_AC	TATTTGGCACCAAGCCAACA	Infinity
POU6F2_TATCAT20NCG_AC	TGGCACGTTGCCAAAACATG	1.0397
POU6F2_TATCAT20NCG_AC	TTTTGGCAGTTAGCCAACCC	0.445585
PAX6_TCCATA20NTAC_Y	ATTGTGTAATCAACCGTGAA	1.92432
PAX6_TCCATA20NTAC_Y	TCTAATTAGTCACGCATGAG	12.9754
PAX6_TCCATA20NTAC_Y	ACGCATGGGTGAGCAATTAT	2.28719
PAX6_TCCATA20NTAC_Y	TTATTCACGCTTGAATAACT	1.47662
PAX6_TCCATA20NTAC_Y	CGCATGAATGAACATGCATA	3.22552
PAX6_TCCATA20NTAC_Y	GTTAGCCATGCGTGACTAAT	2.41914
PAX6_TCCATA20NTAC_Y	TTTCCACATGACTGAACAAT	1.57611
PAX6_TCCATA20NTAC_Y	CGCATCAGTGAACACATTAA	3.15221
PAX6_TCCATA20NTAC_Y	ACGCATGAATACACAATTAA	4.61836
PAX6_TCCATA20NTAC_Y	CTCAATGAGGCGTGAATAAT	4.5084
PAX6_TCCATA20NTAC_Y	TTCATGCATGACTAAACAAT	4.39843
PAX6_TCCATA20NTAC_Y	ACCGCTCAAGCGTGAATAAT	8.79687
PAX6_TCCATA20NTAC_Y	CTCATTCAAGCGTGCCTAAT	1.67141
PAX6_TCCATA20NTAC_Y	TGCACGGTTGACTGCACAAT	2.08926
PAX6_TCCATA20NTAC_Y	ACCAGTCAGGCGGAACTAAT	8.35703
PAX6_TCCATA20NTAC_Y	ACACGCATGACTTAACACAT	1.35618
PAX6_TCCATA20NTAC_Y	ATCACTGATGCGTAATTAAT	1.62742
PAX6_TCCATA20NTAC_Y	CGCTTGAGTGCACACTTAAT	4.06855
PAX6_TCCATA20NTAC_Y	CGCATGAGTGAACTCATAAT	4.06855
PAX6_TCCATA20NTAC_Y	TTCAATCAAGCGTTCATAAT	2.63906
PAX6_TCCATA20NTAC_Y	CGCATGACTGAACAATTTGC	3.84863
PAX6_TCCATA20NTAC_Y	GCGAATTATTTACGCTTGAT	1.49547
PAX6_TCCATA20NTAC_Y	ATTGCTCACTCATGCATGTG	3.73867
PAX6_TCCATA20NTAC_Y	CTCACTGATGCGTAACTAAT	2.49245
PAX6_TCCATA20NTAC_Y	TTATTCCGCATGACTACACA	1.03677
PAX6_TCCATA20NTAC_Y	ACGCATGATTGAGCAATTAT	1.20957
PAX6_TCCATA20NTAC_Y	ACCGATTAATTCCGCTTGAT	2.34583
PAX6_TCCATA20NTAC_Y	ATTGCTCACTCATGCGGACA	3.51875
PAX6_TCCATA20NTAC_Y	TTTCCGCTTGGTTAAGCAAT	3.51875
PAX6_TCCATA20NTAC_Y	CACGCTTGAATGCACAATTA	2.34583
PAX6_TCCATA20NTAC_Y	ATTATTCAAGCGTAAGTAAT	1.70439
PAX6_TCCATA20NTAC_Y	CGCTTGAATGAACACCATAT	6.81757
PAX6_TCCATA20NTAC_Y	ATTGTGAAGTGAACCGTAAA	3.29883
PAX6_TCCATA20NTAC_Y	CGCATGATTGCGCTAATTCG	6.59765
PAX6_TCCATA20NTAC_Y	CGGTTCAGTGAACAATTATG	1.31953
PAX6_TCCATA20NTAC_Y	CGCATGAATGAGCACACAAT	3.29883
PAX6_TCCATA20NTAC_Y	GTTACTCAAGCGTGATTAAT	1.59443
PAX6_TCCATA20NTAC_Y	ATTACGCACTCATCCGGAAA	Infinity
PAX6_TCCATA20NTAC_Y	ATTGTGCACTCACGCATGAA	3.18886
PAX6_TCCATA20NTAC_Y	ATCATTCACGCTTCACTGCA	3.18886
PAX6_TCCATA20NTAC_Y	CGCATGAATGAGCAATGCAA	1.0263
PAX6_TCCATA20NTAC_Y	AATCATTACTTACGCTTGAT	3.0789
PAX6_TCCATA20NTAC_Y	ACCTATTAATTACGCATGAC	1.23156
PAX6_TCCATA20NTAC_Y	ATTAGTCATGCTTGACTGCT	0.989648
PAX6_TCCATA20NTAC_Y	ATCATCGAAGCGTAATTAAT	Infinity
PAX6_TCCATA20NTAC_Y	CGCATCACTGCACAATTACA	5.93789
PAX6_TCCATA20NTAC_Y	ACGCATTCAACCGTGACTAA	5.71796
PAX6_TCCATA20NTAC_Y	TATGCGTGTGCACTCATGCG	Infinity
PAX6_TCCATA20NTAC_Y	CGCTTGACTGAACACACCAA	1.42949
PAX6_TCCATA20NTAC_Y	TTTACTAGAGCGTGATTAAT	5.49804
PAX6_TCCATA20NTAC_Y	CGCTTCACTGAACAATTATT	2.74902
PAX6_TCCATA20NTAC_Y	AGCACCCATGCGTTAATAAT	1.37451
PAX6_TCCATA20NTAC_Y	CGCATGAATGCACACGAACG	1.09961
PAX6_TCCATA20NTAC_Y	ATGCATTGGAGCGGAACTAA	5.27812
PAX6_TCCATA20NTAC_Y	CGCATGAGTGAGCAATCAAT	1.75937
PAX6_TCCATA20NTAC_Y	CTCAGTCATGCATGACTAAT	1.75937
PAX6_TCCATA20NTAC_Y	TTAATTCCACTTGAATGATT	Infinity
PAX6_TCCATA20NTAC_Y	TTCACGGTTCACTAAACAAT	1.01164
PAX6_TCCATA20NTAC_Y	ACCTTACGCATGAGTGCACT	Infinity
PAX6_TCCATA20NTAC_Y	CGCGTTCATGCATGAATAAT	5.0582
PAX6_TCCATA20NTAC_Y	TTATTAACGCATGATTGCAC	Infinity
PAX6_TCCATA20NTAC_Y	ATGCTCAGTCATGCATATAA	0.80638
PAX6_TCCATA20NTAC_Y	CGCACTGAACCGTAAGTAAT	Infinity
PAX6_TCCATA20NTAC_Y	ACTAATTAATCACGCTTCGC	0.967656
PAX6_TCCATA20NTAC_Y	ATCTAATCAAGCGTAAGTAA	4.83828
HNF4A_TCCGTG40NTGC_AI	AACGCTCTAAAAAGAAAGTCATACACCGAGACGTTAACGG	14.0592
HNF4A_TCCGTG40NTGC_AI	CCGAAGAAGACCGACACGTTAGATAGTGACGCAACGGTCG	10.4895
HNF4A_TCCGTG40NTGC_AI	GCTCGCAACACGGTTAGGATAACCGCATGGACCGGCCAGA	16.146
HNF4A_TCCGTG40NTGC_AI	CGAGCACGTGATTACCACGTGGATAGTCGGTTGCATCGTA	3.23784
HNF4A_TCCGTG40NTGC_AI	GCCCACCCGAACAGGCGCGCCACCCACGATGCGGCCACCG	5.7686
HNF4A_TCCGTG40NTGC_AI	AACTGCCAGAACGGTGATGAATGGCAGTTAGAACGGTTGC	2.70843
HNF4A_TCCGTG40NTGC_AI	GCGGGTTGCCGACAGGTTTGTTGGAACCGTCTACCTAACT	10.4314
HNF4A_TCCGTG40NTGC_AI	GGAAACGCACGTTGGTAACAAGGAACGCAAACCAACGGCG	6.03417
HNF4A_TCCGTG40NTGC_AI	GGGGCACGTTAAGGTCAAACGGCCCAAACTTCGCGAGCCT	10.5919
HNF4A_TCCGTG40NTGC_AI	GGGAAGGCCAACAGGTTGATACTCTAACCGTTTAACAAGC	9.89646
HNF4A_TCCGTG40NTGC_AI	AAGGACCGGGACGTTTTAGGCAACGCCCTAAAAGGAGCAA	14.7644
HNF4A_TCCGTG40NTGC_AI	TATCCGATACCTGTGCCGTTAACGGTAATAACCGACAGCC	4.74317
HNF4A_TCCGTG40NTGC_AI	TAGTCGCAGTACACGTTAATTGAAAACGGTCCCGCAAAAG	12.105
HNF4A_TCCGTG40NTGC_AI	GTAAGACCCCACACGTACACAATTCGCCGAACACCCACGT	3.95295
HNF4A_TCCGTG40NTGC_AI	ACTGCGCGTCTACACGTTGAACCCAACGGTATAAAACAGT	9.30802
HNF4A_TCCGTG40NTGC_AI	CTCACGCGCACTATTTCGTTAACGGTCGCAACTGTCTCTT	3.70894
HNF4A_TCCGTG40NTGC_AI	TGATGCGACTCCCGACGGTTCCGACCGTTAACGGTGCAAA	2.99568
HNF4A_TCCGTG40NTGC_AI	GCGGTTAACGGCCGTCAAACCACGTGCATTCTGCAACGGA	2.62355
HNF4A_TCCGTG40NTGC_AI	GAACATGGTCTTACGGCAGTTAACGGCTTAACGACAAACG	2.97316
HNF4A_TCCGTG40NTGC_AI	TGACCGCCTTCCGCCACCCGCCCAGCCCTCCCCGTCCTAC	55.2062
HNF4A_TCCGTG40NTGC_AI	GAACTACGGGTACTGTCGCGACATAATAATTCATTTGATG	1.33201
HNF4A_TCCGTG40NTGC_AI	CCAATAAAACAGGCCGTTAACGGTTCCCAACGCCCAGAAC	3.05862
HNF4A_TCCGTG40NTGC_AI	ACCGTTACCTGGCGATCCAAGAAGTAACGGTCACAAACCG	4.6686
HNF4A_TCCGTG40NTGC_AI	TAGATTACAGACCGTTATAACCGTTAACGGTCGGCAAAGA	6.1786
HNF4A_TCCGTG40NTGC_AI	GACTTTGACCCCTACGCACCCTGCGTCCAAGCCGCCATCC	1.43491
HNF4A_TCCGTG40NTGC_AI	CCTTTTGCATCTGAGACAGTTAACGTAATAACTGTCAACT	2.83206
HNF4A_TCCGTG40NTGC_AI	GGCGATGTCATGCCCACCACACAGGGCATGACCACACACG	4.2601
HNF4A_TCCGTG40NTGC_AI	GGCGCCCCCCACCAACACCAGACCACACACCGCGTTCGCG	4.20174
HNF4A_TCCGTG40NTGC_AI	CATTCCCCGCCCACCGCCGCCCCCACTCCGCCCAGGCGAA	21.8257
HNF4A_TCCGTG40NTGC_AI	CAACACCGGAAATAACTGCCGGAATATGAGCGTTAACGGT	2.42508
HNF4A_TCCGTG40NTGC_AI	TCAGTTTAACGACACCAACCGACACCTTCAACACGGACGT	2.45445
HNF4A_TCCGTG40NTGC_AI	GCTCACCCCTGCCCACCGCCCCCACCACGACAACCCAGTT	10.2709
HNF4A_TCCGTG40NTGC_AI	CAACCCCCGCCGCCCCCGCCGCATGCCCTCCCTGACCCAA	13.4806
HNF4A_TCCGTG40NTGC_AI	CCGCAAATGCCGTTAACGGCCGCGGCAAACGGTTCCCCCG	4.4222
HNF4A_TCCGTG40NTGC_AI	GCCGTTGCAGTTAGCGTTAACGGCAACGGCAATCAAGCAG	3.26316
HNF4A_TCCGTG40NTGC_AI	GCTGACTACCACCCCCGCCTCCCTCCCTCCCTCCCAAGAA	19.5789
HNF4A_TCCGTG40NTGC_AI	GACTTTGACCCCGCCGTGCCGTGCACCTGGCCCAGCCAAC	1.8616
HNF4A_TCCGTG40NTGC_AI	GACTTTGGACCCACACCCTGCACCCACGACCCTTTCGTAA	2.32701
NEUROG2_TCGCTG20NTCT_Z	TAATTAACAAACAATTAACG	0.0199456
NEUROG2_TCGCTG20NTCT_Z	CAAACCCTCCCGCCCACCAC	Infinity
NEUROG2_TCGCTG20NTCT_Z	CGTAATTCGTTTTTAATTGT	0.0284937
NEUROG2_TCGCTG20NTCT_Z	TACGGAACTGTCCATATGTT	Infinity
NEUROG2_TCGCTG20NTCT_Z	AACACAGCATCCCTTTTGTC	Infinity
NEUROG2_TCGCTG20NTCT_Z	GCGAGATAAATGTATTTTAC	Infinity
NEUROG2_TCGCTG20NTCT_Z	TATCAACACGCCGTATCTTA	Infinity
NEUROG2_TCGCTG20NTCT_Z	TGAGGTAGGGAGGGATTTAC	Infinity
NEUROG2_TCGCTG20NTCT_Z	GGATTGGCCATAAGGCCGCA	Infinity
NEUROG2_TCGCTG20NTCT_Z	TCACCCACCTCCAACACCCC	Infinity
NEUROG2_TCGCTG20NTCT_Z	TGCCTCGACCTTCCCTCCAC	Infinity
NEUROG2_TCGCTG20NTCT_Z	GAAGAGAAACGGCTGTTATG	Infinity
NEUROG2_TCGCTG20NTCT_Z	TGTGAACCCCCAACCTCGTT	Infinity
NEUROG2_TCGCTG20NTCT_Z	CGAAGCCAGAAATATAACAT	Infinity
NEUROG2_TCGCTG20NTCT_Z	TACTTTGGGCTTTTCTCGTG	Infinity
NEUROG2_TCGCTG20NTCT_Z	CGACCCTCCCTACCGCAGAC	Infinity
NEUROG2_TCGCTG20NTCT_Z	CTTCCGCCATCACTACTGGG	Infinity
NEUROG2_TCGCTG20NTCT_Z	AATATACAGATCAAGACAAG	Infinity
NEUROG2_TCGCTG20NTCT_Z	AGGTGGCCTTATGTAGAGTA	Infinity
NEUROG2_TCGCTG20NTCT_Z	AACCCACACCCAGCGACAAC	Infinity
FIGLA_AGATA14N_U	CAAGCTGATGAATG	Infinity
FIGLA_AGATA14N_U	GAACGTTCCGGAAC	0.0524837
FIGLA_AGATA14N_U	CAAGTTCTAGAATG	0.0340143
FIGLA_AGATA14N_U	ATGCTTTCTTTCCC	Infinity
FIGLA_AGATA14N_U	TTCATTTCCACACA	Infinity
FIGLA_AGATA14N_U	TTGTTTCTCTCCCT	Infinity
FIGLA_AGATA14N_U	TTCTACTTTGACCC	Infinity
FIGLA_AGATA14N_U	AATGATGTAAATTC	Infinity
FIGLA_AGATA14N_U	CATTTCCCCGCTCA	Infinity
FIGLA_AGATA14N_U	TTCCTCACAATGGA	Infinity
FIGLA_AGATA14N_U	TAAAAAATGCACTA	0.0575627
FIGLA_AGATA14N_U	CGTGCTCAAGTCAT	0.115125
FIGLA_AGATA14N_U	CCTATGACATTTCG	Infinity
FIGLA_AGATA14N_U	ACACGTTTCCTTCC	Infinity
FIGLA_AGATA14N_U	TATTACTTTCCCAA	Infinity
FIGLA_AGATA14N_U	CTACTTCTTACTCA	Infinity
FIGLA_AGATA14N_U	ACTGCTTACCTTCA	Infinity
FIGLA_AGATA14N_U	CTGTATTCCCCAAA	Infinity
FIGLA_AGATA14N_U	ATCCTCCTCTTCCA	Infinity
FIGLA_AGATA14N_U	TCGAACACTCCCAA	Infinity
FIGLA_AGATA14N_U	CATATTTGCCTTCC	Infinity
FIGLA_AGATA14N_U	TTAAAAAGCCAGTC	Infinity
FIGLA_AGATA14N_U	TACCCTACTTTACT	Infinity
FIGLA_AGATA14N_U	TCGTTCTTCTTTAA	0.0863441
FIGLA_AGATA14N_U	GTTATACGCGCACC	Infinity
GATA3_TGTCGT20NGA_AC	TATCTCTGTTGCAGATCTAA	3.9
RARA_TAAAAT20NTA_Q	CCTCGTGCAATATTGTTACA	Infinity
RARA_TAAAAT20NTA_Q	CAATGGCCGCAAATGTTATG	Infinity
RARA_TAAAAT20NTA_Q	CTAGGCACGCTGACGTTACA	Infinity
RARA_TAAAAT20NTA_Q	CCGACAATCAAGCACTTACG	Infinity
RARA_TAAAAT20NTA_Q	CGCTTGACAACACTCTTACA	2481.34
RARA_TAAAAT20NTA_Q	CCCCACCCACACCGCCCATA	0.505022
RARA_TAAAAT20NTA_Q	CGCAGGTACTCTAGATTACA	Infinity
RARA_TAAAAT20NTA_Q	AACGATATCCCGTTATTACA	Infinity
RARA_TAAAAT20NTA_Q	CAAAAAGGGCCAGGCTTATG	Infinity
RARA_TAAAAT20NTA_Q	CAACATGACCTTATGACCTT	0.338427
RARA_TAAAAT20NTA_Q	GACCTTTTGACCCCTAATGA	0.363386
RARA_TAAAAT20NTA_Q	AATGATGACCTTTTGAACTT	0.433256
RARA_TAAAAT20NTA_Q	GACCTTTTCCCAAAGGTCAA	0.363368
RARA_TAAAAT20NTA_Q	CTGACCTCTTTGACCTTTGC	0.409598
RARA_TAAAAT20NTA_Q	AATGATGAACTTTTGACCTT	0.423712
RARA_TAAAAT20NTA_Q	CTACCCTAACTACCATTATA	Infinity
RARA_TAAAAT20NTA_Q	AAAGAGCTACTAGTATTACG	Infinity
RARA_TAAAAT20NTA_Q	CCCCGCTATCTAGAGTTGCA	Infinity
RARA_TAAAAT20NTA_Q	ATAGTGATAATTCGATTGCA	Infinity
RARA_TAAAAT20NTA_Q	TGACCTTCTCCAAAGGTCAA	0.388461
RARA_TAAAAT20NTA_Q	ACCCCACCCACACCGCCCTC	0.261747
RARA_TAAAAT20NTA_Q	TGACCTTTCCCCAAGGTCAA	0.414116
RARA_TAAAAT20NTA_Q	GTGTGGCACGCCCAATTATA	Infinity
RARA_TAAAAT20NTA_Q	ACCATGAACTTTTGACCCTT	0.339988
RARA_TAAAAT20NTA_Q	CGCTTAATTCTTACGTAAGA	Infinity
RARA_TAAAAT20NTA_Q	GAATATGACCTTTTGAACTT	0.370234
RARA_TAAAAT20NTA_Q	TGAGGGTCAAAAGGTCACTG	0.438249
RARA_TAAAAT20NTA_Q	ACAATCAATAAATCGTTGCA	Infinity
RARA_TAAAAT20NTA_Q	GAACTTTTGACCTTATCAAG	0.23555
RARA_TAAAAT20NTA_Q	ATGACCCTTTGACCTCTGTA	0.241734
RARA_TAAAAT20NTA_Q	GAAATGACCTTAGTGACCTT	0.214079
RARA_TAAAAT20NTA_Q	GAACTTTGGATGAACTTTGG	0.206292
RARA_TAAAAT20NTA_Q	GAGTGTTACAGGAAGTTATA	Infinity
RARA_TAAAAT20NTA_Q	CAAGTCAGGTCAAAAGGTCA	0.285595
RARA_TAAAAT20NTA_Q	CCCCGGTCAAAAGGTCAACA	0.269194
RARA_TAAAAT20NTA_Q	GATTCATCGTAAATATTATA	Infinity
RARA_TAAAAT20NTA_Q	ATCCATGACCTTCTGACCTT	0.290562
RARA_TAAAAT20NTA_Q	AACGTCCCTTATATAACCAT	Infinity
RARA_TAAAAT20NTA_Q	TTGCCACCCCGTATCTTATA	Infinity
RARA_TAAAAT20NTA_Q	ACTCGTGACCTTTCATGACC	0.193302
RARA_TAAAAT20NTA_Q	CCTCTTTCAATATTTTTACA	Infinity
RARA_TAAAAT20NTA_Q	TGACCTTTGCATTGAACTTT	0.238602
RARA_TAAAAT20NTA_Q	TAACCTTTTGACCTTTTTGG	0.241658
RARA_TAAAAT20NTA_Q	GACCCCTATGTTGACCTTTG	0.156735
RARA_TAAAAT20NTA_Q	AGCAATAGCCGGTGCTGACG	Infinity
RARA_TAAAAT20NTA_Q	AACAAAAGGTCAAAAGGTCG	0.284239
RARA_TAAAAT20NTA_Q	TCACTTACGTAATTTTAGAA	Infinity
RARA_TAAAAT20NTA_Q	CAGGGTCAAAAGTTCACACA	0.207483
RARA_TAAAAT20NTA_Q	CAATGGCCGCAAATGTTACG	Infinity
RARA_TAAAAT20NTA_Q	CGAGACGATTTCCGATTAGG	Infinity
RARA_TAAAAT20NTA_Q	CACTGAACTTTTGACCTCAA	0.288641
RARA_TAAAAT20NTA_Q	GCACTTGACCTTTTTGACCC	0.329499
RARA_TAAAAT20NTA_Q	GCCCCTCCCACACCGCCCAA	0.357321
RARA_TAAAAT20NTA_Q	CCTACGAGGTCAAAAGTTCA	0.20755
RARA_TAAAAT20NTA_Q	ACATATTAAGGTCAAAAGGT	0.200953
RARA_TAAAAT20NTA_Q	GACCTTATGACCTTAATCGT	0.221902
RARA_TAAAAT20NTA_Q	TAATTTGACCTTTTGAACCC	0.293755
RARA_TAAAAT20NTA_Q	TGGTGACCCTTTGACCTTCA	0.211558
RARA_TAAAAT20NTA_Q	GACGTAATCTTGTGCTAAAA	Infinity
RARA_TAAAAT20NTA_Q	CTAGGCACGCTGACGTTACG	Infinity
RARA_TAAAAT20NTA_Q	GAACTTTTGACCCCCCAACC	0.197041
RARA_TAAAAT20NTA_Q	GGGGTCAAAAGTTCAGCAAA	0.251703
RARA_TAAAAT20NTA_Q	AGTCTGCGTCCACCGTGATG	Infinity
Meis3_TGGACA20NGA_AF	GCCCGCCCTACCCACCCGGG	2.85912
Meis3_TGGACA20NGA_AF	GCCCACCCTCCCTCCCAAGA	2.83426
Meis3_TGGACA20NGA_AF	CCGCCCTCCCTCCCACCCAG	2.381
Meis3_TGGACA20NGA_AF	AACCCCCCCTCCCACCCGAG	3.67601
Meis3_TGGACA20NGA_AF	GCCCCCCCTCCCTCCCATAC	3.72928
MLXIPL_TGTAAA20NAAG_AE	CCCCCCTCCCCCCCAGCCCC	0.41695
MESP1_TACCCG20NCG_Y	CCGCGTGCATTACGTAACAA	0.719019
MESP1_TACCCG20NCG_Y	AATATACTCTTTCCCTTTTC	Infinity
MESP1_TACCCG20NCG_Y	CGCTTTAATTTTTTCCCCTT	Infinity
MESP1_TACCCG20NCG_Y	TCACAAGCACGTTACGTAAC	0.171195
MESP1_TACCCG20NCG_Y	TCCCCATGAATCTCTTGTAG	Infinity
MESP1_TACCCG20NCG_Y	GTTCACGATTTCAGACCATT	Infinity
MESP1_TACCCG20NCG_Y	ACGCTGACCGCAAATTTCTG	Infinity
MESP1_TACCCG20NCG_Y	TTTCCCCCCCATCCCCCATG	0.410868
MESP1_TACCCG20NCG_Y	CACCAATTACATAATCCGCG	0.410868
MESP1_TACCCG20NCG_Y	ACGCAATCCGTCGTTACTTT	Infinity
MESP1_TACCCG20NCG_Y	ATATAAAGTACCTCACAACT	Infinity
MESP1_TACCCG20NCG_Y	CATTGCCTCCTCCCCCGTTT	Infinity
MESP1_TACCCG20NCG_Y	TTCCCTACCCAGTAAACATT	Infinity
MESP1_TACCCG20NCG_Y	GCCCCAGGCCCGATTCGTGG	Infinity
MESP1_TACCCG20NCG_Y	ATTATGCGCCCACTCCCTAA	Infinity
MESP1_TACCCG20NCG_Y	CCCCCCAGCGTACCCGAACC	Infinity
MESP1_TACCCG20NCG_Y	CCCATACCCCCCCTTAAACC	Infinity
MESP1_TACCCG20NCG_Y	CCCATGAATACCACCCCGCC	Infinity
MESP1_TACCCG20NCG_Y	AATGATACGAGCCCACACTA	Infinity
MESP1_TACCCG20NCG_Y	ACACCACCACTCCTCTCTAA	Infinity
MESP1_TACCCG20NCG_Y	AGCCCACCCAACCCTTTTGA	Infinity
MESP1_TACCCG20NCG_Y	CAAATACGCTACCCCTTCAT	Infinity
MESP1_TACCCG20NCG_Y	CTGGTTCCTTGCACTTTTCT	Infinity
MESP1_TACCCG20NCG_Y	CGACCGTACTCATTCCCCCC	Infinity
MESP1_TACCCG20NCG_Y	AAATGTATAATAAGCTGGAG	Infinity
MESP1_TACCCG20NCG_Y	TTCTCGATCCCCCCGCTTTC	Infinity
MESP1_TACCCG20NCG_Y	CCACCACAACCCCTAAATGC	Infinity
MESP1_TACCCG20NCG_Y	TTACACTTCTCATTCACCGC	Infinity
MESP1_TACCCG20NCG_Y	ACCACCACAATTCTGACTTC	Infinity
MESP1_TACCCG20NCG_Y	CATTGAGGGGATAAACAGTC	Infinity
MESP1_TACCCG20NCG_Y	TCTTCTTCCCCTATACTTAA	Infinity
MESP1_TACCCG20NCG_Y	TCCGTAGTCTCAACAGCCCT	Infinity
MESP1_TACCCG20NCG_Y	CCTAAAGTGGAAAACACCAC	Infinity
MESP1_TACCCG20NCG_Y	CCTGTTGTTCCTTCTTCTCA	Infinity
MESP1_TACCCG20NCG_Y	CGCGCATATCCGGGCAATAT	Infinity
MESP1_TACCCG20NCG_Y	CTCTTTCCCTACACTAGCGA	Infinity
MESP1_TACCCG20NCG_Y	ACCCCCATCGAAGAATATAA	Infinity
MESP1_TACCCG20NCG_Y	CCCACCATTACCCCCCCAAT	Infinity
MESP1_TACCCG20NCG_Y	ACCTGCTATCCTACCTCCCC	Infinity
RAXL1_TACTCA20NTA_Q	CCCGTCCCCCCCGCCCGGTA	Infinity
RAXL1_TACTCA20NTA_Q	AGAGGGGTGGGGAGGAGTAC	Infinity
RAXL1_TACTCA20NTA_Q	GACCCCCCCTCCCAACCCGG	Infinity
RAXL1_TACTCA20NTA_Q	AACCCACCCCCCCGGACCCG	Infinity
SOX18_TGTGTC20NTGG_AE	ACACAATTGCAGTGTGTTAA	0.374116
SOX18_TGTGTC20NTGG_AE	CGAGGGTGAATTGCATTCAC	0.327352
SOX18_TGTGTC20NTGG_AE	TCACAATTGCAGTGTGAGCA	0.218235
SOX18_TGTGTC20NTGG_AE	TGTAAACAATGAAAATTGTT	0.140294
SOX18_TGTGTC20NTGG_AE	GCAATAATTCCAGTATTGCG	0.233823
SOX18_TGTGTC20NTGG_AE	ACAAGATAATTGCAGTATCT	Infinity
SOX18_TGTGTC20NTGG_AE	GCTAACAATAGTAATTGTTA	0.467645
SOX18_TGTGTC20NTGG_AE	TGTAATACAATTTCAGTGTA	0.374116
SOX18_TGTGTC20NTGG_AE	CTAAATGAATGTTCAGTCAT	Infinity
SOX18_TGTGTC20NTGG_AE	AGAATAATGCAATTATTCTA	Infinity
SOX18_TGTGTC20NTGG_AE	CTATTGAATTGCAGTCAATA	0.0748233
SOX18_TGTGTC20NTGG_AE	ATGAACAATGAACATTGTTA	0.0623527
SOX18_TGTGTC20NTGG_AE	ATTGATGAATTGCAGTCATA	0.280587
SOX18_TGTGTC20NTGG_AE	AACACATGAATGTACATTCA	0.140294
SOX18_TGTGTC20NTGG_AE	CGTAGTGAATAACATTCACT	Infinity
SOX18_TGTGTC20NTGG_AE	TGAACACACTCAGCGTAACG	0.140294
SOX18_TGTGTC20NTGG_AE	TTGACACACTCAGCGTAGAA	0.280587
SOX18_TGTGTC20NTGG_AE	AGCGACACACTCCAGCGTTT	0.280587
SOX18_TGTGTC20NTGG_AE	TTATGCTTTTTGGTCCTTCC	Infinity
SOX18_TGTGTC20NTGG_AE	ATTCACTCTCTCCTGCCCTA	Infinity
SOX18_TGTGTC20NTGG_AE	ACAACACAATGTTAGTGTGT	0.140294
SOX18_TGTGTC20NTGG_AE	CCATACAATAATACATTGTA	Infinity
Atoh1_TAGTCC20NCTT_Z	TGACACCTGTCAAAACTAAG	0.22079
Atoh1_TAGTCC20NCTT_Z	TTTGACAGGTGTCAACAATT	0.186401
Atoh1_TAGTCC20NCTT_Z	TGACAACTAGAAAGTTGTCA	0.186859
Atoh1_TAGTCC20NCTT_Z	TATACCAAGTAACAGCTGTT	Infinity
Atoh1_TAGTCC20NCTT_Z	AACAAACAACAGCTGTTACT	0.21159
Atoh1_TAGTCC20NCTT_Z	CAACGACAGCTGTTCCTCTC	Infinity
Atoh1_TAGTCC20NCTT_Z	GGCAATAAGAACAGCTGTTC	0.725452
Atoh1_TAGTCC20NCTT_Z	TACGATGCAACAGCTGTTCC	0.362726
Atoh1_TAGTCC20NCTT_Z	CTCCCGACCCCACCCCCCCA	Infinity
Atoh1_TAGTCC20NCTT_Z	GAAACAACAGCTGCTTACCC	0.604543
Atoh1_TAGTCC20NCTT_Z	AAAGCAACAGCTGCTACCTC	Infinity
Atoh1_TAGTCC20NCTT_Z	ACCCCCCTTCCCCCAACCAA	0.302272
Atoh1_TAGTCC20NCTT_Z	AACAGAACAGCTGTTATGCA	Infinity
Atoh1_TAGTCC20NCTT_Z	TGCATGTCAGATTTTGACAA	0.302272
Atoh1_TAGTCC20NCTT_Z	CAAGAAGAACAGCTGTTACC	Infinity
Atoh1_TAGTCC20NCTT_Z	CTCCACCCCCTCCCGCCTCC	0.302272
Atoh1_TAGTCC20NCTT_Z	TTACGTATAACAGCTGTTAC	Infinity
Atoh1_TAGTCC20NCTT_Z	AAACAACAGCTGTCGCTAAA	0.604543
Egr1_TGCGCC20NCG_P	ATCCGAACAACCACCAAGCA	1.24359
Egr1_TGCGCC20NCG_P	TCATCCAACCACTATGAGCA	0.125987
Egr1_TGCGCC20NCG_P	TTTCGACACCCACCCGCCGC	Infinity
Egr1_TGCGCC20NCG_P	TGTAAGTAGTTTCACAAGCT	0.133867
Egr1_TGCGCC20NCG_P	TTAACAGCAGTCCAATTTTT	Infinity
Egr1_TGCGCC20NCG_P	CACTCGTAGTACACCCTTCC	Infinity
Egr1_TGCGCC20NCG_P	GGGGAAGGAGGGGGGTATGG	0.808226
Egr1_TGCGCC20NCG_P	ATATCAGGCCCTGTGAGTGC	0.642049
Egr1_TGCGCC20NCG_P	CCTCGTGGGACCAACGGGAA	0.151495
Egr1_TGCGCC20NCG_P	AAAGAGGTGGGGGGGGAGGA	0.737439
Egr1_TGCGCC20NCG_P	GATATTCAAGGGGGAGGGGG	0.690756
Egr1_TGCGCC20NCG_P	CAAATATTTGTCACGAAACG	Infinity
Egr1_TGCGCC20NCG_P	TGAGAGGGGAATGTAGGGGG	0.929082
Egr1_TGCGCC20NCG_P	ACTTGGTTGACTCCGCCCCA	Infinity
Egr1_TGCGCC20NCG_P	AGATAAGGGGTGGGGGCATT	0.91492
Egr1_TGCGCC20NCG_P	ACCCACCCGCCCCCAATAAG	0.299623
Egr1_TGCGCC20NCG_P	GAAAGAAAGAACCAGAGAGA	0.0949116
Egr1_TGCGCC20NCG_P	CACCCTCCCACCTCCACCTG	0.485104
Egr1_TGCGCC20NCG_P	AACCCACCCTCCCGACCCGG	0.485104
Egr1_TGCGCC20NCG_P	CACCCTACCCTCCCTAACTG	0.488945
Egr1_TGCGCC20NCG_P	CGCCCCACCCATCCCATCCT	0.362569
Egr1_TGCGCC20NCG_P	ACCCCCTCCCGCCCCCCACG	0.497588
Egr1_TGCGCC20NCG_P	AGCCCATTTGTCTCGATCTA	0.698228
Egr1_TGCGCC20NCG_P	CTCCCCCACCGCCCGCCCGA	0.279291
Egr1_TGCGCC20NCG_P	CCCCCGCCCTACCCAAGCGA	0.657156
Egr1_TGCGCC20NCG_P	GGACGGGGGTAAGGGGGAAC	0.547431
Egr1_TGCGCC20NCG_P	AAGAGTGCGAGGATAAAGGC	0.12841
Egr1_TGCGCC20NCG_P	CTCCCACCCACCTCCGTTAC	0.601921
Egr1_TGCGCC20NCG_P	CACCCTCCCCCTGCCACCCG	0.332094
Egr1_TGCGCC20NCG_P	TTCCCGCCCATCCCGCCCGG	0.356694
Egr1_TGCGCC20NCG_P	CCTCCTCAACCCCCCCGAAC	0.26752
Egr1_TGCGCC20NCG_P	AGGGGCTTCGGGCTGCATTG	9.2455
Egr1_TGCGCC20NCG_P	TATGCTTTTGCGCGGATCGG	0.155443
Egr1_TGCGCC20NCG_P	CGCCCAGACCCGCCCGCGGG	0.984475
Egr1_TGCGCC20NCG_P	CACAAAGGAAGGGGGGGGAA	0.886027
Egr1_TGCGCC20NCG_P	AACCCTCCCTCCCCCCCTGA	0.421918
Egr1_TGCGCC20NCG_P	TTTCACCCCCCTCCCCTTTC	1.47671
Egr1_TGCGCC20NCG_P	AAAGGGGGGAGGAATATGGC	0.46633
Egr1_TGCGCC20NCG_P	CCCCCTACCCTCCCACTCCT	0.403574
Egr1_TGCGCC20NCG_P	GGGGGGAGGGGTAGATATAA	0.565003
Egr1_TGCGCC20NCG_P	GCGGGAGGAGAGGATAAGGA	0.172124
Egr1_TGCGCC20NCG_P	CCACTATGCACTATCCCAAC	0.0685578
Egr1_TGCGCC20NCG_P	TTAGGGGGGGCGGTGGAAGG	0.642049
Egr1_TGCGCC20NCG_P	CCCCCTCCCTCCCATGAGCA	0.481537
Egr1_TGCGCC20NCG_P	ATGCTATTTTGAGGAATTTC	0.0778241
Egr1_TGCGCC20NCG_P	CATCCCTCCCCCCCATCCTC	0.385229
Egr1_TGCGCC20NCG_P	CACCCACCCACACCGAGCAA	0.265675
Egr1_TGCGCC20NCG_P	CCACCCTCTCCCACCCAGTG	0.365968
Egr1_TGCGCC20NCG_P	CGTAGGAGGAGAGGATAAAT	0.114365
Egr1_TGCGCC20NCG_P	CTCCCACCCCCCGCCACCTC	0.221799
Egr1_TGCGCC20NCG_P	CTGCGGTATACGCCGGCATC	0.0976638
Egr1_TGCGCC20NCG_P	AGTGGGGAACAGTGAGGGGG	0.770459
Egr1_TGCGCC20NCG_P	AAAGGAAAAAAAGGGGGAAA	0.330197
Egr1_TGCGCC20NCG_P	TCGTCAGATATCATACTGAA	Infinity
Egr1_TGCGCC20NCG_P	CACCTCCCTCCCCCTCCTCA	0.247647
Egr1_TGCGCC20NCG_P	CACACCCACCCGCCTCACCT	0.770459
Egr1_TGCGCC20NCG_P	CATCCCCCCCTCCCTCCACC	0.495295
Egr1_TGCGCC20NCG_P	CCCCCTCCCTCCCAATTTGA	0.239108
Egr1_TGCGCC20NCG_P	AGTGGGCGGGGGCGGAGGTA	0.495295
Egr1_TGCGCC20NCG_P	CCAGCCCCAAACCCCACTGT	0.261956
Egr1_TGCGCC20NCG_P	AAAAAAAAAAAAAATACGAT	0.297677
Egr1_TGCGCC20NCG_P	CACCCACCCACGCCGCCTCT	0.297677
Egr1_TGCGCC20NCG_P	CTCCCCAGACCCACCCCTTG	0.284735
Egr1_TGCGCC20NCG_P	AAAAAAAAAAAAAAACAAAC	0.267986
Egr1_TGCGCC20NCG_P	CCCCTCCCCCAACGCCGCCC	0.267986
Egr1_TGCGCC20NCG_P	CACCCACCCGCCACCACATA	0.362569
Egr1_TGCGCC20NCG_P	CACCACACCCACCCAAGTCA	0.237064
Egr1_TGCGCC20NCG_P	AAGTGGGTTAATGTGGTATG	0.246547
EOMES_TGTAAA30NAAG_AI	TTCACACCTTTTTCCGCTTGCAAAGGTGTG	5.74879
EOMES_TGTAAA30NAAG_AI	GTCACACCTTTGGAACGTAAAAAGGTGTGA	4.64161
EOMES_TGTAAA30NAAG_AI	CTTGACGACCTCACACCTTTGAGGTGTGAA	5.2899
EOMES_TGTAAA30NAAG_AI	AACGGAAAACTCACACCTTTTAGGTGTGAA	4.4254
EOMES_TGTAAA30NAAG_AI	CGAAAACTCATCACACCTTGGGAAGGTGTG	3.84223
EOMES_TGTAAA30NAAG_AI	GGCGCGATCGACACCTCGTAAAGGTGTGAA	4.45596
EOMES_TGTAAA30NAAG_AI	CGCCCATTCACACGTACACAAAGGTGTGAA	4.18063
EOMES_TGTAAA30NAAG_AI	TCACACCTACACCGCAATGCATAGGTGTGA	3.69336
EOMES_TGTAAA30NAAG_AI	GGTGTGAATCACGCTTTACGAGGTGTTACC	4.1519
EOMES_TGTAAA30NAAG_AI	AGGTGTGATTCACACTTTTCAATACGTGTT	4.36576
EOMES_TGTAAA30NAAG_AI	GTCACACCTCTATCGATGCGCGAAGGTGCG	2.82597
EOMES_TGTAAA30NAAG_AI	GTCCCAAGCTCACACCTCTAAAAGGTGTGA	4.23364
PAX2_TCCACG20NCAC_Y	TATAACGTCACGCATGACTG	3.51271
PAX2_TCCACG20NCAC_Y	AAATCGGTCACGCTTGACTG	4.46443
PAX2_TCCACG20NCAC_Y	TACTACGTCACGCATGACTG	6.10485
PAX2_TCCACG20NCAC_Y	TTACTCGTCACGCTTGACTG	3.21308
PAX2_TCCACG20NCAC_Y	CACTGCGTCACGCATGATTG	2.97975
PAX2_TCCACG20NCAC_Y	TACATCGTCACGCATGAGTG	2.87073
PAX2_TCCACG20NCAC_Y	AAGGCCGTCACGCTTGACTG	4.04913
PAX2_TCCACG20NCAC_Y	AGATGTGTCACGCTTGACTG	3.07807
PAX2_TCCACG20NCAC_Y	TAACTCGTCACGCATGAGTG	3.03532
PAX2_TCCACG20NCAC_Y	AAGCCCGTCACGCATGACTG	3.63384
PAX2_TCCACG20NCAC_Y	CAAGCGGTCACGCTTGACTG	3.4781
PAX2_TCCACG20NCAC_Y	GAAACCGTCACGCATCACTG	3.04334
PAX2_TCCACG20NCAC_Y	ATGCACGTCACGCATGATTG	3.68974
PAX2_TCCACG20NCAC_Y	AAGATGGTCACGCTTGACTG	5.32963
PAX2_TCCACG20NCAC_Y	TGCAAGGTCACGCATGACTG	2.62444
PAX2_TCCACG20NCAC_Y	GTCCGCGTCACGCATGAGTG	3.14933
PAX2_TCCACG20NCAC_Y	CAGCACGTCACGCTTGACTG	5.16812
PAX2_TCCACG20NCAC_Y	GTTAAGGTCACGCATGACTG	9.01192
PAX2_TCCACG20NCAC_Y	CAACGCGTCACGCTTCATTG	2.14569
PAX2_TCCACG20NCAC_Y	AACTATGTCACGCATGACTG	2.90707
PAX2_TCCACG20NCAC_Y	AATCCCGTCACGCTTCAGTG	2.90707
PAX2_TCCACG20NCAC_Y	CTTCTCGTCACGCATGAATG	3.99722
PAX2_TCCACG20NCAC_Y	TCAACAGTCACGCTTCACTG	1.99861
PAX2_TCCACG20NCAC_Y	TGCAGCGTCACGCTTGAGTG	2.66481
PAX2_TCCACG20NCAC_Y	CATCCGGTCACGCTTGAGTG	2.35131
PAX2_TCCACG20NCAC_Y	GACATGGTCACGCTTGAGTG	3.07478
PAX2_TCCACG20NCAC_Y	ATAGCCGTCACGCATGATTG	2.61636
PAX2_TCCACG20NCAC_Y	GATCACGTCACGCTTGAGTG	2.30856
PAX2_TCCACG20NCAC_Y	ATTAACGTCACGCATGAATG	4.81483
PAX2_TCCACG20NCAC_Y	AACCCCGTCACGCTTGAGTG	2.75133
PAX2_TCCACG20NCAC_Y	CAAATCGTCACGCTTGACTG	3.85187
PAX2_TCCACG20NCAC_Y	AACCACGTCACGCATGAATG	2.36199
PAX2_TCCACG20NCAC_Y	TCCCCGGTCACGGTTGACTG	2.36199
PAX2_TCCACG20NCAC_Y	TGATCCGTCACGCATGATTG	1.54438
PAX2_TCCACG20NCAC_Y	CCCGACGTCACGCTTGACTG	2.85116
PAX2_TCCACG20NCAC_Y	ATCACCGTCACGCTTGACTG	3.36956
PAX2_TCCACG20NCAC_Y	TAAGCCGTCACGCTTGAGTG	4.5423
PAX2_TCCACG20NCAC_Y	GCCATGGTCACGCATGAGTG	2.96763
PAX2_TCCACG20NCAC_Y	CCACACGTCACGCATGACTG	2.73935
PAX2_TCCACG20NCAC_Y	CTCACCGTCACGCATCACTG	7.12232
PAX2_TCCACG20NCAC_Y	TACAAGGTCACGCTTCACTG	3.87609
PAX2_TCCACG20NCAC_Y	GATTAGGTCACGCATGAGTG	2.2772
PAX2_TCCACG20NCAC_Y	GCTCACGTCACGCATGACTG	3.10528
PAX2_TCCACG20NCAC_Y	GCCTCCGTCACGCTTGATTG	3.10528
PAX2_TCCACG20NCAC_Y	TCAGTGGTCACGCTTGATTG	1.7079
PAX2_TCCACG20NCAC_Y	TACCCCGTCACGCATCGCTG	1.62657
PAX2_TCCACG20NCAC_Y	CGCAGCGTCACGCTCCACTG	3.71459
PAX2_TCCACG20NCAC_Y	AGGCCGGTCACGCATGAATG	3.34313
PAX2_TCCACG20NCAC_Y	TTGATTGTCACGCATGACTG	2.33604
PAX2_TCCACG20NCAC_Y	AATAAGGTCACGCTTGATTG	1.81692
PAX2_TCCACG20NCAC_Y	TCCATGGTCACGCTTGATTG	2.45983
PAX2_TCCACG20NCAC_Y	AAACCAGTCACGCTTGATTG	3.55308
PAX2_TCCACG20NCAC_Y	GTGTCGGTCACGCATGACTG	3.47233
PAX2_TCCACG20NCAC_Y	TTCTTCGTCACGCTTCAGTG	1.83829
PAX2_TCCACG20NCAC_Y	CCTTTCGTCACGCCTGAGTG	1.56255
PAX2_TCCACG20NCAC_Y	CACGTGGTCACGCTCCACTG	2.77493
PAX2_TCCACG20NCAC_Y	CAACTCGTCACGGTTCACTG	2.34802
PAX2_TCCACG20NCAC_Y	CGTGTGGTCACGCATGACTG	3.39158
PAX2_TCCACG20NCAC_Y	CCGGTGGTCACGCATGACTG	2.34802
PAX2_TCCACG20NCAC_Y	AAGTGCGTCACGCTTGAATG	2.1803
PAX2_TCCACG20NCAC_Y	TATCCCGTCACGCTTGGCTG	1.79554
PAX2_TCCACG20NCAC_Y	CACACGGTCACGCTTGGCTG	2.77493
PAX2_TCCACG20NCAC_Y	AATCGCGTTCCGCTTCACTG	1.48987
PAX2_TCCACG20NCAC_Y	CCTATCGTCACGGTTGAGTG	1.56829
PAX2_TCCACG20NCAC_Y	AAGTGCGTCACGGTTGACTG	3.31083
PAX2_TCCACG20NCAC_Y	ACCATCGTCACGCTTGACTG	7.44937
PAX2_TCCACG20NCAC_Y	ATACGCGTCACGCATGGGTG	2.90707
PAX2_TCCACG20NCAC_Y	AATGGCGTCACGCATGACTG	3.23008
PAX2_TCCACG20NCAC_Y	TACAACGTCACGCATGAGTG	2.23621
PAX2_TCCACG20NCAC_Y	TGCACCGTCACGCATGAATG	1.81692
PAX2_TCCACG20NCAC_Y	GATAACGTCACGCTTGACTG	9.69023
PAX2_TCCACG20NCAC_Y	GCTAGCGTCACGCTTGACTG	1.61504
PAX2_TCCACG20NCAC_Y	ACGACCGTCACGCTTGAATG	2.90707
VSX1_TGGTTC20NTTT_Z	TCTTTTTTTGACTCGTTCCG	Infinity
VSX1_TGGTTC20NTTT_Z	GCCCCCTACACCCCTTTCCT	Infinity
VSX1_TGGTTC20NTTT_Z	CCCCTACCTATAAACTGTCA	Infinity
VSX1_TGGTTC20NTTT_Z	CACAACACCTAGTGATACGT	Infinity
VSX1_TGGTTC20NTTT_Z	CTGGATATACAGAAATGAAT	Infinity
VSX1_TGGTTC20NTTT_Z	GCGGCGCTATAACAAAGCTA	Infinity
VSX1_TGGTTC20NTTT_Z	TGGTAAGAGGTGACAACGAA	Infinity
VSX1_TGGTTC20NTTT_Z	CTCACATTTTTATCCCCCCC	Infinity
VSX1_TGGTTC20NTTT_Z	ATTACCGGTCCGTGTATGCA	Infinity
VSX1_TGGTTC20NTTT_Z	ACAGACAGTACTCAAATAAA	Infinity
ETS1_TGTACC30NCAG_AI	GATTAAGGGTAATTAGTACTCAATTACATG	1.08347
CART1_TGCGCC20NGA_Y	ATTAATTAGCGGTAATTAAC	1.83727
Hoxa11_TCCCCT20NCG_Z	AATGGCCTCCTAATTAGGCC	0.450024
Hoxa11_TCCCCT20NCG_Z	GACACATCGTTATGTATTTA	2.10011
Hoxa11_TCCCCT20NCG_Z	TCTTAACACATAAACTTTTA	0.650034
Hoxa11_TCCCCT20NCG_Z	GACCGATACATAAAATTTAA	1.80009
Hoxa11_TCCCCT20NCG_Z	AAGGACACCGTAAACTTTTA	0.330017
Hoxa11_TCCCCT20NCG_Z	ACCCATCATAAAGTTCTTAA	Infinity
Hoxa11_TCCCCT20NCG_Z	GACGTTTACGATCTTTTTAA	0.600032
Hoxa11_TCCCCT20NCG_Z	AAGCTTTACGATCACTTTTA	0.600032
Hoxa11_TCCCCT20NCG_Z	GAATTCATCATTAAGTTTTA	1.20006
Hoxa11_TCCCCT20NCG_Z	ACGTCACACATAATTTTTTA	1.20006
Hoxa11_TCCCCT20NCG_Z	AGCCATCTATAACTTTTTTA	0.600032
Hoxa11_TCCCCT20NCG_Z	AACGTTATCATTACTTTTTA	0.600032
Hoxa11_TCCCCT20NCG_Z	TAGCCTCCCACTTCTTTTAA	Infinity
Hoxa11_TCCCCT20NCG_Z	TATGAAAACATTAAATTTAA	1.05006
Hoxa11_TCCCCT20NCG_Z	CAGCTACACATTAAATTTTA	1.05006
Hoxa11_TCCCCT20NCG_Z	CAGTAACATAAACCTTTTTA	1.05006
TEAD4_TGATTT20NTTA_Y	TCTCCACTTAGACCCCCACC	Infinity
TEAD4_TGATTT20NTTA_Y	ATTTACTATTCCCTTCGTTA	Infinity
TEAD4_TGATTT20NTTA_Y	CCCCACCCCCTCCACCCTTG	Infinity
TEAD4_TGATTT20NTTA_Y	GTTCCTCCCTCACACGTAAT	Infinity
TEAD4_TGATTT20NTTA_Y	CTTTTCCCAGCTCCCATCTC	Infinity
TEAD4_TGATTT20NTTA_Y	TCTTCACACACCCCTTCTCC	Infinity
TEAD4_TGATTT20NTTA_Y	CTCCCCCTTTCCCCCCGCAC	Infinity
TEAD4_TGATTT20NTTA_Y	ATTCTTTTCTTGCTTCTTTC	Infinity
TEAD4_TGATTT20NTTA_Y	CCTTCTCCTCTCTTCCAATC	Infinity
TEAD4_TGATTT20NTTA_Y	CCCCGTCCCCACCCGCCTGG	Infinity
TEAD4_TGATTT20NTTA_Y	CCTTCTCATTGGCTATCCAA	Infinity
TEAD4_TGATTT20NTTA_Y	TAGCCCCCACCACCTCTTTT	Infinity
TEAD4_TGATTT20NTTA_Y	ACGCATACTTGAAATACTGG	0.139529
TEAD4_TGATTT20NTTA_Y	AAAACCCACCCCCCTTAACT	Infinity
TEAD4_TGATTT20NTTA_Y	CTGTCTCTCTTCCACTCTAG	Infinity
TEAD4_TGATTT20NTTA_Y	TAACTCACATTTTTCTCTTA	Infinity
TEAD4_TGATTT20NTTA_Y	CTTACTTCCAAACATGTTCA	0.139529
TEAD4_TGATTT20NTTA_Y	GCCCCATCCGCCCCTTCTTT	Infinity
TEAD4_TGATTT20NTTA_Y	TCCATCACACCCTGCTTACT	Infinity
TEAD4_TGATTT20NTTA_Y	CTTACCCCCACGCCTTGTAA	Infinity
TEAD4_TGATTT20NTTA_Y	CTAGCCTTACCCCTATTGAA	Infinity
TEAD4_TGATTT20NTTA_Y	CCGTAGGCTCCCATTCACAA	Infinity
TEAD4_TGATTT20NTTA_Y	CGCCCACCAGGGATACTCCC	Infinity
TEAD4_TGATTT20NTTA_Y	GTAGTAAACCTCCATTCTTT	Infinity
TEAD4_TGATTT20NTTA_Y	ACCACACCTTGTACTGACTC	Infinity
TEAD4_TGATTT20NTTA_Y	CCCTCACAACGCACTACAAG	Infinity
TEAD4_TGATTT20NTTA_Y	AAAACTTAGATCTTACCCAA	Infinity
TEAD4_TGATTT20NTTA_Y	CAATTAGCCCCCCCTTGCTT	Infinity
TEAD4_TGATTT20NTTA_Y	AGTTAACTTCCATCACCCTA	Infinity
TEAD4_TGATTT20NTTA_Y	CCGTTAAAGTTTAAGAATCC	Infinity
TEAD4_TGATTT20NTTA_Y	AAGCCCTGTCTTCACATGTG	Infinity
TEAD4_TGATTT20NTTA_Y	TCCCCCACACCCACTTCCAC	Infinity
TEAD4_TGATTT20NTTA_Y	CTCACCAGCTTTATTCCTGT	Infinity
TEAD4_TGATTT20NTTA_Y	CTTTGACCACAACACATCCT	Infinity
TEAD4_TGATTT20NTTA_Y	CCCTCTTACCCCCTGAGAAT	Infinity
TEAD4_TGATTT20NTTA_Y	TGCACTCTACTGTATTTCCC	Infinity
ATF4_TGGAAT20NGA_W	TCGTATGCCGTCTTCTGCTT	0.0284084
ATF4_TGGAAT20NGA_W	GTTAAAGGTGGGGCCTGGTG	Infinity
ATF4_TGGAAT20NGA_W	TAATGGGGAAGGGGGGAGGG	Infinity
ATF4_TGGAAT20NGA_W	GGTGAGGGGGGAGGGGAGAG	0.202015
ATF4_TGGAAT20NGA_W	GATGAACGTCGAACCGAACA	Infinity
ATF4_TGGAAT20NGA_W	CAGGGGGGGAGGGGTAAGGG	Infinity
ATF4_TGGAAT20NGA_W	GGCATAAGGGGGAGGGGGAA	Infinity
ATF4_TGGAAT20NGA_W	GGGGGCAGGGGAGGAGAGGC	0.202015
ATF4_TGGAAT20NGA_W	GATGCAATACTTCCCATTCC	0.040403
ATF4_TGGAAT20NGA_W	AAGGGGAAAGGAAGGGAGAG	Infinity
ATF4_TGGAAT20NGA_W	GACGCAATAGTTACACGCAA	0.101008
ATF4_TGGAAT20NGA_W	GGGAAGGGAAAGGAAGGGGG	Infinity
ATF4_TGGAAT20NGA_W	GACGCAATCCCTTGGGACAG	Infinity
ATF4_TGGAAT20NGA_W	GACGCAATATCAAGCCACAG	0.202015
ATF4_TGGAAT20NGA_W	TGGATGACGTAACATCCATA	0.202015
ATF4_TGGAAT20NGA_W	GATGCAATATCAGTTCAACA	0.202015
ATF4_TGGAAT20NGA_W	GGGGGCATGTGAGGGGGAAC	0.202015
ATF4_TGGAAT20NGA_W	GGAAGGGGGGAGAGCTAGGG	Infinity
ATF4_TGGAAT20NGA_W	TCCCTCTCCCTGGGATACCA	0.202015
ATF4_TGGAAT20NGA_W	GACGCAACATGCATGTGTTG	Infinity
ATF4_TGGAAT20NGA_W	GACGCAATACCTGCACGGTA	0.101008
ATF4_TGGAAT20NGA_W	GACGCAATACCTTTCTCGCA	Infinity
ATF4_TGGAAT20NGA_W	ATGGGGGACTAAGGGGGAGA	0.202015
ATF4_TGGAAT20NGA_W	ACCCACCCTCCCTTCCCAAG	Infinity
ATF4_TGGAAT20NGA_W	GACGCAACTACAGCTGCAAT	Infinity
ATF4_TGGAAT20NGA_W	GACGCAATAGCTCCGTTAAC	0.151511
ATF4_TGGAAT20NGA_W	GCAAGCGGGGGGGGATGGGG	0.151511
ATF4_TGGAAT20NGA_W	GACGCAATAGTTCAAACCGA	0.0505038
ATF4_TGGAAT20NGA_W	GATGCAACACCCTATATGGT	Infinity
ATF4_TGGAAT20NGA_W	GACGCAATACCAGCATGGAC	0.151511
ATF4_TGGAAT20NGA_W	TAAACTTCCATTGCCCAAAC	Infinity
ATF4_TGGAAT20NGA_W	GACGCAATCTATTATTCGTC	Infinity
ATF4_TGGAAT20NGA_W	GGAGAAAGGGGAAAAGAGGG	Infinity
ATF4_TGGAAT20NGA_W	GACGCAATAATGAGGACTTA	0.151511
ATF4_TGGAAT20NGA_W	ACTGCGAAGGGGATAGGGGC	Infinity
ATF4_TGGAAT20NGA_W	GATGCAATAGTGTCGGGAAC	0.0505038
ATF4_TGGAAT20NGA_W	GACGCAATCGTGCATTAAGG	Infinity
ATF4_TGGAAT20NGA_W	GATGCAATACTTCTATCACG	0.151511
ATF4_TGGAAT20NGA_W	GACGCAACACAAAGATATGC	Infinity
ATF4_TGGAAT20NGA_W	GATGCAATAATGACTACCTT	Infinity
ATF4_TGGAAT20NGA_W	GACGCAATCCAAGTAAATCT	0.151511
ATF4_TGGAAT20NGA_W	GGACGCACGAATGCCACCGC	Infinity
ATF4_TGGAAT20NGA_W	GACGCAATCACGCCCACTTC	Infinity
ATF4_TGGAAT20NGA_W	GACGCAATAGCACTACGGAC	Infinity
ATF4_TGGAAT20NGA_W	GATGCAATAACCAGTGCACT	0.0303023
ATF4_TGGAAT20NGA_W	GAGATACGGGCGAATAGCAT	Infinity
ATF4_TGGAAT20NGA_W	AGTCATTTTCCCTCCGGCCT	Infinity
ATF4_TGGAAT20NGA_W	CTGACTAAACGATTGCGTCA	Infinity
ATF4_TGGAAT20NGA_W	GACGCAATAGAGAGACGGAT	0.151511
ATF4_TGGAAT20NGA_W	GACGCAATACTCATAACGCT	0.151511
ATF4_TGGAAT20NGA_W	GACGCAATCAATTCATGTGT	Infinity
ATF4_TGGAAT20NGA_W	GACGCAATACAAGAGGGAGC	Infinity
HMX1_TCGCCA20NCCT_Z	AGGTCAAAGGGAGGTCAAAC	Infinity
HMX1_TCGCCA20NCCT_Z	ATTAAAAATCGCTTTAAATA	Infinity
HMX1_TCGCCA20NCCT_Z	ACGCAACGCCATTCTTAACA	Infinity
HMX1_TCGCCA20NCCT_Z	CAAGCATCTCAAGTTTACCA	Infinity
HMX1_TCGCCA20NCCT_Z	CCACACCCACCCCTCCCCCG	Infinity
HMX1_TCGCCA20NCCT_Z	CACATTATAGGATGACTGAG	Infinity
HMX1_TCGCCA20NCCT_Z	TTTCCCTCCCTATACACTGC	Infinity
HMX1_TCGCCA20NCCT_Z	TCGATGGGGGGTGTAATAGA	Infinity
HMX1_TCGCCA20NCCT_Z	CCACTACGACGAGTATCATT	Infinity
HMX1_TCGCCA20NCCT_Z	ATTAAAAAGTAATTATGCGA	Infinity
HMX1_TCGCCA20NCCT_Z	TTTGCAAGCAAATTACCCCT	Infinity
HMX1_TCGCCA20NCCT_Z	CTTAAAATAGAAATAGCTGG	Infinity
HMX1_TCGCCA20NCCT_Z	AGTTAGAGATGAGATCTCCC	Infinity
HMX1_TCGCCA20NCCT_Z	ATTAACAACAAATTATTAAA	Infinity
HMX1_TCGCCA20NCCT_Z	CGAATACAGCACTAACCCGC	Infinity
HMX1_TCGCCA20NCCT_Z	CGCTTATCTCGCACCCCCGA	Infinity
HMX1_TCGCCA20NCCT_Z	ATTGTTAAACCCAAATATAC	Infinity
HMX1_TCGCCA20NCCT_Z	CTTATCCCCGACGAATCACA	Infinity
HMX1_TCGCCA20NCCT_Z	ACCCTTGCTTGACATGTTTG	Infinity
HMX1_TCGCCA20NCCT_Z	TTAGTTTTTTCTCCTGCTGC	Infinity
HMX1_TCGCCA20NCCT_Z	TCGCCTCCCGACATAACCCA	Infinity
HMX1_TCGCCA20NCCT_Z	ACACTGTCGCCTTGGCTTCT	Infinity
HMX1_TCGCCA20NCCT_Z	ATATAATCACGATATAAAGA	Infinity
HMX1_TCGCCA20NCCT_Z	AAATTAGGAAGTTCAGAATG	Infinity
HMX1_TCGCCA20NCCT_Z	GCCAAACCACCATGAAAGTC	Infinity
HMX1_TCGCCA20NCCT_Z	CGTCGAACAACTTCCTTCGG	Infinity
XBP1_TGTTCA20NGA_AC	CAACTTAAGGATGACGTGGC	7.25099
PAX1_TAACTT20NTCA_Y	TCTATGTGCAGTCATGCGTG	12.1189
PAX1_TAACTT20NTCA_Y	CACGCATGACTGACTTTCTG	48.2728
PAX1_TAACTT20NTCA_Y	AATCACTGAACCGTGACGGA	23.7307
PAX1_TAACTT20NTCA_Y	TCGTCACGCACCATTGATAA	18.8629
PAX1_TAACTT20NTCA_Y	CGTCACGCTTGACTGGCAAT	14.5224
PAX1_TAACTT20NTCA_Y	AAGTGTAATGAAGCGTGACG	17.2403
PAX1_TAACTT20NTCA_Y	GAAATCACTCAACCGTGACA	17.0375
PAX1_TAACTT20NTCA_Y	CGTCACGCTTGACTAGATAT	32.4523
PAX1_TAACTT20NTCA_Y	ACGTCATGGTTGACTGAACA	19.0657
PAX1_TAACTT20NTCA_Y	GGTAATCACTGAAGCGTGAC	12.9809
PAX1_TAACTT20NTCA_Y	AAGCATCGTCACGCATGAGT	6.33834
PAX1_TAACTT20NTCA_Y	TCGTCATGCATCAGTGCACC	12.1696
PAX1_TAACTT20NTCA_Y	CCGTCACGGTTGGTTAAACA	44.2163
PAX1_TAACTT20NTCA_Y	AAAATCAGTCATGCGTAACA	14.6035
PAX1_TAACTT20NTCA_Y	CGTCACGCTCCATTGATTTC	14.4683
PAX1_TAACTT20NTCA_Y	AATGCACTCATGCGGAACGG	5.853
PAX1_TAACTT20NTCA_Y	ACCGTTCCGCATGATTGATT	5.79505
PAX1_TAACTT20NTCA_Y	GGTCACGCATGAGTTGATTC	8.03194
PAX1_TAACTT20NTCA_Y	ACCGAAATCACTCATGCGTA	9.93852
PAX1_TAACTT20NTCA_Y	TGGTCACGCTTCGTTGGAGA	7.78855
PAX1_TAACTT20NTCA_Y	TGGACACGCATGAATGGAAC	4.86784
PAX1_TAACTT20NTCA_Y	TGGTTCCGCATGAGTGCGCG	18.6601
PAX1_TAACTT20NTCA_Y	TCGTCACGCTCCAATGAAGT	9.33004
PAX1_TAACTT20NTCA_Y	CACGCATGAATGACTTTAAA	6.0172
PAX1_TAACTT20NTCA_Y	AAACCCCGTCACGCTTGATT	8.41732
PAX1_TAACTT20NTCA_Y	CGTCACGGTCGACTTAACAT	6.65272
PAX1_TAACTT20NTCA_Y	CTTAACGGTCACGGTTGACT	16.2261
PAX1_TAACTT20NTCA_Y	GTCACGCATGAGTAACTCCC	10.8174
PAX1_TAACTT20NTCA_Y	TCGTCACGGTTGAACGACTC	10.6822
PAX1_TAACTT20NTCA_Y	GTGCACTGAACCATGACCAA	31.641
PAX1_TAACTT20NTCA_Y	CGTTACGGTTCAGTGATTTC	31.2353
PAX1_TAACTT20NTCA_Y	CACGCATGAATGCACACCGC	5.20589
FOXK1_GACAG14N_S	GCCTTCGGCCACTA	0.0576393
FOXK1_GACAG14N_S	ACACTAAAATATCT	0.0947889
FOXK1_GACAG14N_S	ATACAAAAACTCTT	0.512722
FOXK1_GACAG14N_S	ACACTGAAGTATCT	0.100534
FOXK1_GACAG14N_S	TTGCCTCACGACAC	0.0603202
FOXK1_GACAG14N_S	GCATCACGTAAATG	0.0196391
FOXK1_GACAG14N_S	GAACCAAGTAAGCG	0.0442348
FOXK1_GACAG14N_S	CAACTACTTCGCTC	0.663522
FOXK1_GACAG14N_S	CGAAGTTTTTGCTC	0.12064
FOXK1_GACAG14N_S	ACACTTAAGTATCT	0.0703735
FOXK1_GACAG14N_S	GTACCCGAACAAAA	0.0258515
FOXK1_GACAG14N_S	CTCCAAACCTAAGG	0.180961
FOXK1_GACAG14N_S	ACACTGAAATATCT	0.0482561
FOXK1_GACAG14N_S	ACACTAGAGTATCT	0.12064
FOXK1_GACAG14N_S	ACACTGCAGTATCT	0.180961
FOXK1_GACAG14N_S	AACGGCCCACATGC	0.0452401
FOXK1_GACAG14N_S	ACACTAAAGTATCT	0.0301601
FOXK1_GACAG14N_S	ATACTGAAGTACCT	0.180961
FOXK1_GACAG14N_S	GGCACAACAATGAA	0.180961
FOXK1_GACAG14N_S	GTCGAACCCCTGTT	0.12064
FOXK1_GACAG14N_S	TGTGTATAATTAAC	Infinity
FOXK1_GACAG14N_S	CACCATCTACCATA	Infinity
FOXK1_GACAG14N_S	TTTATTCGTCCCAC	Infinity
FOXK1_GACAG14N_S	AACCAGCTGTTAAT	Infinity
FOXK1_GACAG14N_S	ACACTACAGTATCT	Infinity
FOXK1_GACAG14N_S	CAGCCTAACAGCAC	Infinity
FOXK1_GACAG14N_S	CCTCCCATGCTCTC	Infinity
FOXK1_GACAG14N_S	TCGGTCCCACCCCT	Infinity
FOXK1_GACAG14N_S	GTAGACCCGTACTG	Infinity
FOXK1_GACAG14N_S	AATGTAAATAAACA	0.12064
FOXK1_GACAG14N_S	ATACGTGTGGTGTT	Infinity
FOXK1_GACAG14N_S	AATGACATTACCCC	Infinity
FOXK1_GACAG14N_S	AGGGTCTTTGTCTT	Infinity
FOXK1_GACAG14N_S	TCGACGTACCCCGG	Infinity
FOXK1_GACAG14N_S	AGATTTGCATAGGG	Infinity
FOXK1_GACAG14N_S	CGTATGCCCCCCAT	Infinity
FOXK1_GACAG14N_S	TTCAGCAACGGAGT	Infinity
FOXK1_GACAG14N_S	TTCCATCCTGTACA	Infinity
FOXK1_GACAG14N_S	TATAGCGGTTGAAC	Infinity
FOXK1_GACAG14N_S	TACAGTCTGTATAA	Infinity
FOXK1_GACAG14N_S	CCACTGAAGTAGCT	Infinity
FOXK1_GACAG14N_S	ACCCATGCTATACG	Infinity
FOXK1_GACAG14N_S	TCTTTCCCCACACG	0.12064
FOXK1_GACAG14N_S	TGTGTCAACACCAG	Infinity
FOXK1_GACAG14N_S	TCACTGAAGTAACT	0.12064
FOXK1_GACAG14N_S	CACAACAATAGATA	Infinity
FOXK1_GACAG14N_S	TCAGTCGAAAATCA	Infinity
FOXK1_GACAG14N_S	CAGCGTTAGTATAT	0.12064
FOXK1_GACAG14N_S	TCACACTTTAACTT	0.12064
Tp53_TCGGGG20NGGT_AK	CAATGAACAAGACTATGTCA	4.8341
Tp53_TCGGGG20NGGT_AK	ACATGCCACAAAGCAAGTCC	4.47534
Tp53_TCGGGG20NGGT_AK	ACGATACAAGTCGTATAACA	4.08046
Tp53_TCGGGG20NGGT_AK	CAATGAACAAGTCACGGACA	5.75031
Tp53_TCGGGG20NGGT_AK	CAAGCCCGGACATGTATTTA	1.95713
Tp53_TCGGGG20NGGT_AK	GACATGCCCGGACATGAACG	2.68007
Tp53_TCGGGG20NGGT_AK	ACAAGCCTAGTAGCAGGTCA	5.23683
Tp53_TCGGGG20NGGT_AK	ACATGTTCGGACATGCACGG	1.96107
Tp53_TCGGGG20NGGT_AK	CATGCCCGGACATGCATACC	2.78472
Tp53_TCGGGG20NGGT_AK	CACATGTCAATATAACAAGT	5.7487
Tp53_TCGGGG20NGGT_AK	GGCATGCCCGAACATGTACA	2.23187
Tp53_TCGGGG20NGGT_AK	CATAATACAAGCCTCAAGCA	8.23002
Tp53_TCGGGG20NGGT_AK	AACATGCCAGAAAGCAAGTT	5.11611
Tp53_TCGGGG20NGGT_AK	AACATGTCTGAACTTGTTCG	2.09573
Tp53_TCGGGG20NGGT_AK	AAACATGTTTGAACATGCCC	2.58594
Tp53_TCGGGG20NGGT_AK	CAATGAACAAGCACGGGGCA	8.13108
Tp53_TCGGGG20NGGT_AK	CAATGAACAAGTATGGAACA	7.45424
Tp53_TCGGGG20NGGT_AK	ACATGTCCAAACATGAAACC	1.89343
Tp53_TCGGGG20NGGT_AK	CAATGAACAAGCACTGTGCA	4.60971
Tp53_TCGGGG20NGGT_AK	CAATGAACAAGTAGTGTACA	4.19285
Tp53_TCGGGG20NGGT_AK	ACATGTCCGAGCATGCCCAT	2.00878
Tp53_TCGGGG20NGGT_AK	TGAACAAGTCCGGATGAACA	3.70062
Tp53_TCGGGG20NGGT_AK	CATGTCTAAACATGCCTACC	2.51409
Tp53_TCGGGG20NGGT_AK	CCCCGCCAGTGGGCGCACCC	5.39674
Tp53_TCGGGG20NGGT_AK	TACAAGTCCGGGTTTGGACA	4.05834
Tp53_TCGGGG20NGGT_AK	GACAGGCACGGTGGCAAGTC	4.72857
Tp53_TCGGGG20NGGT_AK	ATACAAGTGAATCAACTACA	4.67717
Tp53_TCGGGG20NGGT_AK	CAAGTCTAGACATGCCCAGC	2.64002
Tp53_TCGGGG20NGGT_AK	CTTGCCCGAACATGTTGTAG	1.59248
Tp53_TCGGGG20NGGT_AK	AACAAGTACAGTAAAGTACA	4.22353
Tp53_TCGGGG20NGGT_AK	AGGCATGCCCCTTGCATGCC	7.91521
Tp53_TCGGGG20NGGT_AK	ATATGCCCGAACATGTTCAG	1.61902
Tp53_TCGGGG20NGGT_AK	ACAAGTCATTAAGACATGTC	3.23804
Tp53_TCGGGG20NGGT_AK	AAACAAGCCCAAACATGTCC	2.8292
Tp53_TCGGGG20NGGT_AK	CAAAATACAAGTCGAGGACA	5.76776
SOX2_TAGTAA20NATT_AC	TTAGGGTACTAATTAGGGCA	0.588917
SOX2_TAGTAA20NATT_AC	GGAGATCAATGTTATTGATT	1.25623
SOX2_TAGTAA20NATT_AC	TTAAGGACCAATTATGGTCA	0.508958
SOX2_TAGTAA20NATT_AC	TTGGGTCAATGTTAGTGACG	2.36004
SOX2_TAGTAA20NATT_AC	TTAGTGTAGGTAATTAACTA	0.676872
SOX2_TAGTAA20NATT_AC	TTACAATGCATAATTGATTA	0.409073
SOX2_TAGTAA20NATT_AC	TTAGCGTAAGTAATTGGTTA	0.638283
SOX2_TAGTAA20NATT_AC	AGATCAATGTTATTGATGGC	2.29448
SOX2_TAGTAA20NATT_AC	CCGGAAATCTTTCACTTCCG	1.32162
SOX2_TAGTAA20NATT_AC	TTACACCCAATTAGGCGTTA	0.647044
SOX2_TAGTAA20NATT_AC	CAGCAATGTTATTGTGTTAG	4.22185
SOX2_TAGTAA20NATT_AC	TTAGAGCCAATTAGTATGTA	0.481841
SOX2_TAGTAA20NATT_AC	TTGGCTACCAATTAAGATCA	0.478848
SOX2_TAGTAA20NATT_AC	GTATCAATGGTATTGATAGG	1.34227
SOX2_TAGTAA20NATT_AC	TTGCCTTAATTAACCTCGTA	0.360057
SOX2_TAGTAA20NATT_AC	AGACAATGGTAGTGTCTGGG	4.26774
SOX2_TAGTAA20NATT_AC	GGTAAATGTTATTTACAAAG	1.9962
SOX2_TAGTAA20NATT_AC	ATGACAATGGTAGTGTCAAT	1.9962
SOX2_TAGTAA20NATT_AC	CAACACAATTGCAGTGTGTT	1.54189
PAX7_TCCAAC20NAAC_Y	CGGAAGCCCTTCCGGCGTGG	3.87219
PAX7_TCCAAC20NAAC_Y	GTGTGTGTGCAGTCATGCGG	1.91996
PAX7_TCCAAC20NAAC_Y	AAAAGCGTCACGCATGACTG	6.62844
TFAP4_TCACGT20NGCA_AC	ATACCTTAATTGCCAATTAG	0.40129
ZNF435_TATTTA20NTTG_W	GGGTGAGGCTCTGTTAACAA	0.0602446
ZNF435_TATTTA20NTTG_W	TTTCATCTCCCCCCCTCTTC	Infinity
ZNF435_TATTTA20NTTG_W	ACCTTTCCTTCCGCTTCCTA	Infinity
ZNF435_TATTTA20NTTG_W	CCCTCCCCCTACCCGCCCCC	Infinity
ZNF435_TATTTA20NTTG_W	CCCATTCCCTCCCTCCCTAC	Infinity
ZNF435_TATTTA20NTTG_W	TCCCACCTCTCCCGCCCCCC	Infinity
ZNF435_TATTTA20NTTG_W	CCGAAGTGTTCAGTTAACAA	Infinity
ZNF435_TATTTA20NTTG_W	CCCCACCCCGCCCGGCCCAG	Infinity
ZNF435_TATTTA20NTTG_W	CTTAGTTCAACACCCTTTCT	Infinity
ZNF435_TATTTA20NTTG_W	GGGTGGGTTCAGGGAGGGTG	0.0430319
ZNF435_TATTTA20NTTG_W	CCCACACTCTCCCTTTCCCC	Infinity
ZNF435_TATTTA20NTTG_W	CGTCGTATGCCGTCTTCTGC	Infinity
ZNF435_TATTTA20NTTG_W	CTTCCCTTCCCCCTCGCACT	Infinity
ZNF435_TATTTA20NTTG_W	CTCCTTTGTTTCCTCCTAAT	Infinity
ZNF435_TATTTA20NTTG_W	GAAGGGTGTTCAGTTAACAC	0.068851
ZNF435_TATTTA20NTTG_W	TGTTTACCCCCCTCTGTCCC	Infinity
ZNF435_TATTTA20NTTG_W	GAAAATGTTAACTGAACACC	Infinity
ZNF435_TATTTA20NTTG_W	CCTCTTATCCCCTATCCCCT	Infinity
ZNF435_TATTTA20NTTG_W	TCCCCCTTACTTCTTATCCT	Infinity
ZNF435_TATTTA20NTTG_W	CCCGTACTTCCTTTTTTTAC	Infinity
ZNF435_TATTTA20NTTG_W	CATCTAACCCTTTCTCTTCT	Infinity
ZNF435_TATTTA20NTTG_W	CTCCCTCTTTTCCCAATGCA	Infinity
ZNF435_TATTTA20NTTG_W	GGTGCTCAGTTAACAATTTT	0.068851
ZNF435_TATTTA20NTTG_W	TCCTGCCCTTCCCTCCTCAC	Infinity
ZNF435_TATTTA20NTTG_W	GTATTTGTTAACAGAACACC	0.0344255
ZNF435_TATTTA20NTTG_W	CCTCGTATGCCGTCTTCTGC	Infinity
ZNF435_TATTTA20NTTG_W	GCTCGTATGCCGTCTTCTGC	0.068851
ZNF435_TATTTA20NTTG_W	GATCGTATGCCGTCTTCTGC	Infinity
ZNF435_TATTTA20NTTG_W	AAGTTCTCTCTCCCCTCCCC	Infinity
ZNF435_TATTTA20NTTG_W	ACCCAGCCCCACCCACGCCC	0.068851
ZNF435_TATTTA20NTTG_W	CCCAACCCCACCGCAACCCC	0.0344255
ZNF435_TATTTA20NTTG_W	TCCCTTCGCCCCCCCCTTCA	Infinity
ZNF435_TATTTA20NTTG_W	CCCCTTCTACCCTCGCCACC	Infinity
ZNF435_TATTTA20NTTG_W	CCCCCCCTTCCACCGCCCTC	Infinity
ZNF435_TATTTA20NTTG_W	CTCCCCATTAACCCCTGCAC	Infinity
ZNF435_TATTTA20NTTG_W	GCACTCTCCCCCTCTATCCC	Infinity
ZNF435_TATTTA20NTTG_W	CGGGGACGGGTGGGAGGGAC	Infinity
ZNF435_TATTTA20NTTG_W	CCATCCTTCCTTTTCCCGCC	Infinity
ZNF435_TATTTA20NTTG_W	TCTCCACCCCCTTCCGTTCA	Infinity
ZNF435_TATTTA20NTTG_W	TAATCTCTCCTCTTTTCCCC	Infinity
ZNF435_TATTTA20NTTG_W	TGTACCATTTTTTCCCACTT	Infinity
ZNF435_TATTTA20NTTG_W	TCCCAACCCACCACACCCAA	Infinity
ZNF435_TATTTA20NTTG_W	CGGCCCTCCCCCCCAACCCA	Infinity
ZNF435_TATTTA20NTTG_W	CCCCCCTCCCCCCTTCCCCC	Infinity
ZNF435_TATTTA20NTTG_W	GCCCCCCCTCCCCTCCCAAG	Infinity
ZNF435_TATTTA20NTTG_W	TTCCCCCCCCTCCCCTCCCC	Infinity
ZNF435_TATTTA20NTTG_W	CTTTGTTTCCGCTTCCTGCC	Infinity
ZNF435_TATTTA20NTTG_W	ACCCCACCGCACCCCCCCTT	Infinity
ZNF435_TATTTA20NTTG_W	CTCTATCTTTTCACTCTCTT	Infinity
ZNF435_TATTTA20NTTG_W	CCCCCCCCTACCCCCATCCA	Infinity
ZNF435_TATTTA20NTTG_W	CCCCTCTCCCTCACCCCCCA	Infinity
ZNF435_TATTTA20NTTG_W	CCAAATAGTTAACTGAGCAC	Infinity
ZNF435_TATTTA20NTTG_W	CCTGTTTTCTCACCCCGACC	Infinity
ZNF435_TATTTA20NTTG_W	ATGTTTACTCTGCACCCCCT	Infinity
ZNF435_TATTTA20NTTG_W	TTATCCCCCCCCTTGTTTTT	Infinity
ZNF435_TATTTA20NTTG_W	TATGTCCCCACATAACGATA	Infinity
ZNF435_TATTTA20NTTG_W	ACTCTTCCCCTCCCCCTTCG	Infinity
ZNF435_TATTTA20NTTG_W	GGCACCTTACTCCCATCGTA	Infinity
ZNF435_TATTTA20NTTG_W	TTACCCCGCATCCCCTCTTC	Infinity
ZNF435_TATTTA20NTTG_W	TTCCCTTCCCTGATTCCCCA	Infinity
ZNF435_TATTTA20NTTG_W	CCCGAGTACGCTCATATACG	Infinity
ZNF435_TATTTA20NTTG_W	CTCTTCTCCCCCCCTGACCG	Infinity
ZNF435_TATTTA20NTTG_W	CATATATGTTAACAGAGCAC	Infinity
ZNF435_TATTTA20NTTG_W	CTTATCCATCCCTCATTAGC	Infinity
ZNF435_TATTTA20NTTG_W	TCGGGAGGGGGGGGAGGGGG	Infinity
ZNF435_TATTTA20NTTG_W	AATCGTATGCCGTCTTCTGC	Infinity
ZNF435_TATTTA20NTTG_W	GTCACCCCACCTTTTTAACG	Infinity
ZNF435_TATTTA20NTTG_W	CCCAGCCCGTATCCCCCCCA	Infinity
ZNF435_TATTTA20NTTG_W	CGAAAGTGTGAACTGAGCAC	0.0516383
ZNF435_TATTTA20NTTG_W	GATTTCACTTTCCCCCATGC	Infinity
ZNF435_TATTTA20NTTG_W	CTAGGTGTTCAGATAACAAT	Infinity
ZNF435_TATTTA20NTTG_W	CCGTTGCTCTTCTTGTCCCT	Infinity
ZNF435_TATTTA20NTTG_W	CTTCCTTTCTTAATCTCCTT	Infinity
ZNF435_TATTTA20NTTG_W	AGTTATCAAAACACCTAAGT	Infinity
ZNF435_TATTTA20NTTG_W	TCTTTTCCTTATTTTCAGCA	Infinity
ZNF435_TATTTA20NTTG_W	GACCCTCCCGTCCCTCCCCG	Infinity
ZNF435_TATTTA20NTTG_W	CCCCCACACCCCACCTCCCA	Infinity
ZNF435_TATTTA20NTTG_W	CCCATTTTTTGTTCCCCCGC	Infinity
ZNF435_TATTTA20NTTG_W	CCCACTCCCACCCCCCCCGA	Infinity
ZNF435_TATTTA20NTTG_W	CGCTCTTCTTTTCCCTCCAC	Infinity
ZNF435_TATTTA20NTTG_W	CTTACCCTCACGATTAGAAA	Infinity
ZNF435_TATTTA20NTTG_W	ACACTCCCCCCCTCTTCCTG	Infinity
ZNF435_TATTTA20NTTG_W	TGCAAATGAAAACTACGCAT	Infinity
ZNF435_TATTTA20NTTG_W	CACTGAAGTATTTATCCCCT	Infinity
IRF7_TATCGC20NGCG_AC	GCAAATCGAAATTTCGGTTC	8.5498
IRF7_TATCGC20NGCG_AC	TCAAACCGAAATTTCGTTTT	7.54484
IRF7_TATCGC20NGCG_AC	AAACCGAAATTTCGTTTTAG	7.49632
Ascl2_TAGGGC20NCG_Z	GAGTCCCCCCCCCCCCCCCC	Infinity
Ascl2_TAGGGC20NCG_Z	CCACCCGCCTCCCCAGATGA	Infinity
Ascl2_TAGGGC20NCG_Z	CCCCCCACCTCCCCAGAAGC	Infinity
Ascl2_TAGGGC20NCG_Z	CCTTTTGGCACCGTGCCAAT	0.408677
Ascl2_TAGGGC20NCG_Z	CACCCCCCACCCCACTACAC	0.357593
Ascl2_TAGGGC20NCG_Z	CCGCCCTCCTCCCCATTCGA	Infinity
Ascl2_TAGGGC20NCG_Z	CACCCTCCCACCCTTCCCAA	0.306508
Ascl2_TAGGGC20NCG_Z	TTACCCGTCCCCCCCACCCA	Infinity
Ascl2_TAGGGC20NCG_Z	TACCCAACCCCCCCACCCGG	Infinity
Ascl2_TAGGGC20NCG_Z	CGTCCCACACCCCCCCCCCC	0.613016
Ascl2_TAGGGC20NCG_Z	AGTCCCGCCCCCCCGACCCG	Infinity
Ascl2_TAGGGC20NCG_Z	TTTGGCAAATTGCCAATGAA	Infinity
Ascl2_TAGGGC20NCG_Z	GAGTCCCCCCCTCCCCCCCC	Infinity
Ascl2_TAGGGC20NCG_Z	ATACACCCCCCCAACCCCCC	0.510847
Ascl2_TAGGGC20NCG_Z	CCACCACCCTCCCCTATCAC	Infinity
Ascl2_TAGGGC20NCG_Z	TACCCGCCCCCACCCGCCCA	Infinity
Ascl2_TAGGGC20NCG_Z	ATTCCCACCCCCCTCACCCA	0.408677
Ascl2_TAGGGC20NCG_Z	ATACCCGGCCCACCCCCCCA	Infinity
Ascl2_TAGGGC20NCG_Z	ACCCTCCCGCCCATACCCAC	Infinity
Ascl2_TAGGGC20NCG_Z	CCACCCGCCTCCCCAGACGC	0.408677
Ascl2_TAGGGC20NCG_Z	ACACCACCCTCCCTCCCCCC	Infinity
Ascl2_TAGGGC20NCG_Z	CCGCCCCCCCACCTCACACC	Infinity
Ascl2_TAGGGC20NCG_Z	AAGGGGGGGAACAGGGGGGA	0.136226
Ascl2_TAGGGC20NCG_Z	TACCCACCCCCCTCCCCAGA	Infinity
Ascl2_TAGGGC20NCG_Z	CACCCTACCCCCCCGCCCCT	0.204339
Ascl2_TAGGGC20NCG_Z	CCCCCCCTCCCCCTTCCCCC	Infinity
Ascl2_TAGGGC20NCG_Z	GACCCATCCCCCCCGCCCCA	Infinity
Ascl2_TAGGGC20NCG_Z	GGACGCATGATAACGGACAT	Infinity
Ascl2_TAGGGC20NCG_Z	TGAGACCCGACCCCCCCACC	Infinity
Ascl2_TAGGGC20NCG_Z	GGGTGTGGGGTGGGGGAGTC	Infinity
Ascl2_TAGGGC20NCG_Z	ACTACCCCCCCAAACCCACC	Infinity
Ascl2_TAGGGC20NCG_Z	AGATACCCCCCCACCCTACC	Infinity
Ascl2_TAGGGC20NCG_Z	ATACACCCACCCCCCACACC	0.408677
Ascl2_TAGGGC20NCG_Z	CCTCCCACCCACCTCACTCC	Infinity
Ascl2_TAGGGC20NCG_Z	ACACGTACAAGTTACGTCAC	0.408677
Ascl2_TAGGGC20NCG_Z	TGCCCAAACCCGCCCACCCA	Infinity
Ascl2_TAGGGC20NCG_Z	AATAACCCTCCCACCCATCC	Infinity
Ascl2_TAGGGC20NCG_Z	ACCCTCCCACCCCGACCCCG	0.306508
Ascl2_TAGGGC20NCG_Z	AATAGGGGGATTTGGGGCAA	Infinity
Ascl2_TAGGGC20NCG_Z	GATGGGGCGATGCAAGGGGG	Infinity
Ascl2_TAGGGC20NCG_Z	GTAGCACCGCGGCTTTGAGT	0.306508
Ascl2_TAGGGC20NCG_Z	GCTACCCCCCCTCCCTCCCG	Infinity
Ascl2_TAGGGC20NCG_Z	CACAAGAGAGAAGGGGGCGG	Infinity
Ascl2_TAGGGC20NCG_Z	AGCTGCTCTACAAGGCCCAT	Infinity
Ascl2_TAGGGC20NCG_Z	AACCCGGCCCACCCAACCCT	Infinity
Ascl2_TAGGGC20NCG_Z	GAACCTAATGCATGAGTTGT	Infinity
Ascl2_TAGGGC20NCG_Z	GGCAGGAAAGTTCTGTAACC	Infinity
Ascl2_TAGGGC20NCG_Z	ACTGACGATACACCAGATGG	Infinity
Ascl2_TAGGGC20NCG_Z	TTTTCCCTAATTAAAAATTA	Infinity
Ascl2_TAGGGC20NCG_Z	TACTCTGAGCACCGTGACAC	Infinity
Ascl2_TAGGGC20NCG_Z	TAACCCTCCCCTCCCGCCCA	0.306508
Ascl2_TAGGGC20NCG_Z	AACGCATACTACACGTTCGA	Infinity
Ascl2_TAGGGC20NCG_Z	CCCCACCCCCCCTCCTACCC	Infinity
Ascl2_TAGGGC20NCG_Z	TACGGATATTTGAGCGAGCG	Infinity
Ascl2_TAGGGC20NCG_Z	GGAAAAATACAATTTAGTCA	Infinity
Ascl2_TAGGGC20NCG_Z	TTAAAATATCATGAACCGCT	Infinity
Ascl2_TAGGGC20NCG_Z	TATACCTACATACTAAAGAA	Infinity
Ascl2_TAGGGC20NCG_Z	TTAGGTGTTGTCACGGGATC	Infinity
Ascl2_TAGGGC20NCG_Z	AACGCATGTCCGCCTCGACG	Infinity
Ascl2_TAGGGC20NCG_Z	AGCTGTCATCGTTAGCAGAC	Infinity
Ascl2_TAGGGC20NCG_Z	CTCCCCCCCACCCCTGCCCG	Infinity
Ascl2_TAGGGC20NCG_Z	ATACCCCTCCCACCCAGACC	0.306508
Ascl2_TAGGGC20NCG_Z	CCACCTCCCTCCCCCACCGC	Infinity
Ascl2_TAGGGC20NCG_Z	CATAGCCCCCCAAAAGTATT	Infinity
Ascl2_TAGGGC20NCG_Z	TACCCCCCCAACCCCCCCAC	Infinity
Ascl2_TAGGGC20NCG_Z	ACAATCAAGCATTGCGTGCG	Infinity
Ascl2_TAGGGC20NCG_Z	AGCTGCTAGTCTACTCCCTT	Infinity
Ascl2_TAGGGC20NCG_Z	CGACCCCCCCACCCGACCCA	Infinity
Ascl2_TAGGGC20NCG_Z	CCCCCCGCCGCTCCCCTCCC	Infinity
Ascl2_TAGGGC20NCG_Z	AGATGCCTCACAAACAACTC	0.306508
Ascl2_TAGGGC20NCG_Z	CCCTTCCCATCCCCCCCGCC	Infinity
Ascl2_TAGGGC20NCG_Z	AAGGGTCTAAAATGTAGTTA	Infinity
CENPB_TGCTGT20NGTC_AD	AACGAAATCCCGCTTTGTGC	1.32971
CENPB_TGCTGT20NGTC_AD	AGCGAAATCCCGCATATAAC	1.34035
CENPB_TGCTGT20NGTC_AD	TGCGAAATCCCGCTTCATAC	1.24106
CENPB_TGCTGT20NGTC_AD	AACGAAATCCCGCTTATAGC	1.11695
CENPB_TGCTGT20NGTC_AD	ACGAAAAACCCGCGTCGTAC	3.35086
YY2_TGAGCA20NGA_AE	CCCCCCCGCCCACCACACCT	0.429147
YY2_TGAGCA20NGA_AE	ATGGCGGCAGCGTCCGCCAT	1.00976
NFIB_TCATCA20NCG_AD	TCTTGGCTCAGCGCCAAAAA	0.388899
FOXG1_TGGTTC20NGA_AA	CATTGTTTACATGTTTACGT	1.01926
FOXG1_TGGTTC20NGA_AA	AAATGTAAATAAATAAACAA	1.64605
FOXG1_TGGTTC20NGA_AA	AGCCATACCCAACCACCCCA	0.157746
FOXG1_TGGTTC20NGA_AA	CGCATCAATATTGATAAACA	1.59461
FOXG1_TGGTTC20NGA_AA	TCGTATGCCGTCTTCTGCTT	0.0218226
FOXG1_TGGTTC20NGA_AA	GACGCTACACGAATGACACA	0.411512
FOXG1_TGGTTC20NGA_AA	AAAACGTAAATATTTACATC	0.295775
FOXG1_TGGTTC20NGA_AA	CATTGTTTACATAAACAAAA	1.08022
FOXG1_TGGTTC20NGA_AA	AGCCCTACCCAACCACGCCA	0.195468
FOXG1_TGGTTC20NGA_AA	GGTTTCCCCACACGACGCAC	0.154317
FOXG1_TGGTTC20NGA_AA	ATACGACCATACACAGTATA	0.874464
FOXG1_TGGTTC20NGA_AA	GTAAACAAATAAACAACTGA	0.360073
FOXG1_TGGTTC20NGA_AA	AACAACAAAGGTAAACAAAC	Infinity
FOXG1_TGGTTC20NGA_AA	GTAAACAAATAAACAGGGCT	0.257195
FOXG1_TGGTTC20NGA_AA	AGTAAACAAGCATAAACACA	Infinity
FOXG1_TGGTTC20NGA_AA	TGCAACGACTGGACACAATA	0.462952
FOXG1_TGGTTC20NGA_AA	TTGTAAACAATCATAAACAC	0.205756
FOXG1_TGGTTC20NGA_AA	TACTTTCACACCCACACGAC	0.205756
FOXG1_TGGTTC20NGA_AA	AATTTCCCCACACGACGCAA	0.180037
FOXG1_TGGTTC20NGA_AA	ACCCCCCCACCCAGCCCAAA	0.360073
FOXG1_TGGTTC20NGA_AA	ATAAATTTTCCCCACACGAC	0.360073
FOXG1_TGGTTC20NGA_AA	CTACCCTCCCCCCCTCCCTG	0.360073
FOXG1_TGGTTC20NGA_AA	ACTTAACCCCACACGACGCG	0.360073
FOXG1_TGGTTC20NGA_AA	CACCCACCCATCCCTCCCAC	0.360073
FOXG1_TGGTTC20NGA_AA	CACTCTTTGCAACCCACACT	0.180037
FOXG1_TGGTTC20NGA_AA	CCATATGTTTATTTATTTAC	Infinity
FOXG1_TGGTTC20NGA_AA	GTAAACACATAAACAAACAA	Infinity
FOXG1_TGGTTC20NGA_AA	CTCTCCCCACACGACGCACG	0.154317
FOXG1_TGGTTC20NGA_AA	TTTCTCCCACACGACGCTAA	0.154317
FOXG1_TGGTTC20NGA_AA	ACCCTCCCCCCCTCCCGTAA	Infinity
FOXG1_TGGTTC20NGA_AA	AATATTGATAAACACTGAAC	0.308634
FOXG1_TGGTTC20NGA_AA	TCTTTGCCCCACACGCCGTT	Infinity
FOXG1_TGGTTC20NGA_AA	AACCCGCCCCGTGCCCACCC	Infinity
FOXG1_TGGTTC20NGA_AA	AAGAGAAGACTGGACACAAT	Infinity
FOXG1_TGGTTC20NGA_AA	GAAGGTAAACAAACAAACAA	0.128598
FOXG1_TGGTTC20NGA_AA	TCCCCCCCTCCCGTCCCTAT	0.257195
FOXG1_TGGTTC20NGA_AA	ACCCTCCCTCCCTCCCCACT	Infinity
FOXG1_TGGTTC20NGA_AA	CGAATGACACAGCGACCGAA	0.0857318
FOXG1_TGGTTC20NGA_AA	AGCCTGACCCACCCTGACCA	0.257195
FOXG1_TGGTTC20NGA_AA	AAGGACTCTTTCTCCCACAC	0.257195
FOXG1_TGGTTC20NGA_AA	GGCCCCCCCACCACACCCAC	0.257195
FOXG1_TGGTTC20NGA_AA	AAGAAATTTCCCCACACGAC	0.257195
FOXG1_TGGTTC20NGA_AA	TCCCTCCCTCCCCCCCGATA	0.257195
FOXG1_TGGTTC20NGA_AA	AGCCTCCCCCAACCATGCCA	0.0857318
FOXG1_TGGTTC20NGA_AA	GACACCCCCCCACCCGACCC	Infinity
FOXG1_TGGTTC20NGA_AA	CCTCTTTCCTATTCTTCCCT	0.257195
FOXG1_TGGTTC20NGA_AA	CCCCACACCGCCCACCCCAC	0.128598
FOXG1_TGGTTC20NGA_AA	GGCCCTCCCTCCCTCCCAGA	0.257195
FOXG1_TGGTTC20NGA_AA	AACCACAAAGCATTTGTAGT	Infinity
FOXG1_TGGTTC20NGA_AA	GCGAAAGACAGGACACAATA	0.257195
FOXG1_TGGTTC20NGA_AA	ATATCTTACCCCCACACGAC	0.257195
FOXG1_TGGTTC20NGA_AA	CGCAGAGCCTGGACACAATG	0.257195
FOXG1_TGGTTC20NGA_AA	AAAAAGCATAAACATAAACA	Infinity
FOXG1_TGGTTC20NGA_AA	CTTTCTCCCACACGACGTCA	Infinity
FOXG1_TGGTTC20NGA_AA	GAATGACCACAGCGACCGGG	0.205756
FOXG1_TGGTTC20NGA_AA	AACAAATAAACAAACACAGC	0.205756
FOXG1_TGGTTC20NGA_AA	GTAAACAAATAAACAAGTAA	0.205756
FOXG1_TGGTTC20NGA_AA	TTCTCCTTTGTCTCTACCTT	0.0685854
OLIG3_TGTCCG20NGA_Y	TCGTATGCCGTCTTCTGCTT	0.878372
OLIG3_TGTCCG20NGA_Y	CAATTACGCCTTTAATTGAC	1.91645
HOXC11_TCACTA20NTCA_AC	CATAAAAAAGTACATAAAAC	Infinity
HOXC11_TCACTA20NTCA_AC	ATGACATCAAGTCATAAGTA	Infinity
HOXC11_TCACTA20NTCA_AC	AAACATAAAACTTAATGACG	Infinity
HOXC11_TCACTA20NTCA_AC	ATGATCATTAACATTGATGA	Infinity
HOXC11_TCACTA20NTCA_AC	AAAGAATTAATGAGCCTAGA	Infinity
HOXC11_TCACTA20NTCA_AC	ATTTTTCCTGTTCCTCCCAC	Infinity
HOXC11_TCACTA20NTCA_AC	CCCATTCACTCCTATCCCCC	Infinity
HOXC11_TCACTA20NTCA_AC	TAGCGACTACTTCACCGCAC	Infinity
HOXC11_TCACTA20NTCA_AC	CCTCATTACCTTGCCTAACC	Infinity
FOXO6_TCGTGT30NGTT_AH	TGAGCACCACATGGAGATGTAGTGCAGGAC	6.01337
FOXO6_TCGTGT30NGTT_AH	GCTATGACCATAAGGAATTATAGTCGTAGC	3.32303
FOXO6_TCGTGT30NGTT_AH	AATCGCCACAATGAGTCTTGTAGCGATAAT	10.6148
FOXO6_TCGTGT30NGTT_AH	TTGAGAACGCCACAATGCGTAGCTTGTAGC	3.413
FOXO6_TCGTGT30NGTT_AH	CAGCTAGCCACATGGAAGATGTAGCTAGGC	2.19117
FOXO6_TCGTGT30NGTT_AH	AGCCGTACCACATAGGCATGTAGTGCGCTA	7.31356
FOXO6_TCGTGT30NGTT_AH	GACACCACAAAAGCCTTGATAGTGTCAGGC	2.80353
FOXO6_TCGTGT30NGTT_AH	GCATTAGCCACAAGGGATTGTAGCTATACC	2.62069
FOXO6_TCGTGT30NGTT_AH	TCCACCACAACGTGCGTACGGTGTAGTGGG	3.69064
FOXO6_TCGTGT30NGTT_AH	GGTACCACAAGGTTATTGTAGTGCCCCAGT	Infinity
FOXO6_TCGTGT30NGTT_AH	AAGCGCCACAAGGTATTGTAGCGCACAGCC	4.82492
FOXO6_TCGTGT30NGTT_AH	CGCACCACATGCATATGTAGTGCGGAGAGA	2.31088
FOXO6_TCGTGT30NGTT_AH	CGATATAGCCACATAGGGCATGTAGCTATA	Infinity
FOXO6_TCGTGT30NGTT_AH	AACGTACCACAAGATGGCCCTTGTAGTGCG	2.26009
FOXO6_TCGTGT30NGTT_AH	ACCGTATCACCACATAAGATATGTAGTGAT	8.83722
FOXO6_TCGTGT30NGTT_AH	CGCGGACCACATAGGCAGGTAGTCCGTCGA	4.31703
FOXO6_TCGTGT30NGTT_AH	CAGTCACCACAAGTTCATTGTAGTGACTCG	8.22776
FOXO6_TCGTGT30NGTT_AH	AGCACCACCCCACGTACGTGGCCTAGTGCA	2.67487
PHOX2A_TGACTC20NGA_Y	CCCTAATCCGTTAATCCACG	0.869077
NKX2-8_TGTTGC20NGTG_AE	ACCCCGAAACCCACCCTCCC	0.47183
EN2_TGCCAT20NGA_AE	TCGTATGCCGTCTTCTGCTT	0.00197705
EN2_TGCCAT20NGA_AE	ACGTATGCCGTCTTCTGCTT	Infinity
EN2_TGCCAT20NGA_AE	CCGTATGCCGTCTTCTGCTT	Infinity
EN2_TGCCAT20NGA_AE	TCCCGACCCCCCCTCCCATG	Infinity
EN2_TGCCAT20NGA_AE	ACGCCCACCCTCCCCGACCC	0.0247132
EN2_TGCCAT20NGA_AE	GCGTATGCCGTCTTCTGCTT	Infinity
EN2_TGCCAT20NGA_AE	CCGCCCCCACCCCCCCACCA	Infinity
EN2_TGCCAT20NGA_AE	CCACCCCCACCCCGCCTCCG	Infinity
EN2_TGCCAT20NGA_AE	GCCCTTATATGCCCACTTGC	Infinity
EN2_TGCCAT20NGA_AE	CACCCCTGCCCGGCCCGCCC	0.0148279
EN2_TGCCAT20NGA_AE	TTCCCGCCCCCCACTCCCAG	0.0148279
EN2_TGCCAT20NGA_AE	TTCACTTTCGCCTTTCTGTT	0.0148279
EN2_TGCCAT20NGA_AE	CCACCCTGCCACAACTCGCC	Infinity
EN2_TGCCAT20NGA_AE	CATGATGGCCTGCCTCCACC	Infinity
EN2_TGCCAT20NGA_AE	CCAACCCCCCTCCTACACCT	Infinity
EN2_TGCCAT20NGA_AE	TGCCGGCATTGTACGTCCCC	Infinity
EN2_TGCCAT20NGA_AE	TTTTGGAATATTAGTCCAAC	Infinity
EN2_TGCCAT20NGA_AE	ATACATACGAGGCTACACAC	Infinity
EN2_TGCCAT20NGA_AE	TCGACCACCGTGGGGAACAC	Infinity
EN2_TGCCAT20NGA_AE	TGCGTCGAATGAGCTACTCC	Infinity
EN2_TGCCAT20NGA_AE	ATCGCCCTTAGTTCGCATAA	Infinity
EN2_TGCCAT20NGA_AE	CAAACCCTGCAACTGTACAT	Infinity
EN2_TGCCAT20NGA_AE	AACATCTTATATCCGGCGAC	Infinity
EN2_TGCCAT20NGA_AE	CACTCCTGCATACCGTTACC	Infinity
EN2_TGCCAT20NGA_AE	TCACAGTTCCCCTTTCCACC	Infinity
EN2_TGCCAT20NGA_AE	GGCTCCCACCCGCACACACT	Infinity
EN2_TGCCAT20NGA_AE	GGCGTTGCCGAATGATACGC	0.00988527
EN2_TGCCAT20NGA_AE	CCCACCCGCGTCCCACCCAC	Infinity
EN2_TGCCAT20NGA_AE	ACTCGCCGTCACCTAGTCCC	0.00988527
EN2_TGCCAT20NGA_AE	TGCACCTGCCCGCCATCCTC	Infinity
EN2_TGCCAT20NGA_AE	ACACCCTAGGGACCACCATT	Infinity
EN2_TGCCAT20NGA_AE	CACTCCCATCAGAATGAGAT	Infinity
EN2_TGCCAT20NGA_AE	GAACGATAGCTAGACCACCG	Infinity
EN2_TGCCAT20NGA_AE	ACACGACAGAACCGCAGTCT	Infinity
EN2_TGCCAT20NGA_AE	AACAACGCGTCCTCCATCGT	Infinity
EN2_TGCCAT20NGA_AE	TCACGTGTCATTCGCTACTC	Infinity
EN2_TGCCAT20NGA_AE	CTCGACCGTACCCCCATCCC	Infinity
EN2_TGCCAT20NGA_AE	CGTTACGTGTTTACTTCCTT	Infinity
EN2_TGCCAT20NGA_AE	CCGGTATCTCACCCCATCCC	Infinity
EN2_TGCCAT20NGA_AE	GTACGGCGACCACTCTCATG	Infinity
EN2_TGCCAT20NGA_AE	GAAGCGGAATGGATGACACC	Infinity
EN2_TGCCAT20NGA_AE	AGATACCCCACCTCGTCGCC	Infinity
EN2_TGCCAT20NGA_AE	TACGGGCGATGATTTCCGCC	Infinity
EN2_TGCCAT20NGA_AE	GCTAGATCACTAACGACCAC	Infinity
EN2_TGCCAT20NGA_AE	CCGACGTATCATAGCCTGCA	Infinity
EN2_TGCCAT20NGA_AE	CCCCTCCCTCCCACCAACAC	Infinity
EN2_TGCCAT20NGA_AE	TATGCCCCCGCAACCTACCT	Infinity
EN2_TGCCAT20NGA_AE	GAACACCCCCTCACAACGGC	0.00988527
EN2_TGCCAT20NGA_AE	CCGACCACACCGAACACCAC	Infinity
EN2_TGCCAT20NGA_AE	GCCCCGCCCACACCACCCGC	0.00988527
EN2_TGCCAT20NGA_AE	CGCCGTAACCCCCAATCTTT	Infinity
EN2_TGCCAT20NGA_AE	CACACACCTGGTACCTCCCC	0.00988527
EN2_TGCCAT20NGA_AE	ACTACATCACGAGCACAACG	Infinity
EN2_TGCCAT20NGA_AE	GCGCTCGGACTCAGGTAGGA	Infinity
EN2_TGCCAT20NGA_AE	TACCTCGCTACCTCTGCAAT	Infinity
EN2_TGCCAT20NGA_AE	GGCACTAACCCTCCCTCGCC	0.00988527
EN2_TGCCAT20NGA_AE	CCCCCCACCCCCTCCTCCAG	Infinity
EN2_TGCCAT20NGA_AE	CATGCCATGCATAAGCTGGT	Infinity
EN2_TGCCAT20NGA_AE	CCTTCCTCACACAGCACAAT	Infinity
EN2_TGCCAT20NGA_AE	CGAGCTACACCCTTCTTCAT	Infinity
EN2_TGCCAT20NGA_AE	AGCTATCACAACACATTCTG	Infinity
EN2_TGCCAT20NGA_AE	ACACCCCAACCACCTACCGA	0.00988527
EN2_TGCCAT20NGA_AE	TAATGCCGATCCCACCCACC	Infinity
EN2_TGCCAT20NGA_AE	ATGTCACCTCACCTGCACCA	Infinity
EN2_TGCCAT20NGA_AE	ACTACTACTCCCCCTCCCAA	0.00988527
EN2_TGCCAT20NGA_AE	CTTCCCACCACTCCCCTCTC	Infinity
EN2_TGCCAT20NGA_AE	AATTTCGCTTCCCCTTACTT	0.00329509
EN2_TGCCAT20NGA_AE	CCATACACACCGTTTCACCC	Infinity
EN2_TGCCAT20NGA_AE	CAGTTCCCCATCCCGTTACA	0.00988527
EN2_TGCCAT20NGA_AE	ATCAACGCTCTCTCCGTATG	Infinity
CREB3_TAGAAC20NCG_AD	GCAAAAGCTCCACGTCATCA	Infinity
CREB3_TAGAAC20NCG_AD	ACTCCTAAGTGATGACGTGG	0.271967
CREB3_TAGAAC20NCG_AD	GGTGCAAAGCTCCACGTCAT	Infinity
CREB3_TAGAAC20NCG_AD	GTACCATAGCTCCACGTCAT	Infinity
CREB3_TAGAAC20NCG_AD	CACCAGAACCTCCACGTCAT	Infinity
CREB3_TAGAAC20NCG_AD	CTAAAAAAAGTGCCACGTCA	Infinity
CREB3_TAGAAC20NCG_AD	CGCGTGTCCCTCCACGTCAT	0.118246
CREB3_TAGAAC20NCG_AD	ACAATTACTGTACACGTCAT	0.106422
CREB3_TAGAAC20NCG_AD	TAACAGCCTGATGACGTGTA	Infinity
ZBTB49_TCTAAT20NGA_AC	TTCCGCCTGACGTGTCACTC	15.0798
ZBTB49_TCTAAT20NGA_AC	TTCCGCATGACGGGTCAACC	20.8062
ZBTB49_TCTAAT20NGA_AC	TTTCTCATGAAAGTCACATC	6.0319
ZBTB49_TCTAAT20NGA_AC	ACACATCCAACATCTGGAAC	1.15293
ZBTB49_TCTAAT20NGA_AC	TTGCATCACAACATCTGGAC	0.923627
ZBTB49_TCTAAT20NGA_AC	TTGCGCAGCGCTGGTCACAT	5.11566
ZBTB49_TCTAAT20NGA_AC	GTGACCGTCCAGGCGCAACG	1.59524
ZBTB49_TCTAAT20NGA_AC	CCAGATGTGCAGCAGCGCTC	1.65921
ZBTB49_TCTAAT20NGA_AC	TTCCGCATGTCCCGTCACCA	5.01068
ZBTB49_TCTAAT20NGA_AC	TTACGCATGCCTTGTCACAC	2.12092
ZBTB49_TCTAAT20NGA_AC	TTACGCGTGCGTGGTCACCT	1.97246
ZBTB49_TCTAAT20NGA_AC	TTCCCCTTGGACGGTCACTT	15.0798
ZBTB49_TCTAAT20NGA_AC	GCCCAACCATCCAAAAATGG	7.06267
ZBTB49_TCTAAT20NGA_AC	GACCCACCGAGCGTAAATGA	3.24501
ZBTB49_TCTAAT20NGA_AC	GCGACCAGCCACAACAAAGT	6.49002
ZBTB49_TCTAAT20NGA_AC	TTTCGCCTGTAGGTCACCCG	Infinity
ZBTB49_TCTAAT20NGA_AC	GTGACAAGCACTGCTAAAAT	5.91737
ZBTB49_TCTAAT20NGA_AC	GACCAGGCAAGCAAAAAAGA	5.82193
ZBTB49_TCTAAT20NGA_AC	TTTTGCATGGTAGGTCATGA	11.6439
ZBTB49_TCTAAT20NGA_AC	GACCCCACAGGCTAAAATGA	5.44016
ZBTB49_TCTAAT20NGA_AC	TTTCTCTTGCAAGGTCACCG	10.6894
ZBTB49_TCTAAT20NGA_AC	TTCCGCCTGCCGGTCACCAC	9.73503
ZBTB49_TCTAAT20NGA_AC	TTACTCCTGAATGGTCACAT	4.39031
ZBTB49_TCTAAT20NGA_AC	TTCCGCATGAGCGGTCATAA	Infinity
ZBTB49_TCTAAT20NGA_AC	GCGAAAATGAGCAAGTCACA	8.01708
ZBTB49_TCTAAT20NGA_AC	ATGACCAGCCCTACGTAAAT	2.00427
ZBTB49_TCTAAT20NGA_AC	TTACGCTCGACCGGTCACCC	3.9131
ZBTB49_TCTAAT20NGA_AC	CAACACATCCAACATCTGTC	1.1453
ZBTB49_TCTAAT20NGA_AC	GTGACCAGCCGTCCCAAAGT	2.22697
ZBTB49_TCTAAT20NGA_AC	TTGTGCATGAAGGTCACATG	6.6809
ZBTB49_TCTAAT20NGA_AC	TTCCGCAGTGTTTGTCACAC	1.62251
ZBTB49_TCTAAT20NGA_AC	TTCCGCTTGGGCGGTCAACA	6.49002
ZBTB49_TCTAAT20NGA_AC	GACGTCGCAGGCAAAAATGG	3.14957
ZBTB49_TCTAAT20NGA_AC	TTCAACATGGCAGGTCACCG	6.10826
ZBTB49_TCTAAT20NGA_AC	AGCCATGCAAAAATGAGCTG	Infinity
ZBTB49_TCTAAT20NGA_AC	TTCCGCAGTAGATGTCACAA	Infinity
ZBTB49_TCTAAT20NGA_AC	GCCCCGCCATGCATAAATGA	2.86324
ZBTB49_TCTAAT20NGA_AC	TTTTGCTCGGCTGGTCTCTA	Infinity
ZBTB49_TCTAAT20NGA_AC	TGCCAATTATCGGCAGTAAC	1.8452
ZBTB49_TCTAAT20NGA_AC	TTTCGCCGGGTCGGTCACTA	2.7678
ZBTB49_TCTAAT20NGA_AC	TTACGCTTGACCGGTCTTCC	Infinity
ZBTB49_TCTAAT20NGA_AC	GTGCAATTACGCCAATTAGC	0.890787
ZBTB49_TCTAAT20NGA_AC	GACCCCCCGAGCGAAAATGA	Infinity
ZBTB49_TCTAAT20NGA_AC	TTTCGCCGTACTTGTCACCT	5.15384
ZBTB49_TCTAAT20NGA_AC	GTGCCCGGTCAAGCAAAAGT	2.57692
ZBTB49_TCTAAT20NGA_AC	GACCTGCACCACGAAAATGA	Infinity
ZBTB49_TCTAAT20NGA_AC	TTCCGCAGTACCGGTCATAA	1.65432
ZBTB49_TCTAAT20NGA_AC	TATCGCCAATTAGCGTTGAC	2.38604
ZBTB49_TCTAAT20NGA_AC	TTATGCAGTAGAGGTCACAC	4.58119
ZBTB49_TCTAAT20NGA_AC	TGGCGTAATTGTGCACTAAT	2.19515
ZBTB49_TCTAAT20NGA_AC	TTTTGCATGCACGGTCTCCC	1.39981
ZBTB49_TCTAAT20NGA_AC	GTGACGTCACAAACAAAAAT	1.33618
ZBTB49_TCTAAT20NGA_AC	GTGACCACCCCCGCGGAATA	2.00427
ZBTB49_TCTAAT20NGA_AC	GACCACCCAAGCAAAACTGA	1.90883
ZBTB49_TCTAAT20NGA_AC	TTCCGCATAGCGTGTCATAT	Infinity
ZBTB49_TCTAAT20NGA_AC	TACCGCAATTAGCGTAATTA	1.20893
ZBTB49_TCTAAT20NGA_AC	GACCGCCCCTGCGTAAATGA	3.62678
ZBTB49_TCTAAT20NGA_AC	TTTTGCATGATTGGCCACTT	3.62678
ZBTB49_TCTAAT20NGA_AC	TTGCGCTTGCCAGGTCAGGC	Infinity
ZBTB49_TCTAAT20NGA_AC	TTCTGCATGGCCAGTCATCA	Infinity
ZBTB49_TCTAAT20NGA_AC	GACCAACCAAGTAAAAATGG	Infinity
ZBTB49_TCTAAT20NGA_AC	CGTTCATTACCGTAATTAAC	0.405626
ZBTB49_TCTAAT20NGA_AC	TTTTGTATGCCTGGTCTATC	1.62251
ZBTB49_TCTAAT20NGA_AC	TAGCCTTAATGCACGCTAAT	0.811253
ZBTB49_TCTAAT20NGA_AC	GTGACCCCCCTAGCGAAAGT	1.01804
ZBTB49_TCTAAT20NGA_AC	TTTTCCCTGGCCGGGCGCAT	Infinity
ZBTB49_TCTAAT20NGA_AC	TAACGCTAATTACGATGCAT	1.52706
ZBTB49_TCTAAT20NGA_AC	TGACCAATTACGTACTTATC	0.436304
ZBTB49_TCTAAT20NGA_AC	CCAGATGTTGCACGTGTGAC	0.954415
ZBTB49_TCTAAT20NGA_AC	TTTTGCCAGACTGGTCACCT	Infinity
ZBTB49_TCTAAT20NGA_AC	TTTTACGCGCCTGGTCACAT	Infinity
ZBTB49_TCTAAT20NGA_AC	GTGACCAGCCACGTAAAATG	1.43162
ZBTB49_TCTAAT20NGA_AC	TTCCGCATTACCTGTCACTC	Infinity
ZBTB49_TCTAAT20NGA_AC	GTGACCGCACATGCGGAATG	2.67236
ZBTB49_TCTAAT20NGA_AC	GCAATTAGCCAGCAATTACC	0.445394
ZBTB49_TCTAAT20NGA_AC	TTACGCCTGGAGGGTCAGAA	Infinity
ZBTB49_TCTAAT20NGA_AC	ATGACCCGACATGACAAAAT	2.67236
ZBTB49_TCTAAT20NGA_AC	TGGACTAACACATTAATTAC	0.496296
ZBTB49_TCTAAT20NGA_AC	TTCCGCTTGCCAGGTCGCCG	Infinity
ZBTB49_TCTAAT20NGA_AC	CATTTTCGCTGGTCTGGTCA	2.48148
ZBTB49_TCTAAT20NGA_AC	TGCGTTAACACTAATTAATT	2.2906
ZBTB49_TCTAAT20NGA_AC	TAGGCAATTAACACCTACTC	Infinity
ZBTB49_TCTAAT20NGA_AC	TACATTAATTACGCATTATC	1.1453
ZBTB49_TCTAAT20NGA_AC	TTACGCAGTAGCGGTCATCC	2.2906
ZBTB49_TCTAAT20NGA_AC	GACCGGCTATACGAAAATGG	Infinity
ZBTB49_TCTAAT20NGA_AC	TTTCTCCTGTCTTGTCAGCC	2.2906
ZBTB49_TCTAAT20NGA_AC	CATCCAATTACACTAATAAC	1.1453
ZBTB49_TCTAAT20NGA_AC	ACAATGTGACCCGACATGCA	2.2906
ZBTB49_TCTAAT20NGA_AC	TACCAATTATCGCAATTACC	1.04986
ZBTB49_TCTAAT20NGA_AC	TGTAACGTAATCATCGTAAT	0.699904
Uncx_TGGAGC20NCG_P	CCTCCCGACTCCCGCCCAGA	0.386796
Uncx_TGGAGC20NCG_P	GAAGAGGGGGAGGGAGGGAT	Infinity
Uncx_TGGAGC20NCG_P	CCGCCCGACCCCCCCGATGA	Infinity
Uncx_TGGAGC20NCG_P	CCCCCCGCCCTACCCCGTGG	Infinity
Uncx_TGGAGC20NCG_P	CCACCCGCCCACCTCAGGTC	Infinity
Uncx_TGGAGC20NCG_P	CCACCACACCCACCCAAGTA	Infinity
Uncx_TGGAGC20NCG_P	CCCCCCACCCACCACCGAAA	Infinity
Uncx_TGGAGC20NCG_P	CCGCCCACCACACCCAAGGC	Infinity
Uncx_TGGAGC20NCG_P	CCGCCACCCCCGCACCCCTG	Infinity
Uncx_TGGAGC20NCG_P	CCTCCCCCCCAACCCATATG	Infinity
Uncx_TGGAGC20NCG_P	CCGCCCGCCCACCACTAAAA	Infinity
Uncx_TGGAGC20NCG_P	CCCCCCAACCCTCCCAACAA	Infinity
Uncx_TGGAGC20NCG_P	CCTCCCTCCCCACCCAGAAA	Infinity
Uncx_TGGAGC20NCG_P	CCACCCATACCCACCCCAAG	1.32214
Uncx_TGGAGC20NCG_P	CCACCCCACCCCGCCCGTGG	Infinity
Uncx_TGGAGC20NCG_P	CCCCCCGCCCGTCCCTAGGG	Infinity
Uncx_TGGAGC20NCG_P	CCCTGCCCTTTCACCACCCC	Infinity
Uncx_TGGAGC20NCG_P	CCCTCCCGCCCAGCCCTGGG	Infinity
Uncx_TGGAGC20NCG_P	CCACCCGTTCCCACCCATGA	Infinity
Uncx_TGGAGC20NCG_P	CCACCCAACCCAGCCCATTT	Infinity
Uncx_TGGAGC20NCG_P	CCACCCCCCCTGCCCAACGA	Infinity
Uncx_TGGAGC20NCG_P	CCACCCACCCACCACACACA	78.4661
Uncx_TGGAGC20NCG_P	CCGCCTCCCACCCCCAACCC	Infinity
Vdr_TCCGCA20NCG_Z	TGAACTTAAATGAACTCAGG	6.36813
Vdr_TCCGCA20NCG_Z	AATGAACCCAATCGAGTTCA	12.8736
Vdr_TCCGCA20NCG_Z	TGAACCCGCTCTGAGTTCAA	4.23552
Vdr_TCCGCA20NCG_Z	TAGAATGAACTCAACAAACC	16.2134
Vdr_TCCGCA20NCG_Z	CGATAAACTCAATGACCTCT	4.55432
Vdr_TCCGCA20NCG_Z	CCGCATGAACTCAACGGACC	12.0234
Vdr_TCCGCA20NCG_Z	CTACGCAAACTCAATGAACC	11.1733
Vdr_TCCGCA20NCG_Z	ACCAATGAACTCAAGAAACC	26.2329
Vdr_TCCGCA20NCG_Z	AATGACCTCTATGACCCCAA	3.27911
Vdr_TCCGCA20NCG_Z	CACCTCGAACCCAACGAACT	3.88636
Vdr_TCCGCA20NCG_Z	TGATGAACTCGAATTGAACT	3.33116
ZNF232_TATCAT20NACG_W	GTTAACAGTAGATTAAGTTC	0.0503078
ZNF232_TATCAT20NACG_W	ATGTTAAACGTGGACTAAGC	0.113192
ZNF232_TATCAT20NACG_W	AGTCCCTTAATCCACATTTA	Infinity
ZNF232_TATCAT20NACG_W	CAACCCTTAATCTACATTTA	0.0503078
ZNF232_TATCAT20NACG_W	CCTTCATCCACGTTTAACAC	Infinity
ZNF232_TATCAT20NACG_W	TGCCACCCGCCCACCCAGCT	Infinity
ZNF232_TATCAT20NACG_W	CCGTACTTAATCTACATTTA	0.0754616
ZNF232_TATCAT20NACG_W	AAATACTTAATCTACGTTTA	0.0377308
ZNF232_TATCAT20NACG_W	GTCAACAGTAGATTAAGTCA	Infinity
ZNF232_TATCAT20NACG_W	GTCCGCCCACCCACCCGGCA	Infinity
ZNF232_TATCAT20NACG_W	GGACTTAATCTACTGTTAAC	Infinity
ZNF232_TATCAT20NACG_W	TTAATCCACATTTAACAGAT	0.0314423
ZNF232_TATCAT20NACG_W	ACAACGTTAAACGTGGATTA	Infinity
ZNF232_TATCAT20NACG_W	GGTTGCTTAATCTACATTTA	Infinity
ZNF232_TATCAT20NACG_W	GTGCACTTAATCTACGTTTA	Infinity
ZNF232_TATCAT20NACG_W	GTTAAATGTAGACCAAATAA	0.0314423
ZNF232_TATCAT20NACG_W	GCCACCCCACCCTCCCAGCT	Infinity
ZNF232_TATCAT20NACG_W	GTTAAATGTTGATTAAATCA	Infinity
ZNF232_TATCAT20NACG_W	GTTAAACGTTGATTAAATAA	Infinity
ZNF232_TATCAT20NACG_W	GTACTATGTAGATTAAGGTG	Infinity
ZNF232_TATCAT20NACG_W	ACCCACTTAATCCACATTTA	0.0251539
ZNF232_TATCAT20NACG_W	GCCTGCTTAATCCACGTTTA	Infinity
ZNF232_TATCAT20NACG_W	AAAGTAAAATGTAGATTAAG	Infinity
ZNF232_TATCAT20NACG_W	ACTTGTCAAATGTAGATTAA	Infinity
ZNF232_TATCAT20NACG_W	CGCCCACCACGCCCGCCCCG	Infinity
ZNF232_TATCAT20NACG_W	GCCACCCCACCCACCCCACA	Infinity
ZNF232_TATCAT20NACG_W	TGCCTCCCACCCACCCAGCT	0.0251539
ZNF232_TATCAT20NACG_W	TTCCACCCACCCACCCGGCT	0.0503078
ZNF232_TATCAT20NACG_W	ATGTCAAATGTAGATTAAAA	0.0251539
ZNF232_TATCAT20NACG_W	GTTAAATGTAGATGCAGCAG	Infinity
ZNF232_TATCAT20NACG_W	TGTTACTAAATCTACATTTA	Infinity
ZNF232_TATCAT20NACG_W	AATCGCTTAATCTACATTTG	0.0251539
ZNF232_TATCAT20NACG_W	AGATGTTAACAGTAGATTAA	Infinity
ZNF232_TATCAT20NACG_W	GTCCACCCCCCCACCCAGCT	Infinity
ZNF232_TATCAT20NACG_W	GGGTGGGATGGGCTGGGTGA	Infinity
ZNF232_TATCAT20NACG_W	AACATGCCTTCCTCCTCTTA	Infinity
ZNF232_TATCAT20NACG_W	GTTAAACGTTGATTAAAACT	Infinity
ZNF232_TATCAT20NACG_W	GTTAAACGTTGATTAAAACG	Infinity
ZNF232_TATCAT20NACG_W	GTCATATGTAGATTAAGGGA	Infinity
ZNF232_TATCAT20NACG_W	GTCAAATGTAGATTAAATCA	Infinity
ZNF232_TATCAT20NACG_W	TAGCGCTTAATCCACATTTA	Infinity
ZNF232_TATCAT20NACG_W	GTTAGCAGTAGATTAAGACG	Infinity
ZNF232_TATCAT20NACG_W	GTTAATAGTAGATTAAGTTT	0.0377308
ZNF232_TATCAT20NACG_W	GTTAAACGTGGATTAAACTA	Infinity
ZNF232_TATCAT20NACG_W	ACTGTAAAATGTAGATTAAG	0.0377308
ZNF232_TATCAT20NACG_W	GTTAAACGTCAATTAAGAAC	Infinity
ZNF232_TATCAT20NACG_W	GCACTTAATCTACAGCTAAC	Infinity
ZNF232_TATCAT20NACG_W	TACCGCCCACCCCCCCAGCT	0.0377308
ZNF232_TATCAT20NACG_W	GGCCTCCCACCCCCCCAGCT	Infinity
ZNF232_TATCAT20NACG_W	ATGTTAAATGTAGATGTGGT	Infinity
ZNF232_TATCAT20NACG_W	GGGGGGGGGAGGAGGGGACG	Infinity
ZNF232_TATCAT20NACG_W	TGTTACTGAATCTACATTTA	0.0377308
ZNF232_TATCAT20NACG_W	GTGAATCTACATTTGACACT	Infinity
ZNF232_TATCAT20NACG_W	CCACTGCATCCACGTTTAAC	Infinity
E2F7_TCACAC20NACA_Y	CTGCACCGTGCAGGTGTTCA	5.34452
E2F7_TCACAC20NACA_Y	CTGCGAAGCGCAGGTGCGCA	5.3197
E2F7_TCACAC20NACA_Y	CTGTGACACCAGGTGCGAAC	5.66441
E2F7_TCACAC20NACA_Y	CTGTGAAAACAGGTGCGTGT	4.17719
E2F7_TCACAC20NACA_Y	CTGCGATGAACACCTGTCCT	3.81194
E2F7_TCACAC20NACA_Y	CTGGCACGAACACCTGTGTA	6.6709
E2F7_TCACAC20NACA_Y	CTGCACTACACACCTGCGAG	5.19628
E2F7_TCACAC20NACA_Y	CTGCACATAACACCTGCCAC	4.96221
E2F7_TCACAC20NACA_Y	ACACCTGCCAGAACAGGTGC	9.73717
E2F7_TCACAC20NACA_Y	GTTGCATAATTAATGAGGCT	3.31037
E2F7_TCACAC20NACA_Y	CTGCCGGTAACACCTGTGCA	10.8841
E2F7_TCACAC20NACA_Y	AGGTGCACCCAACACCTGGC	3.87274
E2F7_TCACAC20NACA_Y	CTGCAAAGAGCAGGTGCAGT	4.62932
E2F7_TCACAC20NACA_Y	CTGGCCATAGCACCTGCAAA	3.97913
E2F7_TCACAC20NACA_Y	AACATCTGGCGAACACCTGC	3.61739
E2F7_TCACAC20NACA_Y	CACCTGCGAACCACACCTGC	4.94884
E2F7_TCACAC20NACA_Y	CTGCACTGTGCACCTGGACC	6.83475
E2F7_TCACAC20NACA_Y	CTGGCCTTAGCAGGTGCACA	4.27172
E2F7_TCACAC20NACA_Y	CACCTGCACACCACCTGCTC	11.0792
E2F7_TCACAC20NACA_Y	CTGCATAAACGCAGGTGCAT	2.97903
E2F7_TCACAC20NACA_Y	CTGCACTCCGCACCTGCGCC	3.27693
E2F7_TCACAC20NACA_Y	CTGCTACTGCAGGTGCGACG	2.73078
E2F7_TCACAC20NACA_Y	CTGGTGCACAGGTGCGGAGA	4.09617
E2F7_TCACAC20NACA_Y	ACAGGTGGCAATGCAGGTGC	6.46024
E2F7_TCACAC20NACA_Y	GCACCTGTTGAAACAGGTGT	2.65276
E2F7_TCACAC20NACA_Y	CTGCACTCACAGGTGCACGA	31.3649
E2F7_TCACAC20NACA_Y	ACCTGCAGAAACAGGTGTTG	5.14947
E2F7_TCACAC20NACA_Y	CTGGCAACAGGTGTTGTTTG	4.28008
E2F7_TCACAC20NACA_Y	ACCTGTGATTGACACCTGCA	5.80485
E2F7_TCACAC20NACA_Y	CTGGTCTGCACCTGGTGGGT	3.22492
E2F7_TCACAC20NACA_Y	CACCTGCACAGCCAGGTGTC	7.13903
E2F7_TCACAC20NACA_Y	ACCTGGCATCACACACCTGC	3.1729
E2F7_TCACAC20NACA_Y	AGGTGCGATAACAGGTGTGA	9.36266
E2F7_TCACAC20NACA_Y	CTGCGGTGACACCTGTTTAC	4.01257
E2F7_TCACAC20NACA_Y	CTGTGATAACACCTGGTCGT	3.45248
E2F7_TCACAC20NACA_Y	AGGTGCAATGCACAGGTGTC	2.76199
E2F7_TCACAC20NACA_Y	CTGTGCAGGCTAACAGGTGC	5.52397
E2F7_TCACAC20NACA_Y	CAGGTGCACCGCACCTGCGT	4.60331
E2F7_TCACAC20NACA_Y	CTGGTGCCGCAGGTGCAATC	2.76199
E2F7_TCACAC20NACA_Y	CTGCGACCAACACCTGCATG	9.05058
E2F7_TCACAC20NACA_Y	CTGTTCACGCACCTGCTTAC	13.5759
E2F7_TCACAC20NACA_Y	CTGGCGACGCAGGTGTCTAA	3.81194
E2F7_TCACAC20NACA_Y	CTGCTAGGCCACCTGTTATT	3.81194
E2F7_TCACAC20NACA_Y	CTGCAACCACCACCTGTTTG	5.24309
E2F7_TCACAC20NACA_Y	CTGTCGAACAGGTGCGTACC	3.21842
E2F7_TCACAC20NACA_Y	CTGGTTAAGGTAACACCTGC	4.96221
E2F7_TCACAC20NACA_Y	CTGCGCACTGCAGCTGCAGG	1.65407
E2F7_TCACAC20NACA_Y	CTGCACCCACCACCTGGTGT	4.13518
E2F7_TCACAC20NACA_Y	CTGCAAATTCAGGTGCACCA	3.54444
E2F7_TCACAC20NACA_Y	CTGGTCAGCCAGGTGCGAGC	2.92583
E2F7_TCACAC20NACA_Y	CTGCAAATTAAAACAGGTGC	3.90111
E2F7_TCACAC20NACA_Y	CTGCGTTCACCAGGTGCAGG	11.4693
E2F7_TCACAC20NACA_Y	CTGTCACAACACCTGTGCCG	3.27693
E2F7_TCACAC20NACA_Y	ACCTGCGCAACAGGTGCGGA	11.4693
E2F7_TCACAC20NACA_Y	CTGCACAACACCTGCGGCTA	11.2352
E2F7_TCACAC20NACA_Y	ACCTGCTGAGAACACCTGGT	3.74507
E2F7_TCACAC20NACA_Y	CTGCATTCGCAGGTGCAAGT	7.49013
E2F7_TCACAC20NACA_Y	CTGCTTTAACAGGTGTGTCA	4.40045
E2F7_TCACAC20NACA_Y	CTGCATGCACCAGGTGGTTT	3.66704
E2F7_TCACAC20NACA_Y	CTGTCACAACACCTGCTGCA	3.14318
E2F7_TCACAC20NACA_Y	CTGCACGAACACCTGCACTA	7.33409
E2F7_TCACAC20NACA_Y	CTGTAACGAACAGGTGCATG	5.38353
E2F7_TCACAC20NACA_Y	CTGTTAGGACAGGTGCACTT	5.38353
E2F7_TCACAC20NACA_Y	CTGCAAAATGACACAGGTGC	2.69177
E2F7_TCACAC20NACA_Y	CTGCATTACCACCTGCGATC	4.30683
E2F7_TCACAC20NACA_Y	GTGCGCAACACCTGCAATCT	3.511
E2F7_TCACAC20NACA_Y	CTGCGTGCCACCTGGTCGCA	3.511
E2F7_TCACAC20NACA_Y	AGGTGCAGGACAACAGGTGC	5.2665
E2F7_TCACAC20NACA_Y	CTGTTGTTACACACCTGCAC	2.05979
E2F7_TCACAC20NACA_Y	GCCAGGTGTGCACAGGTGTC	2.94255
E2F7_TCACAC20NACA_Y	CTGCGCATAACACCTGGAGC	20.5979
E2F7_TCACAC20NACA_Y	CTGCGTGACACCTGTGGAAC	20.5979
E2F7_TCACAC20NACA_Y	AGCTGTTAGAACAGGTGTGT	2.94255
E2F7_TCACAC20NACA_Y	CTGCAAAAGAAAACAGGTGC	2.57473
E2F7_TCACAC20NACA_Y	CTGCGTAACAGGTGGCTCAG	2.01297
E2F7_TCACAC20NACA_Y	CTGTGAACTCGCAGGTGTTC	4.02595
E2F7_TCACAC20NACA_Y	CTGTGGTCACCAGCTGCAAT	5.03243
E2F7_TCACAC20NACA_Y	CTGTTTGAAACACCTGGTCC	4.02595
E2F7_TCACAC20NACA_Y	CTGGATAGACCAGGTGCGCC	3.35495
E2F7_TCACAC20NACA_Y	CTGCTCTACGCACCTGCAGA	10.0649
E2F7_TCACAC20NACA_Y	CTGCATTGAAGTGCACCTGC	3.35495
E2F7_TCACAC20NACA_Y	CTGCGCGTGGCAGGTGTGAC	5.03243
E2F7_TCACAC20NACA_Y	CTGGTGCCGCAGGTGCGAAT	4.02595
E2F7_TCACAC20NACA_Y	CTGTGCGCAGGTGTGTGTGT	6.55387
E2F7_TCACAC20NACA_Y	CTGTGCGCGCAGGTGTACGC	2.8088
E2F7_TCACAC20NACA_Y	AGGTGGCAACAACAGGTGCA	6.55387
E2F7_TCACAC20NACA_Y	CTGGCGATAGCACCTGTGGA	1.91935
E2F7_TCACAC20NACA_Y	ACCTGTCAAGTGCACCTGTG	4.79837
E2F7_TCACAC20NACA_Y	GTGCAAGGTGCAGGTGTTCT	1.59946
IRF8_TGGCGG20NGCT_Z	AACGAAACTCCCCTAGTTTC	0.972097
IRF8_TGGCGG20NGCT_Z	AACGAAACTAAACCAGTTTC	1.34598
IRF8_TGGCGG20NGCT_Z	ATCGAAACTAAATAAGTTTC	0.897321
Rfx3_TGGGTA20NCG_P	GCAACCGTTGCTAAGCAGCA	0.889803
Rfx3_TGGGTA20NCG_P	GCAACGGTTGCTATGCATCC	0.800091
Rfx3_TGGGTA20NCG_P	ACGCCTAGCAACGGTTGCTA	0.683855
Rfx3_TGGGTA20NCG_P	GCAACCGTTGCTAGGTTACA	0.727544
Rfx3_TGGGTA20NCG_P	GCAACCGTTGCTATGGGCCA	1.00112
Rfx3_TGGGTA20NCG_P	GCAACCGTTGCTAGGCAACC	0.832291
Rfx3_TGGGTA20NCG_P	ACCTAGCAACCGTTGCTACG	0.771519
Rfx3_TGGGTA20NCG_P	GCAACGGTTGCTAGGGCCTT	0.755636
Rfx3_TGGGTA20NCG_P	GCAACCGTTGCTATGCGACC	0.981686
Rfx3_TGGGTA20NCG_P	CCCACCCACCCTACCCGGGA	Infinity
Rfx3_TGGGTA20NCG_P	GCAACCGTTACTAGGGACAG	0.48546
Rfx3_TGGGTA20NCG_P	GCAACCGTTGCTAAGTGCCA	0.719566
Rfx3_TGGGTA20NCG_P	CCCGCCCACCCACCACAATG	Infinity
Rfx3_TGGGTA20NCG_P	AGAGGGAGGGGAGGGATGAC	Infinity
Rfx3_TGGGTA20NCG_P	GCAACCGTTACTAGGCAACG	0.66456
Rfx3_TGGGTA20NCG_P	GCAACCGTTGCTATGCCACC	0.655754
Rfx3_TGGGTA20NCG_P	GCAACCGTTGCCAAGGACTT	0.718181
Rfx3_TGGGTA20NCG_P	GCAACCGTTGCTACGCTGAC	0.608071
Rfx3_TGGGTA20NCG_P	CCCTCCCGACCCACCCTCAA	Infinity
Rfx3_TGGGTA20NCG_P	GCAACCCGTTGCTAGGCAAC	0.525337
Rfx3_TGGGTA20NCG_P	TAGCAACCGTTGCTATGGCC	0.642809
Rfx3_TGGGTA20NCG_P	CCCCCCCACCCGACCCGATA	Infinity
Rfx3_TGGGTA20NCG_P	GCAACGGTTGCTAAGTCCAC	0.552507
Rfx3_TGGGTA20NCG_P	GCAACGGTAACTAAGGGGAG	0.67554
Rfx3_TGGGTA20NCG_P	GCAACCGTTGCTATGTGTAC	0.730557
Rfx3_TGGGTA20NCG_P	GCAACCGTAACCATGGCGAC	0.556596
Rfx3_TGGGTA20NCG_P	GCAACCGTTACTAGGCAAAA	0.490082
Rfx3_TGGGTA20NCG_P	GCAACGGTTGCTATGACAGC	0.517201
Rfx3_TGGGTA20NCG_P	GCAACCGTTGCTAGGACTTG	0.481308
Rfx3_TGGGTA20NCG_P	GCAACGGTTGCTAGGACGTA	0.64289
Rfx3_TGGGTA20NCG_P	GCAACCGTTGCTAGGACCTA	0.687308
Rfx3_TGGGTA20NCG_P	CCCAACCCGACCCGCCCCAA	Infinity
Rfx3_TGGGTA20NCG_P	ATACGGGGACGAGTGGGGGA	Infinity
Rfx3_TGGGTA20NCG_P	GCAACCGTTGCTAAGTCCTG	0.625941
Rfx3_TGGGTA20NCG_P	GCAACCGTTGCTAAGCCATC	0.77468
Rfx3_TGGGTA20NCG_P	GCAACTGTTGCTAAGGCCAA	0.49197
Rfx3_TGGGTA20NCG_P	CCCACCCGACCCTCCCCAGG	Infinity
Rfx3_TGGGTA20NCG_P	ACGGATAATGGTCGGGGAGG	Infinity
Rfx3_TGGGTA20NCG_P	GCAACCGTTACCATGGACCT	0.493509
Shox2_TCCCAG20NACC_Z	CCCTCCCCCACCCCCCACCA	31.0685
OLIG2_TGCGCC20NGA_AE	TCGTATGCCGTCTTCTGCTT	0.00955261
OLIG2_TGCGCC20NGA_AE	ACGTCCCCCCCTCCCTCCCC	0.234039
OLIG2_TGCGCC20NGA_AE	ATATGTTTCAGCCACGTCAC	0.133737
OLIG2_TGCGCC20NGA_AE	ACGTATGCCGTCTTCTGCTT	Infinity
OLIG2_TGCGCC20NGA_AE	CCGTATGCCGTCTTCTGCTT	Infinity
OLIG2_TGCGCC20NGA_AE	ATATGTTTCTGTGCTCAACA	0.167171
OLIG2_TGCGCC20NGA_AE	ATATGGCGCCAACTAAACAC	Infinity
OLIG2_TGCGCC20NGA_AE	ATATGTTTTAACGGATTCAC	0.267473
OLIG2_TGCGCC20NGA_AE	ATATGTTGGAAAATGAGCAA	0.267473
OLIG2_TGCGCC20NGA_AE	ATATGTTTTCCCCTCACAAT	0.133737
OLIG2_TGCGCC20NGA_AE	ATATGCTTCGAATCTAGCAT	0.267473
OLIG2_TGCGCC20NGA_AE	ATATGTTTCTTATCCTCAAC	0.133737
OLIG2_TGCGCC20NGA_AE	ATATGGTGAAGAACACCACC	0.0891577
OLIG2_TGCGCC20NGA_AE	ATATGGTCAATGCACCCCGT	0.267473
OLIG2_TGCGCC20NGA_AE	ATATGTTCTGCCACAATACA	Infinity
OLIG2_TGCGCC20NGA_AE	ATATGTTTTTCTTACTGGAT	0.200605
OLIG2_TGCGCC20NGA_AE	ATATGTTTCTCACTCCACCC	0.100302
OLIG2_TGCGCC20NGA_AE	ATATGTTTTATGATCTGGCC	0.100302
OLIG2_TGCGCC20NGA_AE	CATCTTCACCACACTACACT	Infinity
OLIG2_TGCGCC20NGA_AE	ATATGGTATACACCGTCACT	0.100302
OLIG2_TGCGCC20NGA_AE	ATATGGTTCTCACCCCACTG	0.200605
OLIG2_TGCGCC20NGA_AE	ATATGGTGATTTTGCGTTGT	0.200605
OLIG2_TGCGCC20NGA_AE	ATATGGTACAACTCGTGCTC	Infinity
OLIG2_TGCGCC20NGA_AE	CTTCTCCGTAATTTCCGTGC	Infinity
OLIG2_TGCGCC20NGA_AE	TTCCCCCTCCCACCCACCAC	Infinity
OLIG2_TGCGCC20NGA_AE	AGGTGGCACCTACGTATCTG	0.200605
OLIG2_TGCGCC20NGA_AE	ATATGTTTATACCCTACATA	0.200605
OLIG2_TGCGCC20NGA_AE	ATATGTTTCTGCACCGTTCC	0.040121
OLIG2_TGCGCC20NGA_AE	ATATGGTTGCATCCACATAC	0.200605
OLIG2_TGCGCC20NGA_AE	ATATGGTTTCTCACTGAAGT	Infinity
OLIG2_TGCGCC20NGA_AE	ATATGTTTTGCACTTTCCGA	0.200605
OLIG2_TGCGCC20NGA_AE	ATATGTTTCAAGCACCTCCT	0.0501512
OLIG2_TGCGCC20NGA_AE	ATATGTTCTCACCACTAAAA	0.200605
OLIG2_TGCGCC20NGA_AE	ATATGTCAATTCCGCATCCA	Infinity
OLIG2_TGCGCC20NGA_AE	ATATGGTGTTGCTATGCTTT	0.200605
OLIG2_TGCGCC20NGA_AE	ATATGTTGCCGTCACCCACC	Infinity
OLIG2_TGCGCC20NGA_AE	ATATGGCGTGACATGTAGGA	Infinity
OLIG2_TGCGCC20NGA_AE	ATATGGTGTCCCCCGACAAC	0.200605
OLIG2_TGCGCC20NGA_AE	ATATGGTCCATATTCATAAC	0.200605
OLIG2_TGCGCC20NGA_AE	ATATGTTCCAAATATTTGTC	0.200605
OLIG2_TGCGCC20NGA_AE	CGCATCCCCACCCACCCCAT	Infinity
OLIG2_TGCGCC20NGA_AE	ATATGGTACGATCTCGTGAC	Infinity
ZNF75A_CCATA14N_V	CTGACCCCCCGTCC	0.497607
ZNF75A_CCATA14N_V	CTTTCTAGGGTCCT	Infinity
ZNF75A_CCATA14N_V	GTAACCCGAACATA	0.118478
ZNF75A_CCATA14N_V	CTGATTGTGGGAAA	Infinity
ZNF75A_CCATA14N_V	CCGTATTATTTGTC	Infinity
ZNF75A_CCATA14N_V	ATATACCATCATTA	Infinity
ZNF75A_CCATA14N_V	GTTTGTTTTCCCAC	Infinity
ZNF75A_CCATA14N_V	TGCTTTTTTTCCCT	Infinity
ZNF75A_CCATA14N_V	TTTCTTTCGCCTAT	Infinity
ZNF75A_CCATA14N_V	ATTCCCTTCTCCGT	0.0473912
ZNF75A_CCATA14N_V	CCCCCACTTCCTCC	Infinity
ZNF75A_CCATA14N_V	CACGTACTGGATAA	0.0710868
ZNF75A_CCATA14N_V	CTTACAATCCGTTC	Infinity
ZNF75A_CCATA14N_V	GCTCTTTTTCCCAC	Infinity
ZNF75A_CCATA14N_V	AACAGTTTTCCCAC	Infinity
ZNF75A_CCATA14N_V	CTATATTTTCCCAC	Infinity
ZNF75A_CCATA14N_V	CCCACCTATTCTAC	Infinity
ZNF75A_CCATA14N_V	CTAGTTTACAAGTA	Infinity
ZNF75A_CCATA14N_V	ATTTACGTTACCAA	Infinity
ZNF75A_CCATA14N_V	TTTCAATAGTATAT	Infinity
ZNF75A_CCATA14N_V	ACGCTTCTTCTTCC	Infinity
ZNF75A_CCATA14N_V	TCTCCTGTTGTTAT	Infinity
ZNF75A_CCATA14N_V	CAATAATTTCTTCA	Infinity
ZNF75A_CCATA14N_V	CGCAATACTGAGGT	Infinity
ZNF75A_CCATA14N_V	AAAAACGGTCTTCC	Infinity
ZNF75A_CCATA14N_V	TTATCTCCCCTGCA	Infinity
ZNF75A_CCATA14N_V	GGTCCTGTTGTCCA	Infinity
ZNF75A_CCATA14N_V	ACGTCCCTCAAAAT	0.0710868
ZNF75A_CCATA14N_V	CTGTTATATCACAC	Infinity
ZNF75A_CCATA14N_V	AACTTACACCAAAC	Infinity
ZNF75A_CCATA14N_V	TACACCTGTCCCGT	Infinity
ZNF75A_CCATA14N_V	ATTAGGTACTAACC	Infinity
ZNF75A_CCATA14N_V	CTGCGTCCTAGAAT	Infinity
ZNF75A_CCATA14N_V	CCTACCTATCTGTT	Infinity
ZNF75A_CCATA14N_V	CAACAAGCAAGTTT	Infinity
ZNF75A_CCATA14N_V	TCAATGAATATGTA	Infinity
ZNF75A_CCATA14N_V	TAAATCCCTTGGAA	Infinity
ZNF75A_CCATA14N_V	ATAGTTATAGGATC	Infinity
ZNF75A_CCATA14N_V	GCATTTCCTTTCTA	0.0710868
ZNF75A_CCATA14N_V	GTCGGGCAAACCAG	Infinity
ZNF75A_CCATA14N_V	CAGTTACCTTCATA	Infinity
ZNF75A_CCATA14N_V	TCACTCCTTCCGTC	Infinity
ZNF75A_CCATA14N_V	AATTGGAAATTGAA	Infinity
ZNF75A_CCATA14N_V	GTAGCTACTCTTTC	Infinity
ZNF75A_CCATA14N_V	TGTTTGATCCACAA	Infinity
ZNF75A_CCATA14N_V	CACAACCCGATTCA	Infinity
ZNF75A_CCATA14N_V	GCGTAACGCCGAAC	Infinity
ZNF75A_CCATA14N_V	TCCCTTTATTTCTA	Infinity
[truncated: 11,543 more rows]

## Sheet: True oligos
The table contains oligos that are the most frequent oligos of the last cycle, and contain one of the seeds of Jolma at el. with at most one mismatch.
Fot reach oligo, the enrichment ratio is reported. That is the frequency in the last cycle divided by the frequency in the previous cycle.
Experiment	Oligo sequence	Enrichment ratio
Prrx2_TATGAA20NAGG_Z	TTAATTAGTGTAACTAATTA	2.4188
Prrx2_TATGAA20NAGG_Z	GTTAATTAAGCAATTAATTA	0.71808
Prrx2_TATGAA20NAGG_Z	CTTAATTAAGCAATTAATTA	1.32278
Prrx2_TATGAA20NAGG_Z	GCCTAATTAACGCGTTAATT	1.02043
Prrx2_TATGAA20NAGG_Z	CGTAATTAGATTAACTAATT	0.472421
Prrx2_TATGAA20NAGG_Z	TTAATTAACATGGTTAATTA	0.453524
Prrx2_TATGAA20NAGG_Z	TTAATTACATTATGTAATTA	0.217314
Prrx2_TATGAA20NAGG_Z	TTAATTAGTGACTAATTAAC	0.434627
Prrx2_TATGAA20NAGG_Z	TAATTAATTAGCAATTAATT	0.831461
Prrx2_TATGAA20NAGG_Z	ACTAATTAACGAAGTTAATT	0.831461
Prrx2_TATGAA20NAGG_Z	GCTAATTAGCTAGACTAATT	0.831461
Prrx2_TATGAA20NAGG_Z	TTAATTAGCACACCTAATTA	0.831461
Prrx2_TATGAA20NAGG_Z	CCTAATTAACCCCGTTAATT	0.264556
Prrx2_TATGAA20NAGG_Z	TTAATTAAACCTAATTAACG	0.755874
Prrx2_TATGAA20NAGG_Z	ATTAATTAATGGTTTAATTA	0.755874
Prrx2_TATGAA20NAGG_Z	GGTAATTAATTGCATTAATT	0.340143
Prrx2_TATGAA20NAGG_Z	ATTAATTAACGCGTTAATTA	0.226762
Prrx2_TATGAA20NAGG_Z	CTAATTAGGACTAATTAGTA	0.136057
Prrx2_TATGAA20NAGG_Z	ATTAATTAATTCATTAATTA	0.680287
Prrx2_TATGAA20NAGG_Z	TTAATTAGCGAGTGCTAATT	0.642493
Prrx2_TATGAA20NAGG_Z	ATTAATTGCCACCAATTAAC	Infinity
Prrx2_TATGAA20NAGG_Z	ACTAATTAGTTGAGCTAATT	0.642493
Prrx2_TATGAA20NAGG_Z	ATAATTAGCCTTCGCTAATT	0.321246
Prrx2_TATGAA20NAGG_Z	ACTAATTAGCAAAGCTAATT	0.642493
Prrx2_TATGAA20NAGG_Z	GTTAATTAGAAGCTAATTAA	0.604699
Prrx2_TATGAA20NAGG_Z	CTAATTAATTGAAGTTAATT	0.604699
Prrx2_TATGAA20NAGG_Z	CTAATTAATGCAACTTAATT	Infinity
Prrx2_TATGAA20NAGG_Z	TCTAATTAACCCTGTTAATT	0.604699
Prrx2_TATGAA20NAGG_Z	CACTAATTAGCCCCCTAATT	Infinity
Prrx2_TATGAA20NAGG_Z	ATTAATTAATGCTAATTAAC	Infinity
Prrx2_TATGAA20NAGG_Z	ACTAATTAACAAAGTTAATT	0.604699
Prrx2_TATGAA20NAGG_Z	GCTAATTAGGGGTACTAATT	Infinity
Prrx2_TATGAA20NAGG_Z	TTAATTAGACCTCCTAATTA	0.566905
Prrx2_TATGAA20NAGG_Z	CTAATTAGTTAATCTAATTA	Infinity
Prrx2_TATGAA20NAGG_Z	CTAATTAACTCTGATTAATT	0.566905
Prrx2_TATGAA20NAGG_Z	GCTAATTAGCAAAGCTAATT	Infinity
Prrx2_TATGAA20NAGG_Z	TTAATTAGACAGCTAATTAA	Infinity
Prrx2_TATGAA20NAGG_Z	CGCTAATTAATTATTTAATT	Infinity
Prrx2_TATGAA20NAGG_Z	GATTAATTAATCATTAATTA	0.529112
Prrx2_TATGAA20NAGG_Z	GCTAATTAATGAAATTAATT	Infinity
Prrx2_TATGAA20NAGG_Z	CCTAATTAAGGAACTTAATT	0.264556
Prrx2_TATGAA20NAGG_Z	GCTAATTAGCAACCCTAATT	0.529112
Prrx2_TATGAA20NAGG_Z	TTAATTACCGTTAATTAATT	0.529112
Prrx2_TATGAA20NAGG_Z	CTAATTAAGCTTACTTAATT	0.491318
Prrx2_TATGAA20NAGG_Z	CCAATTAAGGTACTTAATTG	Infinity
Prrx2_TATGAA20NAGG_Z	CACTAATTGAATTATCAATT	0.491318
Prrx2_TATGAA20NAGG_Z	CACTAATTATACGCATAATT	0.491318
Prrx2_TATGAA20NAGG_Z	TTAATTACTGACGTAATTAA	0.491318
Prrx2_TATGAA20NAGG_Z	CTAATTACCAATGTAATTAG	0.491318
Prrx2_TATGAA20NAGG_Z	CTAATTAAGTGTTTAATTAG	Infinity
Prrx2_TATGAA20NAGG_Z	TTAATTGAAGTAGTCAATTA	0.245659
Prrx2_TATGAA20NAGG_Z	CGTTAATTAAATTCTAATTA	0.453524
Prrx2_TATGAA20NAGG_Z	CTAATTAACGATTAATTAGG	Infinity
Prrx2_TATGAA20NAGG_Z	GTAATTAAACAGGTTTAATT	Infinity
Prrx2_TATGAA20NAGG_Z	TTAATTAGCATGCTAATTAG	Infinity
Prrx2_TATGAA20NAGG_Z	GCTAATTAGAGGAACTAATT	0.453524
Prrx2_TATGAA20NAGG_Z	ACTAATTAGCGCGGCTAATT	0.226762
Prrx2_TATGAA20NAGG_Z	GTTAATTGAAGATTCAATTA	0.453524
Prrx2_TATGAA20NAGG_Z	TTAATTAGAACACCTAATTA	0.453524
Prrx2_TATGAA20NAGG_Z	TTAATTAGAACACTAATTAA	Infinity
Prrx2_TATGAA20NAGG_Z	CCCTAATTAAAGCCTTAATT	0.226762
Prrx2_TATGAA20NAGG_Z	GCTAATTAGTAACTCTAATT	Infinity
Prrx2_TATGAA20NAGG_Z	AACTAAGAAAAAAAAAGAGA	Infinity
Prrx2_TATGAA20NAGG_Z	GACTAATTAGTTCACTAATT	0.415731
Prrx2_TATGAA20NAGG_Z	TTAATTAAGATGCCTAATTA	Infinity
Prrx2_TATGAA20NAGG_Z	CTAATTAAATCTTAATTAGT	0.415731
Prrx2_TATGAA20NAGG_Z	CTAATTAAATAGCTTTAATT	0.415731
Prrx2_TATGAA20NAGG_Z	CTAATTAACCTTAATTAGCA	0.415731
Prrx2_TATGAA20NAGG_Z	TTAATTAGCGAACGCTAATT	0.415731
Prrx2_TATGAA20NAGG_Z	TACTAATTAATAACTTAATT	0.415731
Prrx2_TATGAA20NAGG_Z	GGGGGCAATTGGGGGGTGGG	0.415731
Prrx2_TATGAA20NAGG_Z	AAAAAGAAGGAAATAAAAAA	0.207865
Prrx2_TATGAA20NAGG_Z	CTAATTGACTTAAATCAATT	0.415731
Prrx2_TATGAA20NAGG_Z	CGCTAATTAGTTGGCTAATT	0.207865
Prrx2_TATGAA20NAGG_Z	TGCTAATTAAGATGTTAATT	0.377937
Prrx2_TATGAA20NAGG_Z	TTGTGCTAATTGACTAATTA	Infinity
Prrx2_TATGAA20NAGG_Z	CGTTAATTAGGTATAATTAA	Infinity
Prrx2_TATGAA20NAGG_Z	TAATTAGCATGCTCTAATTA	0.188968
Prrx2_TATGAA20NAGG_Z	TTAATTAGGCCTAATTAAGA	0.188968
Prrx2_TATGAA20NAGG_Z	GCTAATTAACGAGCTTAATT	Infinity
Prrx2_TATGAA20NAGG_Z	CCCTAATTAACGCTTTAATT	Infinity
Prrx2_TATGAA20NAGG_Z	TAATTAGCTACAGGCTAATT	Infinity
Prrx2_TATGAA20NAGG_Z	GTAATTAATGACATTAATTA	0.377937
Prrx2_TATGAA20NAGG_Z	CACTAATTAGTTAATTAGTG	Infinity
Prrx2_TATGAA20NAGG_Z	TTAATTAATAGTGTTAATTA	0.377937
JDP2_TCCTTT20NTTC_AC	TGATGACGTCATCACAGTCA	Infinity
JDP2_TCCTTT20NTTC_AC	GATGACGTCATCATTTATTG	1.36489
JDP2_TCCTTT20NTTC_AC	AGGATGATGACGTCATCTTA	2.43306
JDP2_TCCTTT20NTTC_AC	ACGATGACGTCATCGTATGT	Infinity
JDP2_TCCTTT20NTTC_AC	AGTAATGATGACGTCATCAC	Infinity
JDP2_TCCTTT20NTTC_AC	GTAGATGACGTCATCATGCC	Infinity
JDP2_TCCTTT20NTTC_AC	GTCGATGACGTCATCACTAA	Infinity
JDP2_TCCTTT20NTTC_AC	GTATTACGATGACGTCATCA	Infinity
JDP2_TCCTTT20NTTC_AC	ACTTGCGATGACGTCATCAG	0.890143
JDP2_TCCTTT20NTTC_AC	TGATGACGTCATCACTGAAG	1.78029
JDP2_TCCTTT20NTTC_AC	GGCTGATGACGTCATCAATG	Infinity
JDP2_TCCTTT20NTTC_AC	CACCCCCGATGACGTCATCA	Infinity
JDP2_TCCTTT20NTTC_AC	GCTGATGACGTCATTCCTTT	1.72094
JDP2_TCCTTT20NTTC_AC	CCGAGCGGTGACGTCATCAC	1.6616
JDP2_TCCTTT20NTTC_AC	ACAAACGGGTGATGACGTCA	Infinity
JDP2_TCCTTT20NTTC_AC	TGGATGACGTCATCAAGGTA	1.60226
JDP2_TCCTTT20NTTC_AC	GAGAATAATTGATGACGTCA	1.54291
JDP2_TCCTTT20NTTC_AC	CATTGATGACGTCACCTTTC	Infinity
JDP2_TCCTTT20NTTC_AC	GCTGATGACGTCATCAGCAG	Infinity
JDP2_TCCTTT20NTTC_AC	AATTGCGTATGATGACGTCA	1.54291
JDP2_TCCTTT20NTTC_AC	GTATTCTGATGACGTCATCT	Infinity
JDP2_TCCTTT20NTTC_AC	CCGTAGCATGATGACGTCAC	0.741786
JDP2_TCCTTT20NTTC_AC	CCTGGTGACGTCATCACTTC	1.48357
JDP2_TCCTTT20NTTC_AC	GATGACGTCATCACGGAACT	1.48357
JDP2_TCCTTT20NTTC_AC	GATGACGTCATCAGATTGTC	0.682443
JDP2_TCCTTT20NTTC_AC	CAGAAAGAATGACGTCATCA	Infinity
JDP2_TCCTTT20NTTC_AC	GATGACGTCATCACCGGTCT	Infinity
JDP2_TCCTTT20NTTC_AC	AGCTCTGCATGACGTCATCA	Infinity
JDP2_TCCTTT20NTTC_AC	CCTAATGACGTCATCACACA	1.30554
JDP2_TCCTTT20NTTC_AC	ATCCATGATTACGTCATCAA	Infinity
JDP2_TCCTTT20NTTC_AC	GCAGGTGATGACGTCATCTT	Infinity
JDP2_TCCTTT20NTTC_AC	GATGACGTCATCACCCATCT	Infinity
JDP2_TCCTTT20NTTC_AC	GGGCTGAACTGATGACGTCA	1.2462
JDP2_TCCTTT20NTTC_AC	GAAATGATGACGTCATTTAG	Infinity
JDP2_TCCTTT20NTTC_AC	GTAAAATGATGACGTCATCG	Infinity
JDP2_TCCTTT20NTTC_AC	AGCGATGACGTCACCTTTAT	1.18686
JDP2_TCCTTT20NTTC_AC	GGTGATGACGTCATCGAGTG	1.18686
JDP2_TCCTTT20NTTC_AC	ACTGATGACGTCATCATCTA	1.18686
JDP2_TCCTTT20NTTC_AC	ACTTGATGACGTCATGTGTA	1.18686
JDP2_TCCTTT20NTTC_AC	TTTGTGATGACGTCACCATT	1.18686
JDP2_TCCTTT20NTTC_AC	TTATTGCTGACGTCATCACG	Infinity
JDP2_TCCTTT20NTTC_AC	TTTGATGACGTCATTCCCAC	1.18686
JDP2_TCCTTT20NTTC_AC	AGTGCCTGATGACGTCATAC	1.12751
JDP2_TCCTTT20NTTC_AC	TTGATGACGTCATCGTGATA	Infinity
JDP2_TCCTTT20NTTC_AC	AAGGATAATGACGTCATCAT	1.12751
JDP2_TCCTTT20NTTC_AC	GGATCTGATGACGTCATCCA	Infinity
JDP2_TCCTTT20NTTC_AC	ATGCAGGATGACGTCATCAA	Infinity
JDP2_TCCTTT20NTTC_AC	AACTGATGACGTCACCAGCT	1.12751
JDP2_TCCTTT20NTTC_AC	TTCAATGACGTCATCAAGTC	1.12751
JDP2_TCCTTT20NTTC_AC	GAGGATGACGTCATCACCGA	0.563757
JDP2_TCCTTT20NTTC_AC	GATGACGTCATCCCTAATTC	0.375838
JDP2_TCCTTT20NTTC_AC	GATGACGTCATCCCGAATAA	Infinity
JDP2_TCCTTT20NTTC_AC	TAGGCGATGACGTCACTCTT	1.12751
JDP2_TCCTTT20NTTC_AC	AATAAACTGATGACGTCATC	Infinity
JDP2_TCCTTT20NTTC_AC	CACAAACGATGATGACGTCA	Infinity
JDP2_TCCTTT20NTTC_AC	TGCATGACGTCATCAAAAGC	Infinity
JDP2_TCCTTT20NTTC_AC	GATTGATGACGTCACGTCGA	0.534086
JDP2_TCCTTT20NTTC_AC	AGGGGATGATGACGTCATTG	1.06817
JDP2_TCCTTT20NTTC_AC	ACGGACCATGACGTCATCGA	Infinity
JDP2_TCCTTT20NTTC_AC	TCGACCGCATGACGTCATCA	0.534086
JDP2_TCCTTT20NTTC_AC	TTCGATGACGTCACCAGAAT	Infinity
JDP2_TCCTTT20NTTC_AC	GGGTGATGACGTCACCGCTA	Infinity
JDP2_TCCTTT20NTTC_AC	TGCATGACGTCATCACCAAC	1.06817
JDP2_TCCTTT20NTTC_AC	CCACCGATGACGTCACTATA	0.534086
JDP2_TCCTTT20NTTC_AC	AGCTGATGACGTCATTGTGA	1.06817
JDP2_TCCTTT20NTTC_AC	ACATAATGACGTCATCATGA	Infinity
JDP2_TCCTTT20NTTC_AC	ATGCGATGATGACGTCATCC	Infinity
JDP2_TCCTTT20NTTC_AC	CCACGATGCTGACGTCATCA	Infinity
JDP2_TCCTTT20NTTC_AC	CCTGGTGACGTCATCAGACT	Infinity
JDP2_TCCTTT20NTTC_AC	CATCCAATGACGTCATCACA	1.00883
JDP2_TCCTTT20NTTC_AC	ACGACGATGACGTCATCATA	Infinity
JDP2_TCCTTT20NTTC_AC	TAAAAGATGACGTCATCGTT	Infinity
JDP2_TCCTTT20NTTC_AC	CCAACTATGACGTCATCTAC	1.00883
JDP2_TCCTTT20NTTC_AC	CGCACATGACGTCATCACTC	Infinity
JDP2_TCCTTT20NTTC_AC	GATGCCGAGTGATGACGTCA	Infinity
JDP2_TCCTTT20NTTC_AC	AATGATGACGTCACCCAAAT	Infinity
JDP2_TCCTTT20NTTC_AC	TGGATAAGGTGATGACGTCA	0.949486
JDP2_TCCTTT20NTTC_AC	TTTGATGACGTCAGCACTTT	Infinity
JDP2_TCCTTT20NTTC_AC	CAGTGTGATGACGTCATTCG	Infinity
JDP2_TCCTTT20NTTC_AC	GAACTTGCGTGATGACGTCA	0.949486
JDP2_TCCTTT20NTTC_AC	ACACCTACATGACGTCATCA	Infinity
JDP2_TCCTTT20NTTC_AC	GGCGGTGACGTCATCACATA	0.949486
JDP2_TCCTTT20NTTC_AC	GATGATGACGTCATCATCAA	0.949486
JDP2_TCCTTT20NTTC_AC	GATGACGTCATGGTTAAAGA	0.949486
JDP2_TCCTTT20NTTC_AC	ATCGTGATGACGTCACCAAA	Infinity
JDP2_TCCTTT20NTTC_AC	TTAGTGATGACGTCATGAAC	Infinity
JDP2_TCCTTT20NTTC_AC	GGTATGAAGTGATGACGTCA	0.890143
JDP2_TCCTTT20NTTC_AC	GTGATGACGTCATCTCCTGT	0.890143
JDP2_TCCTTT20NTTC_AC	GCGATGACGTCATCGCGTCC	Infinity
JDP2_TCCTTT20NTTC_AC	GGTTCATGATGACGTCACCA	0.445072
JDP2_TCCTTT20NTTC_AC	CCCATACATCGATGACGTCA	0.890143
JDP2_TCCTTT20NTTC_AC	ACATGTAGTTGATGACGTCA	Infinity
JDP2_TCCTTT20NTTC_AC	GATGACGTCATGATTCACGG	Infinity
JDP2_TCCTTT20NTTC_AC	CAGAGAAGATGACGTCATTG	0.890143
JDP2_TCCTTT20NTTC_AC	GGTAAAAATGACGTCATCTT	Infinity
JDP2_TCCTTT20NTTC_AC	TGAAGTGATGACGTCATGAC	0.890143
JDP2_TCCTTT20NTTC_AC	GCACATGATGACGTCATCTA	Infinity
JDP2_TCCTTT20NTTC_AC	CAGATTGATGACGTCACAGA	Infinity
JDP2_TCCTTT20NTTC_AC	CGCCCTGATGACGTCATAAT	Infinity
JDP2_TCCTTT20NTTC_AC	ACCTGGCTATGACGTCATCA	Infinity
NEUROG2_TGGCGG20NGA_AE	TATAAATGACATATGTCGTT	0.0974609
NEUROG2_TGGCGG20NGA_AE	AACAATACACCATATGTCAC	0.148441
NEUROG2_TGGCGG20NGA_AE	CATATAGCTTTAGCCATATG	0.0899639
NEUROG2_TGGCGG20NGA_AE	TGACATATGGCGTTTACTAC	0.236155
NEUROG2_TGGCGG20NGA_AE	ATGACGACATATGTCACTCC	0.067473
NEUROG2_TGGCGG20NGA_AE	CACACTACAACATATGTCGC	0.404838
NEUROG2_TGGCGG20NGA_AE	GAACATATGTCCACTTATTC	Infinity
NEUROG2_TGGCGG20NGA_AE	TATGCCATATGTCATTACAC	0.0843412
NEUROG2_TGGCGG20NGA_AE	AAACGTAACATATGCCGCGC	0.112455
NEUROG2_TGGCGG20NGA_AE	CGAAAATCGACATATGGCGT	0.168682
NEUROG2_TGGCGG20NGA_AE	ACATATGTCATCATTTAATG	0.337365
NEUROG2_TGGCGG20NGA_AE	CAAAACTGACCATATGTCAT	0.0843412
NEUROG2_TGGCGG20NGA_AE	TAAGCATATGTCACTCAACT	0.134946
NEUROG2_TGGCGG20NGA_AE	ACCACCAAAACATATGTCAC	Infinity
NEUROG2_TGGCGG20NGA_AE	AAAACGCCATATGGCCCACC	0.269892
NEUROG2_TGGCGG20NGA_AE	ATAACATATGTCACCCAACC	0.269892
NEUROG2_TGGCGG20NGA_AE	TGAGACTAACATATGTCACC	0.0539784
NEUROG2_TGGCGG20NGA_AE	AAAAACAACATATGTCACAA	0.0899639
NEUROG2_TGGCGG20NGA_AE	ATCGTGACATATGTTCCCAC	0.134946
NEUROG2_TGGCGG20NGA_AE	ATGAACATATGTCACACAGT	0.0539784
NEUROG2_TGGCGG20NGA_AE	AGTGACATATGTTGTGATAT	Infinity
NEUROG2_TGGCGG20NGA_AE	CATATGCTACATAAAGCCAC	Infinity
NEUROG2_TGGCGG20NGA_AE	AAAAGAACATATGTCTATGC	0.0899639
NEUROG2_TGGCGG20NGA_AE	AGCACGCCATATGTCATTAT	0.0506047
NEUROG2_TGGCGG20NGA_AE	ACGACATATGGCACTTTTAC	0.202419
NEUROG2_TGGCGG20NGA_AE	TGTATTAGCGGCATATGTTC	0.101209
NEUROG2_TGGCGG20NGA_AE	AAGACAAATGATACGGCATG	Infinity
MLX_CATAT14N_S	CACGTGATCACGTG	0.270801
MLX_CATAT14N_S	TGATCACGTGATCA	0.361068
MLX_CATAT14N_S	ACCACGATCACGTG	Infinity
MLX_CATAT14N_S	ACCTTGATCACGTG	Infinity
MLX_CATAT14N_S	CGTGTGATCACGTG	0.157967
MLX_CATAT14N_S	ATCACGTGATCAAT	0.0386858
MLX_CATAT14N_S	AGGTAGATCACGTG	Infinity
MLX_CATAT14N_S	CCCGAGATCACGTG	Infinity
MLX_CATAT14N_S	TGCGCGATCACGTG	0.1354
MLX_CATAT14N_S	CCAGCGATCACGTG	0.270801
MLX_CATAT14N_S	CCCCTGATCACGTG	Infinity
MLX_CATAT14N_S	CTGCTGATCACGTG	0.1354
MLX_CATAT14N_S	AAACTGATCACGTG	0.270801
MLX_CATAT14N_S	CCACTGATCACGTG	0.090267
MLX_CATAT14N_S	GTACTGATCACGTG	0.0338501
MLX_CATAT14N_S	TTATTGATCACGTG	0.270801
MLX_CATAT14N_S	GATATGATCACGTG	Infinity
MLX_CATAT14N_S	AGGATGATCACGTG	0.1354
MLX_CATAT14N_S	GCAATGATCACGTG	0.270801
MLX_CATAT14N_S	AACGTGATCACGTG	Infinity
MLX_CATAT14N_S	CACGTGATCACTTA	0.270801
MLX_CATAT14N_S	GATCACGTGATCAC	0.270801
MLX_CATAT14N_S	GATCACGTGACACA	0.1354
MLX_CATAT14N_S	CACGTGATCACATC	0.225667
MLX_CATAT14N_S	ACCAGTGTCACGTG	Infinity
MLX_CATAT14N_S	ACTCAGATCACGTG	Infinity
MLX_CATAT14N_S	TAAAAGATCACGTG	Infinity
MLX_CATAT14N_S	GACGCGATCACGTG	0.225667
MLX_CATAT14N_S	GAGGCGATCACGTG	0.225667
MLX_CATAT14N_S	GAACTGATCACGTG	0.225667
MLX_CATAT14N_S	ATTTTGATCACGTG	0.112834
MLX_CATAT14N_S	AACTTGATCACGTG	Infinity
MLX_CATAT14N_S	GGGTTGATCACGTG	0.225667
MLX_CATAT14N_S	ACCATGATCACGTG	0.112834
MLX_CATAT14N_S	GCAGTGATCACGTG	0.225667
MLX_CATAT14N_S	ATCACGTGATCAGG	0.225667
MLX_CATAT14N_S	CACGTGATCAGTAC	Infinity
MLX_CATAT14N_S	ACGATCACGTGATC	0.225667
MLX_CATAT14N_S	GATCACGTGATACC	0.180534
MLX_CATAT14N_S	CATGTGGTCACGTG	Infinity
MLX_CATAT14N_S	ACAGGAGTCACGTG	Infinity
MLX_CATAT14N_S	AACAGTATCACGTG	0.180534
MLX_CATAT14N_S	CAAGGTATCACGTG	Infinity
MLX_CATAT14N_S	AGCACTATCACGTG	0.090267
MLX_CATAT14N_S	GAGCAGATCACGTG	Infinity
MLX_CATAT14N_S	GCGCCGATCACGTG	Infinity
MLX_CATAT14N_S	CTGCCGATCACGTG	0.180534
MLX_CATAT14N_S	ATTTCGATCACGTG	Infinity
MLX_CATAT14N_S	ACGTCGATCACGTG	Infinity
MLX_CATAT14N_S	TTCACGATCACGTG	Infinity
MLX_CATAT14N_S	ACTGCGATCACGTG	0.090267
MLX_CATAT14N_S	GTTCTGATCACGTG	Infinity
MLX_CATAT14N_S	TGCCTGATCACGTG	0.180534
MLX_CATAT14N_S	TGACTGATCACGTG	0.090267
MLX_CATAT14N_S	ACACTGATCACGTG	Infinity
MLX_CATAT14N_S	AGCTTGATCACGTG	0.090267
MLX_CATAT14N_S	GCCTTGATCACGTG	0.180534
MLX_CATAT14N_S	CCGTTGATCACGTG	0.180534
MLX_CATAT14N_S	ACATTGATCACGTG	0.090267
MLX_CATAT14N_S	GCCATGATCACGTG	Infinity
MLX_CATAT14N_S	TACATGATCACGTG	0.090267
MLX_CATAT14N_S	TCGATGATCACGTG	0.180534
MLX_CATAT14N_S	CAGATGATCACGTG	Infinity
Foxc1_CCCCT14N_T	AACAACATAAACAA	0.235862
Foxc1_CCCCT14N_T	CGATAGGTAAGGTA	0.106987
Foxc1_CCCCT14N_T	TAAGTAAACAAACA	0.495309
Foxc1_CCCCT14N_T	TAAGTAAATAAACA	0.264165
Foxc1_CCCCT14N_T	TAAATAAACAAACA	1.48593
Foxc1_CCCCT14N_T	GGAAAATGGACTCG	0.0427326
Foxc1_CCCCT14N_T	AAATAAATAAACAA	0.429268
Foxc1_CCCCT14N_T	AAAGTAAATAAACA	0.297186
Foxc1_CCCCT14N_T	TATGTAAATAAACA	0.52833
Foxc1_CCCCT14N_T	GGGGATGTCTCTCG	Infinity
Foxc1_CCCCT14N_T	AAATAAACAAACAA	0.35222
Foxc1_CCCCT14N_T	AAGTAAACAAACAA	0.330206
Foxc1_CCCCT14N_T	TTCCCTTATTGCCA	0.110069
Foxc1_CCCCT14N_T	TAAATAAATAAACA	0.924577
Foxc1_CCCCT14N_T	ATGTAAACAAACAA	0.308192
Foxc1_CCCCT14N_T	ATGTAAATAAACAA	0.297186
Foxc1_CCCCT14N_T	TATGTAAACAAACA	0.858536
Foxc1_CCCCT14N_T	AAAGTAAACAAACA	0.825515
Foxc1_CCCCT14N_T	TGTGTAAATAAACA	0.412758
Foxc1_CCCCT14N_T	TAAACAAATAAACA	0.759474
Foxc1_CCCCT14N_T	TATATAAACAAACA	0.220137
Foxc1_CCCCT14N_T	AATGTAAATAAACA	0.220137
Foxc1_CCCCT14N_T	TAAACAAACAAACA	0.209131
Foxc1_CCCCT14N_T	TACATAAATAAACA	0.209131
Foxc1_CCCCT14N_T	CATGAACACCGGCT	0.198124
Foxc1_CCCCT14N_T	CCGTCCCTTCATAG	0.561351
Foxc1_CCCCT14N_T	TTTAAAGACCTTTT	Infinity
Foxc1_CCCCT14N_T	AATGTAAACAAACA	0.17611
Foxc1_CCCCT14N_T	AAGTAAATAAACAT	0.264165
Foxc1_CCCCT14N_T	AAATAAATAAACAG	0.52833
Foxc1_CCCCT14N_T	TAAGTAAACAAATA	0.247655
Foxc1_CCCCT14N_T	GTCACTAGTGTAAC	0.0825515
Foxc1_CCCCT14N_T	AAAATAAACAAACA	0.462289
Foxc1_CCCCT14N_T	ATGTAAATATTTAC	0.462289
Foxc1_CCCCT14N_T	ATGTAAATAAACAT	Infinity
Foxc1_CCCCT14N_T	TGTGTAAACAAACA	0.396247
Foxc1_CCCCT14N_T	TAAATAAACAAATA	Infinity
Foxc1_CCCCT14N_T	TGAGTAAATAAACA	0.396247
Foxc1_CCCCT14N_T	TGTATAAATAAACA	0.396247
Foxc1_CCCCT14N_T	TAGATAAATAAACA	0.396247
Foxc1_CCCCT14N_T	AAACAAATAAACAA	0.396247
Foxc1_CCCCT14N_T	AAGTAAATAAACAA	Infinity
Foxc1_CCCCT14N_T	ATCCGTACACCTGA	0.0990619
Foxc1_CCCCT14N_T	TAAAACAACAAACA	0.181613
Foxc1_CCCCT14N_T	TACGTAAATAAACA	0.363227
Foxc1_CCCCT14N_T	AAAATAAATAAACA	0.363227
Foxc1_CCCCT14N_T	ATGTAAATAAACAG	0.363227
Foxc1_CCCCT14N_T	AAAACAACAAACAA	0.363227
Foxc1_CCCCT14N_T	AAATAAACAAACAG	0.363227
Foxc1_CCCCT14N_T	TTATGTAAATAAAC	0.330206
Foxc1_CCCCT14N_T	ATATAAATAAACAA	0.330206
Foxc1_CCCCT14N_T	CTGGCACCTTTAAA	Infinity
Foxc1_CCCCT14N_T	CATAATTACCCGCA	0.0742964
Foxc1_CCCCT14N_T	TAAGAAAATAAACA	0.297186
Foxc1_CCCCT14N_T	AAAACAAATAAACA	0.0990619
Foxc1_CCCCT14N_T	TATATAAATAAACA	0.297186
Foxc1_CCCCT14N_T	TAAATCAATAAACA	0.297186
Foxc1_CCCCT14N_T	AAGTAAATAAACAC	0.148593
Foxc1_CCCCT14N_T	AGTGTAAACAAACA	Infinity
Foxc1_CCCCT14N_T	TAGGTAAACAAACA	0.264165
Foxc1_CCCCT14N_T	AACAAAAACAAACA	Infinity
Foxc1_CCCCT14N_T	TATGTCAACAAACA	Infinity
Foxc1_CCCCT14N_T	TTATGTAAACAAAC	Infinity
Foxc1_CCCCT14N_T	TATGTAAACAAATA	Infinity
Foxc1_CCCCT14N_T	AAAGAAAATAAACA	Infinity
Foxc1_CCCCT14N_T	AAGGTAAATAAACA	0.264165
Foxc1_CCCCT14N_T	TATGTCAATAAACA	0.132082
Foxc1_CCCCT14N_T	AAACAAACAAACAA	0.088055
Foxc1_CCCCT14N_T	AAGTAAATAAACAG	0.264165
Foxc1_CCCCT14N_T	ACACAAATAAACAA	Infinity
Foxc1_CCCCT14N_T	ATGTAAACAAACAG	0.264165
Foxc1_CCCCT14N_T	ACATAAATAAACAA	0.264165
Foxc1_CCCCT14N_T	AATATAAACAAACA	Infinity
Foxc1_CCCCT14N_T	TAAAAAAACAAACA	0.231144
Foxc1_CCCCT14N_T	TATATCAACAAACA	0.0770481
Foxc1_CCCCT14N_T	TAAATCAACAAACA	0.231144
Foxc1_CCCCT14N_T	CTTGTTATGCTAGA	Infinity
Foxc1_CCCCT14N_T	ATGTCAATATTTAC	Infinity
Foxc1_CCCCT14N_T	AAGTACGTGTCCAT	0.231144
Foxc1_CCCCT14N_T	ATGTAAACAAATAA	Infinity
Foxc1_CCCCT14N_T	TAAATAAATAAATA	Infinity
Foxc1_CCCCT14N_T	AATATAAATAAACA	Infinity
Foxc1_CCCCT14N_T	AACATAAATAAACA	Infinity
Foxc1_CCCCT14N_T	AAACAAATAAACAG	0.115572
Foxc1_CCCCT14N_T	GTTATGTAAATATT	0.231144
Foxc1_CCCCT14N_T	AAAACAAACAAACA	Infinity
Foxc1_CCCCT14N_T	TACATAAACAAACA	0.0660412
Foxc1_CCCCT14N_T	TGAGGATTAAAATT	Infinity
Foxc1_CCCCT14N_T	AATGTCAACAAACA	Infinity
Foxc1_CCCCT14N_T	ATGTAAACAACAAC	Infinity
Foxc1_CCCCT14N_T	TTGTTTGTTTATTT	Infinity
POU2F3_TAGACG20NCAT_Y	GCCAAGCTGCTATTACATAA	0.0882416
POU2F3_TAGACG20NCAT_Y	CTTGGCATATTACGTAACAG	0.0701922
POU2F3_TAGACG20NCAT_Y	ATTCTAATACACTATTACAT	0.0561537
POU2F3_TAGACG20NCAT_Y	AATAATATTATGTAACACGA	0.0561537
POU2F3_TAGACG20NCAT_Y	TCACGCTTGAATGCATACCG	0.0280769
POU2F3_TAGACG20NCAT_Y	CCAGGCTCTATTACATAACC	0.196538
POU2F3_TAGACG20NCAT_Y	CCCTGTTATGTAACGAAACG	Infinity
POU2F3_TAGACG20NCAT_Y	ATTATGTAATAAAGCATGAC	0.098269
POU2F3_TAGACG20NCAT_Y	CCTGTGCAATGAAGCATGAC	0.0655127
POU2F3_TAGACG20NCAT_Y	CGGTGATTATTCATGCGTGA	0.168461
POU2F3_TAGACG20NCAT_Y	CAAATATGCAAATTAGCAAC	Infinity
POU2F3_TAGACG20NCAT_Y	AAAGCCCCAGTATTACGCAA	0.140384
POU2F3_TAGACG20NCAT_Y	ACCAACTTTGCATAAATTTG	Infinity
POU2F3_TAGACG20NCAT_Y	TGCAAACATATTCGTTACGT	0.017548
BATF3_TAAGAC20NAGA_AC	GCGTTGATGACGTCATCATT	Infinity
BATF3_TAAGAC20NAGA_AC	CAACAATGATGACGTCATCA	Infinity
BATF3_TAAGAC20NAGA_AC	TGATGACGTCATCACGCGTT	Infinity
BATF3_TAAGAC20NAGA_AC	GCAAATGATGACGTCATCAC	Infinity
BATF3_TAAGAC20NAGA_AC	AATGACGTCATAATGACGTC	Infinity
BATF3_TAAGAC20NAGA_AC	AAGTGAGTGATGACGTCATC	Infinity
BATF3_TAAGAC20NAGA_AC	ACATGATGACGTCATCACTA	Infinity
BATF3_TAAGAC20NAGA_AC	GTGATGACGTCATCATATTC	Infinity
BATF3_TAAGAC20NAGA_AC	TCAGAGTTGATGACGTCATC	Infinity
BATF3_TAAGAC20NAGA_AC	TGATGACGTCATCACCAAAT	0.139308
BATF3_TAAGAC20NAGA_AC	ATGATGACGTCATCACTAGG	0.139308
BATF3_TAAGAC20NAGA_AC	AGAATGATGACGTCATCATT	Infinity
BATF3_TAAGAC20NAGA_AC	AACAACTGATGACGTCATCA	Infinity
BATF3_TAAGAC20NAGA_AC	AGTGATGACGTCATCAATTT	Infinity
BATF3_TAAGAC20NAGA_AC	AAATGATGACGTCATCGTAC	Infinity
BATF3_TAAGAC20NAGA_AC	TGATGACGTCATCAATAGTA	0.0398022
BATF3_TAAGAC20NAGA_AC	CGTGATGACGTCATCAAAAC	Infinity
BATF3_TAAGAC20NAGA_AC	CAGAGAATGATGACGTCATC	Infinity
BATF3_TAAGAC20NAGA_AC	GAAGTGATGACGTCATCAAA	Infinity
BATF3_TAAGAC20NAGA_AC	ATGATGACGTCATCAGTAAT	Infinity
BATF3_TAAGAC20NAGA_AC	AACGATGACGTCATCACTGG	Infinity
BATF3_TAAGAC20NAGA_AC	GACAAAGTGATGACGTCATC	Infinity
BATF3_TAAGAC20NAGA_AC	GCATGATGACGTCATCAAAA	Infinity
BATF3_TAAGAC20NAGA_AC	TAGTGATGACGTCATCGCAG	0.0995054
BATF3_TAAGAC20NAGA_AC	TTGATGACGTCATCGCCTTG	Infinity
BATF3_TAAGAC20NAGA_AC	CTGATGACGTCATCGCTATG	Infinity
BATF3_TAAGAC20NAGA_AC	AAACCGATGACGTCATCAAT	Infinity
BATF3_TAAGAC20NAGA_AC	AACTCGATGACGTCATCACG	Infinity
BATF3_TAAGAC20NAGA_AC	ATGATGACGTCATCAACCAC	Infinity
BATF3_TAAGAC20NAGA_AC	GATGACGTCATCACGTCAGA	Infinity
BATF3_TAAGAC20NAGA_AC	GATGACGTCATCACCACACG	Infinity
BATF3_TAAGAC20NAGA_AC	ATTGATGACGTCATCAAAAT	Infinity
BATF3_TAAGAC20NAGA_AC	ACTATAACGATGACGTCATC	Infinity
BATF3_TAAGAC20NAGA_AC	GATTAGCTGATGACGTCATC	Infinity
BATF3_TAAGAC20NAGA_AC	ATGCAAGTGATGACGTCATC	Infinity
BATF3_TAAGAC20NAGA_AC	CATCACGTGATGACGTCATC	Infinity
BATF3_TAAGAC20NAGA_AC	ACCCGAATGATGACGTCATC	Infinity
BATF3_TAAGAC20NAGA_AC	GGGTGATGACGTCATCGCTG	Infinity
BATF3_TAAGAC20NAGA_AC	ATAACAGTGCTGACGTCATC	0.0796043
BATF3_TAAGAC20NAGA_AC	TGATGACGTCATCACGAAAA	Infinity
BATF3_TAAGAC20NAGA_AC	TGATGACGTCATCACGCTGA	Infinity
BATF3_TAAGAC20NAGA_AC	GATGACGTCATCATAACAAG	Infinity
BATF3_TAAGAC20NAGA_AC	CGATGACGTCATCACCCATC	Infinity
BATF3_TAAGAC20NAGA_AC	ACGATGACGTCATCACTGAC	Infinity
BATF3_TAAGAC20NAGA_AC	AAAGTGATGACGTCACCACA	Infinity
BATF3_TAAGAC20NAGA_AC	TATTTGCTGACGTCATCACT	Infinity
BATF3_TAAGAC20NAGA_AC	CAAGCGATGACGTCATCAAC	Infinity
SHOX_TAAGGT20NGGA_AC	TATGCTAATTGGCTAATTAA	1.11897
SHOX_TAAGGT20NGGA_AC	ACGCTTAATTAACCAATTAA	1.33915
SHOX_TAAGGT20NGGA_AC	ACACTAATTAAGCCAATTAA	1.25097
SHOX_TAAGGT20NGGA_AC	GTAGTTAATTAACTAATTAA	1.11198
SHOX_TAAGGT20NGGA_AC	ATGCTAATTAGTCAATTAGT	1.52165
SHOX_TAAGGT20NGGA_AC	ACTAATTAGTAGCCAATTAA	1.565
SHOX_TAAGGT20NGGA_AC	AAGCTTAATTAGCCAATTAA	0.880314
SHOX_TAAGGT20NGGA_AC	CCCTTAATTAAGCCAATTAA	1.66796
SHOX_TAAGGT20NGGA_AC	ACACTAATTAAATCAATTAA	0.813057
SHOX_TAAGGT20NGGA_AC	AGCCTAATTAGTCCAATTAA	0.90017
SHOX_TAAGGT20NGGA_AC	CCCTAATTAAGCCAATTAAC	0.873695
SHOX_TAAGGT20NGGA_AC	CCGCTAATTAGACCAATTAA	1.52897
SHOX_TAAGGT20NGGA_AC	GCACGCTAATTGGCAATTAA	0.948885
SHOX_TAAGGT20NGGA_AC	TAATTAGCTTAATTAGATTA	1.0314
SHOX_TAAGGT20NGGA_AC	ACGCTAATTAACCAATTAAC	1.24853
SHOX_TAAGGT20NGGA_AC	GATTAATTAAGCCAATTAGC	0.851141
SHOX_TAAGGT20NGGA_AC	AACCTTAATTAATCAATTAA	0.820744
SHOX_TAAGGT20NGGA_AC	GCCTTAATTAGCCAATTAAC	1.4363
SHOX_TAAGGT20NGGA_AC	TTAATTAATTAACCAATTAA	0.966935
SHOX_TAAGGT20NGGA_AC	TAATTAACCAATTAGCACAA	1.65371
SHOX_TAAGGT20NGGA_AC	TAATTAATTAATCAATTAGC	1.65371
SHOX_TAAGGT20NGGA_AC	ATTAATTAGCGTTAATTAAG	2.14982
SHOX_TAAGGT20NGGA_AC	CACTAATTAACTAATTAGCA	1.03784
SHOX_TAAGGT20NGGA_AC	GCCAATTAACGTTAATTAGT	1.15316
SHOX_TAAGGT20NGGA_AC	CGTTAATTAGTGCCAATTAG	1.09247
SHOX_TAAGGT20NGGA_AC	AATTAAGAACTAATTAGCAT	0.769829
SHOX_TAAGGT20NGGA_AC	GTGCTAATTAGGACTAATTA	1.17739
SHOX_TAAGGT20NGGA_AC	GCACTAATTAGACCAATTAA	1.42968
SHOX_TAAGGT20NGGA_AC	GCACTAATTAACGTTAATTA	1.05345
SHOX_TAAGGT20NGGA_AC	CAATTAATTAACTAATTAAG	0.917821
SHOX_TAAGGT20NGGA_AC	AATTAGTGACTAATTAATTA	1.20464
SHOX_TAAGGT20NGGA_AC	ACCTAATTAACTAATTAGGT	1.01443
SHOX_TAAGGT20NGGA_AC	AACACTTAATTGGCTAATTA	0.963712
SHOX_TAAGGT20NGGA_AC	GCCCTAATTAACGTTAATTA	1.28495
SHOX_TAAGGT20NGGA_AC	GCACTAATTAGCCAATTAAG	1.20464
SHOX_TAAGGT20NGGA_AC	GACGCTAATTGCCAATTAAC	0.876102
SHOX_TAAGGT20NGGA_AC	ACTAATTAACACTAATTAAC	1.13378
SHOX_TAAGGT20NGGA_AC	GCACGCTAATTGCCAATTAA	0.917821
SHOX_TAAGGT20NGGA_AC	AATTTAATTAAGCCAATTAA	1.92742
SHOX_TAAGGT20NGGA_AC	TACTAATTGGCAATTAATTA	0.842405
SHOX_TAAGGT20NGGA_AC	GTCTAATTAAGCCAATTAAG	0.772205
SHOX_TAAGGT20NGGA_AC	CACTAATTAAGTTAATTAGT	1.54441
SHOX_TAAGGT20NGGA_AC	GTTAATTAGCAATCAATTAG	0.741317
SHOX_TAAGGT20NGGA_AC	GACATTAATTAACCAATTAG	0.639066
SHOX_TAAGGT20NGGA_AC	GCAACTAATTAACCAATTAA	1.09017
SHOX_TAAGGT20NGGA_AC	AAGGTAATTAAGCCAATTAA	0.772205
SHOX_TAAGGT20NGGA_AC	ACTAATTAACAGCTAATTAA	1.36858
SHOX_TAAGGT20NGGA_AC	ACGCTAATTAAGCCTAATTA	1.11198
SHOX_TAAGGT20NGGA_AC	ACCAATTAGTGCCAATTAGT	0.847219
SHOX_TAAGGT20NGGA_AC	TCACTAATTAAGTAATTAGT	1.36858
SHOX_TAAGGT20NGGA_AC	AACCAATTAACACTAATTAA	0.88958
SHOX_TAAGGT20NGGA_AC	ACGCTAATTGGACTAATTAG	2.96527
SHOX_TAAGGT20NGGA_AC	ATAATTAATTAACCAATTAA	1.04656
SHOX_TAAGGT20NGGA_AC	ACACTTAATTAACCAATTAA	1.27083
SHOX_TAAGGT20NGGA_AC	AGTTAATTAGTGCCAATTAA	0.847219
SHOX_TAAGGT20NGGA_AC	TTAATTGGACTAATTAGGGA	0.741317
SHOX_TAAGGT20NGGA_AC	GCACTAATTAGTCTTAATTA	0.775013
SHOX_TAAGGT20NGGA_AC	ACGTTAATTGATTAATTAAC	0.608939
SHOX_TAAGGT20NGGA_AC	GCCAATTAAGATCTAATTAA	2.84171
SHOX_TAAGGT20NGGA_AC	CATTAATTAAGACCAATTAA	1.21788
SHOX_TAAGGT20NGGA_AC	GCTAATTAGCCTAATTAAGA	1.00296
SHOX_TAAGGT20NGGA_AC	ACATACTAATTGGCAATTAA	1.00296
SHOX_TAAGGT20NGGA_AC	GCTTAATTAGTTAATTAGCG	1.21788
SHOX_TAAGGT20NGGA_AC	ACTAATTAAGGACTAATTAA	1.55003
SHOX_TAAGGT20NGGA_AC	GTAACTAATTATCCAATTAA	0.775013
SHOX_TAAGGT20NGGA_AC	AACCTTAATTAACCAATTAA	1.13669
SHOX_TAAGGT20NGGA_AC	ACTAATTAGCCCTAATTAAC	2.32985
SHOX_TAAGGT20NGGA_AC	ACTCTAATTAGATCAATTAA	1.08726
SHOX_TAAGGT20NGGA_AC	TAATTAGCACTAATTAGGGA	0.776618
SHOX_TAAGGT20NGGA_AC	ACTAATTAGCATCAATTAAG	1.16493
SHOX_TAAGGT20NGGA_AC	CTTAATTAAGCCAATTAAGC	0.906054
SHOX_TAAGGT20NGGA_AC	GAGCTAATTGATTAATTAAC	1.08726
SHOX_TAAGGT20NGGA_AC	TAATTAACCAATTAAGCCTT	1.48263
SHOX_TAAGGT20NGGA_AC	TCGACTAATTAATCAATTAA	0.582463
SHOX_TAAGGT20NGGA_AC	ATTAATTAGCAGCCAATTAA	1.16493
SHOX_TAAGGT20NGGA_AC	AACGCTAATTGGCTTAATTA	0.509655
SHOX_TAAGGT20NGGA_AC	CAATCTTAATTGGCAATTAA	0.858367
SHOX_TAAGGT20NGGA_AC	CCTAATTAGGCCAATTAAGG	0.652359
SHOX_TAAGGT20NGGA_AC	GCGCTAATTAGACCAATTAG	1.6309
SHOX_TAAGGT20NGGA_AC	AATTAATTAGTACTAATTAA	1.08726
SHOX_TAAGGT20NGGA_AC	GCTAATTAGCAATTAATTAA	1.48263
SHOX_TAAGGT20NGGA_AC	AGGTACTAATTGCCAATTAA	0.906054
SHOX_TAAGGT20NGGA_AC	AATTAATTAAGTAATTAGCA	0.709086
SHOX_TAAGGT20NGGA_AC	GCTTAATTAATGCTAATTAA	1.16493
SHOX_TAAGGT20NGGA_AC	TAATTAATTAATTAAGCATA	1.03784
SHOX_TAAGGT20NGGA_AC	GCGCTAATTAACTAATTAAG	1.72974
SHOX_TAAGGT20NGGA_AC	TGTTAATTAGCCAATTAAGC	0.598756
SHOX_TAAGGT20NGGA_AC	AATTAATTAAGCCAATTAAC	0.741317
SHOX_TAAGGT20NGGA_AC	CCACACTAATTAACTAATTA	1.2973
SHOX_TAAGGT20NGGA_AC	CTTAATTAATAACCAATTAA	0.707621
SHOX_TAAGGT20NGGA_AC	AATTAATTAACCAATTAGCA	3.89191
SHOX_TAAGGT20NGGA_AC	ATCCTAATTAGATCAATTAA	0.972978
SHOX_TAAGGT20NGGA_AC	AATTAAGCCAATTAGCCAAC	0.972978
SHOX_TAAGGT20NGGA_AC	AGACTAATTAATTAATTAGT	1.03784
SHOX_TAAGGT20NGGA_AC	GGCTAATTGGTTAATTAGTG	0.86487
SHOX_TAAGGT20NGGA_AC	GCGTTAATTAGGTAATTAGT	1.2973
SHOX_TAAGGT20NGGA_AC	ACTGCTTAATTAACCAATTA	1.19751
SHOX_TAAGGT20NGGA_AC	AATTAGCGACCAATTAGTGA	1.72974
SHOX_TAAGGT20NGGA_AC	TCGCTTAATTAATCAATTAA	1.41524
SHOX_TAAGGT20NGGA_AC	ACTAATTAGTACTAATTAGT	0.707621
Pou2f2_TAGATA20NTAT_Z	TGAATATTCACGAATATTCA	6.69793
Pou2f2_TAGATA20NTAT_Z	TGAATATGCAAATATGCAAT	5.84939
Pou2f2_TAGATA20NTAT_Z	CTGAATATTCTGAATATTCA	7.0354
Pou2f2_TAGATA20NTAT_Z	TATTCATGAATATTCATGCA	5.99048
Pou2f2_TAGATA20NTAT_Z	TTATGAATATGCAAATTAGG	3.91295
Pou2f2_TAGATA20NTAT_Z	TGAATATGCAAATATTCAAA	5.17064
Pou2f2_TAGATA20NTAT_Z	TTCATGAATATTCATAATGG	5.70538
Pou2f2_TAGATA20NTAT_Z	TGCATAAATGAATATTCAAT	4.222
Pou2f2_TAGATA20NTAT_Z	TATGCATATTCATTTATGCA	4.72316
Pou2f2_TAGATA20NTAT_Z	TGAATATTCATGTATATTCA	3.16237
Pou2f2_TAGATA20NTAT_Z	ATTTGAATATTCATGCATAA	3.18138
Pou2f2_TAGATA20NTAT_Z	TGCAAAAAGATGAATATTCA	5.28513
Pou2f2_TAGATA20NTAT_Z	TACGTATTCATGAATATTCA	5.57131
Pou2f2_TAGATA20NTAT_Z	TTCATGAATATTCATATCGA	5.54548
Pou2f2_TAGATA20NTAT_Z	ATTTGCATATGCAAATATTC	3.30321
Pou2f2_TAGATA20NTAT_Z	TGAATATTCATTTATGCAAC	5.96755
Pou2f2_TAGATA20NTAT_Z	TGCAAAACGATGAATATTCA	3.81483
Pou2f2_TAGATA20NTAT_Z	TTCATGAATATTCATACCCT	4.42394
Pou2f2_TAGATA20NTAT_Z	ATATGAATATTCATGAATAC	3.38377
Pou2f2_TAGATA20NTAT_Z	TGAATAATCATGAATATGCA	2.78413
Pou2f2_TAGATA20NTAT_Z	TTCATGAATATTCATAGCCA	3.13517
Pou2f2_TAGATA20NTAT_Z	ATTGCATAAATGCATATTCA	2.61897
Pou2f2_TAGATA20NTAT_Z	TGAATAAGTGAATATTCATG	3.0012
Pou2f2_TAGATA20NTAT_Z	TTCATGAATATTCATATAAG	3.30321
Pou2f2_TAGATA20NTAT_Z	TGAATATTCATATTTTTGCA	3.74139
Pou2f2_TAGATA20NTAT_Z	TCTATGAATATTCATGAATA	2.43079
Pou2f2_TAGATA20NTAT_Z	TTATGAATATTCATGAATAA	5.82919
Pou2f2_TAGATA20NTAT_Z	TGAATATGCAAATTAGCATT	4.03463
Pou2f2_TAGATA20NTAT_Z	TGCAAATATGCAAATTAACA	3.17108
Pou2f2_TAGATA20NTAT_Z	GGAATTTGCATATTCATGAA	2.95519
Pou2f2_TAGATA20NTAT_Z	TGCATGAATATGCAAAATCG	3.03225
Pou2f2_TAGATA20NTAT_Z	TTGCATTTCATGAATATTCA	4.69999
Pou2f2_TAGATA20NTAT_Z	TTCATGAATATGCTAATTCA	2.92265
Pou2f2_TAGATA20NTAT_Z	AATATGCATGAATATTCAAA	3.12422
Pou2f2_TAGATA20NTAT_Z	GATGAATATTCATGCATATT	3.55614
Pou2f2_TAGATA20NTAT_Z	TGCAAATATGTAAATATTCA	2.37219
Pou2f2_TAGATA20NTAT_Z	CATGAATATTCAGTTATGCA	3.11445
Pou2f2_TAGATA20NTAT_Z	ATTTATGCATAATATTTGCA	5.4149
Pou2f2_TAGATA20NTAT_Z	TGAATATTCATGAATACCCA	3.58634
Pou2f2_TAGATA20NTAT_Z	ATTATGCATGAATATTCATT	2.65436
Pou2f2_TAGATA20NTAT_Z	TGTAAATGAATATTCATGCA	3.03356
Pou2f2_TAGATA20NTAT_Z	ATTATGTGAATATTCATGAA	4.04474
Pou2f2_TAGATA20NTAT_Z	CCCTAATTTGCATATTCATA	3.7322
Pou2f2_TAGATA20NTAT_Z	TGAATATTCATAAATTCCGA	3.42118
Pou2f2_TAGATA20NTAT_Z	TGCAAAACTATGAATATTCA	5.86488
Pou2f2_TAGATA20NTAT_Z	TGAATATGCAAATTAAGCAA	2.11604
Pou2f2_TAGATA20NTAT_Z	TCCTCATTTGCATATGCAAA	2.41949
Pou2f2_TAGATA20NTAT_Z	TTTGCATATTCATGCATAAA	3.80206
Pou2f2_TAGATA20NTAT_Z	TGCATGAATATTCATACTAA	4.20228
Pou2f2_TAGATA20NTAT_Z	AATAAATTTGCATATTTGCA	2.26506
Pou2f2_TAGATA20NTAT_Z	TGCAGAATATGCAAATTTGC	2.962
Pou2f2_TAGATA20NTAT_Z	CCGCAATTTGAATATTCATG	3.20883
Pou2f2_TAGATA20NTAT_Z	AAAAAATTTGCATATTCATG	3.05783
Pou2f2_TAGATA20NTAT_Z	CACTAATTTGCATATTCACG	2.37123
Pou2f2_TAGATA20NTAT_Z	AAGAATATTCTGAATATTCA	2.80954
Pou2f2_TAGATA20NTAT_Z	TGAATATTCATTAATTAGCA	2.19642
Pou2f2_TAGATA20NTAT_Z	ATGAATATTGTGAATATTCA	2.44079
Pou2f2_TAGATA20NTAT_Z	TGAATATGCAAATTACCCTG	3.0529
Pou2f2_TAGATA20NTAT_Z	TGAATATTCATAAACTCAGG	2.80867
Pou2f2_TAGATA20NTAT_Z	TGCATGAATATGCAAAACTA	2.63531
Pou2f2_TAGATA20NTAT_Z	TTTATGAATATTCAAAAACG	3.39759
Pou2f2_TAGATA20NTAT_Z	TGCAATTATTTATGCATGAA	2.04198
Pou2f2_TAGATA20NTAT_Z	GAATATGCAAATATGCAAAC	3.45719
Pou2f2_TAGATA20NTAT_Z	CCATGAATATGCAAATTAGC	2.98576
Pou2f2_TAGATA20NTAT_Z	AATATTCATGAATATATGCA	2.01732
Pou2f2_TAGATA20NTAT_Z	TGCAAATCCATGCATATTCA	2.51421
Pou2f2_TAGATA20NTAT_Z	TGAATATGCAAATAAGTATG	1.79872
Pou2f2_TAGATA20NTAT_Z	AATTTATGAATATGCGCATA	2.91222
Pou2f2_TAGATA20NTAT_Z	CATATTATGCATAATATGCA	1.97279
Pou2f2_TAGATA20NTAT_Z	AATTCATGAATATTCATACA	2.63436
Pou2f2_TAGATA20NTAT_Z	TTCAAAAAAATGAATATTCA	2.83132
Pou2f2_TAGATA20NTAT_Z	ATTATGAATATTCATGAAGT	3.06975
Pou2f2_TAGATA20NTAT_Z	ATTTGCATATTCATAAAATC	2.65115
Pou2f2_TAGATA20NTAT_Z	CGCCTAAATTTGCATATTCA	3.24029
Pou2f2_TAGATA20NTAT_Z	AGAACATGAATATTCATGAA	2.43022
Pou2f2_TAGATA20NTAT_Z	GGTAAATTTGAATATTCATG	2.75043
Pou2f2_TAGATA20NTAT_Z	TGAATATTCATATTATTCGA	2.11825
Pou2f2_TAGATA20NTAT_Z	GGAATATTCAAATATGCTAA	3.36428
Pou2f2_TAGATA20NTAT_Z	CGATAATGAATATTCATGAA	2.38303
Pou2f2_TAGATA20NTAT_Z	TGAATATGCAAATTTGCATA	3.57454
Pou2f2_TAGATA20NTAT_Z	TTCTGCATAATTGCATATTC	2.09727
Pou2f2_TAGATA20NTAT_Z	TGCAAATATGCAAATCTATG	2.35943
Pou2f2_TAGATA20NTAT_Z	ATATGCGCATATTCATAATT	2.4374
Pou2f2_TAGATA20NTAT_Z	ATGAATAAAATGAATATTCA	2.52245
Pou2f2_TAGATA20NTAT_Z	TGAATATTCATAGGCCTCAT	2.03436
Pou2f2_TAGATA20NTAT_Z	TGAATATTCAAATTTATGAA	3.66184
Pou2f2_TAGATA20NTAT_Z	ACCGAGTTTATGAATATTCA	3.05154
Pou2f2_TAGATA20NTAT_Z	TGAATATTCAAAAATTCAAA	2.24146
Pou2f2_TAGATA20NTAT_Z	TGCAAATTCGATGAATATTC	2.56167
Pou2f2_TAGATA20NTAT_Z	TGCACCCTTATGAATATTCA	3.58634
Pou2f2_TAGATA20NTAT_Z	GTGAATATGCAAATATGCAG	3.0978
Pou2f2_TAGATA20NTAT_Z	TGAATATTCATAAACCCTAG	2.19427
Pou2f2_TAGATA20NTAT_Z	ACAGGCAATTTGCATATTCA	3.72116
Pou2f2_TAGATA20NTAT_Z	TGAATATTCATGAATTAGCG	1.84036
Pou2f2_TAGATA20NTAT_Z	TATGAATATGCAAATAAGCG	2.2908
Pou2f2_TAGATA20NTAT_Z	ACAATCCATGAATATTCATG	1.62573
Pou2f2_TAGATA20NTAT_Z	CACGGAATATTCATGAATAT	2.1912
TFAP2C_TCTACA20NCAG_Y	AATGCCCTCAGGCGATACAA	5.59404
TFAP2C_TCTACA20NCAG_Y	TTGCCTCAGGGCATATACTC	5.03464
TFAP2C_TCTACA20NCAG_Y	TATGCCCCGAGGGCATAAAT	4.5102
TFAP2C_TCTACA20NCAG_Y	TTGCCTGAGGCGATATATTA	1.94043
TFAP2C_TCTACA20NCAG_Y	CTATGCCCTGAGGCAATATT	3.23406
TFAP2C_TCTACA20NCAG_Y	AATAGCCTGCGGCGGTTTAT	3.23406
TFAP2C_TCTACA20NCAG_Y	AATCGCCTCAGGGCATTTGC	4.71997
TFAP2C_TCTACA20NCAG_Y	AAAGTGCCTCAGGGCATTTA	2.09777
TFAP2C_TCTACA20NCAG_Y	AATGCCCTGAGGCGTAATGC	4.58886
TFAP2C_TCTACA20NCAG_Y	TGCCCTCCGGCGGTATTGCG	2.16332
TFAP2C_TCTACA20NCAG_Y	ACTATCGCCTGAGGGCATGA	8.39106
TFAP2C_TCTACA20NCAG_Y	TAGCCTCAGGGCATTAGGCA	1.39851
TFAP2C_TCTACA20NCAG_Y	ATGCCCCGAGGGCATTTAAG	2.79702
TFAP2C_TCTACA20NCAG_Y	AAACGCCTGCGGCGTTATTG	3.25154
TFAP2C_TCTACA20NCAG_Y	TTGTGCCCTCAGGGCATTTA	2.32253
TFAP2C_TCTACA20NCAG_Y	TAAATAGCCTGAGGCTATTA	2.24761
TFAP2C_TCTACA20NCAG_Y	AAACATGCCCTCAGGCAATC	7.6044
TFAP2C_TCTACA20NCAG_Y	AATGCCCTTAGGGCATGCTC	2.17269
TFAP2C_TCTACA20NCAG_Y	ACATGCCCTGAGGCGATGTC	3.53998
TFAP2C_TCTACA20NCAG_Y	AATGCCCTCGGGCTATATTT	6.81774
TFAP2C_TCTACA20NCAG_Y	ACATGCCCTGAGGGCATATC	6.81774
TFAP2C_TCTACA20NCAG_Y	CAATAGCCTTAGGCTATTTA	1.51505
TFAP2C_TCTACA20NCAG_Y	GTTTTAATGCCCTGAGGGCA	4.37035
TFAP2C_TCTACA20NCAG_Y	AAATGCCCTGAGGCTAAATT	6.55552
TFAP2C_TCTACA20NCAG_Y	CCAAATGCCCCCAGGGCATA	3.27776
TFAP2C_TCTACA20NCAG_Y	AATGCCCTCGGGCGGTTATC	3.14665
TFAP2C_TCTACA20NCAG_Y	ATGCCCTGAGGGCAAAAACA	12.5866
TFAP2C_TCTACA20NCAG_Y	TCGCCCGAGGCGATATTGCG	2.41243
TFAP2C_TCTACA20NCAG_Y	TATGCCCTCGGGCGATTATG	2.01036
TFAP2C_TCTACA20NCAG_Y	GGATGCCCTTAGGGCATAAA	Infinity
TFAP2C_TCTACA20NCAG_Y	TATCGCCTCAGGGCACGTCG	1.72316
TFAP2C_TCTACA20NCAG_Y	TAACGCCTAAGGGCATACAC	3.8459
TFAP2C_TCTACA20NCAG_Y	ACGCCTCAGGCTATTTAAGC	1.92295
TFAP2C_TCTACA20NCAG_Y	CCGCCTGAGGGCATTAAATC	2.88443
TFAP2C_TCTACA20NCAG_Y	CCGCCTCAGGGCATAATGAC	11.5377
TFAP2C_TCTACA20NCAG_Y	CATTGCCCCAGGCTATTTAC	2.30754
TFAP2C_TCTACA20NCAG_Y	AGTTATGCCCTAAGGGCATA	1.92295
TFAP2C_TCTACA20NCAG_Y	CTTTAAACCGCCTCAGGGCA	3.8459
TFAP2C_TCTACA20NCAG_Y	TGCCCTCAGGCTATTGGGTG	2.75332
TFAP2C_TCTACA20NCAG_Y	AAACGCCTGCGGGCATAAAA	3.67109
TFAP2C_TCTACA20NCAG_Y	TGCCCTGGGGGCACAAGTCG	2.20265
TFAP2C_TCTACA20NCAG_Y	CCGCCTCAGGGCATGTCGCA	1.57332
TFAP2C_TCTACA20NCAG_Y	TAACGAATGCCCCCAGGGCA	1.83554
TFAP2C_TCTACA20NCAG_Y	TGCCCTGGGGGCATTTAATT	3.49628
TFAP2C_TCTACA20NCAG_Y	TAGCCTGGGGCAATAAATAC	1.4984
TFAP2C_TCTACA20NCAG_Y	CATCACAAATGCCCTGAGGG	2.09777
TFAP2C_TCTACA20NCAG_Y	AATGCCCTCAGGCCAAATAC	2.62221
TFAP2C_TCTACA20NCAG_Y	TGCCCCCAGGCAATTATTGA	1.74814
TFAP2C_TCTACA20NCAG_Y	AATCGCCTCAGGCGATGACA	5.24441
TFAP2C_TCTACA20NCAG_Y	AAGATAGCCTCAGGGCATGT	10.4888
TFAP2C_TCTACA20NCAG_Y	AACCGCCCGAGGCTATTTTG	1.99288
TFAP2C_TCTACA20NCAG_Y	GTATGCCCTGAGGGCATCAT	4.98219
TFAP2C_TCTACA20NCAG_Y	TGCCCTCAGGCTATGTCAAT	1.99288
TFAP2C_TCTACA20NCAG_Y	AATAGCCCCAGGCAATATCC	1.99288
TFAP2C_TCTACA20NCAG_Y	TAGCCTGAGGCTAAATAACG	1.66073
TFAP2C_TCTACA20NCAG_Y	GATTTTATATGCCCTGAGGG	1.10715
TFAP2C_TCTACA20NCAG_Y	AATGGCCTGAGGCGATAAAC	0.905853
TFAP2C_TCTACA20NCAG_Y	TGCCCTGAGGGCAAAACGTG	1.10715
TFAP2C_TCTACA20NCAG_Y	AAATGCCCTGAGGCTACATA	2.4911
TFAP2C_TCTACA20NCAG_Y	TAGCCTGGGGCAATACACAT	1.88799
TFAP2C_TCTACA20NCAG_Y	TGCCCGCAGGGCATAAGGAC	9.43995
TFAP2C_TCTACA20NCAG_Y	TATGCCCTGAGGCAATTTAC	3.14665
TFAP2C_TCTACA20NCAG_Y	ACTTATATGCCCTTAGGGCA	1.88799
TFAP2C_TCTACA20NCAG_Y	TAATGCCCTGAGGCAATAAT	3.14665
TFAP2C_TCTACA20NCAG_Y	CAAAAGTGCCTCAGGCGATA	1.88799
TFAP2C_TCTACA20NCAG_Y	ATGCCCTGAGGGCATCAATC	1.48592
TFAP2C_TCTACA20NCAG_Y	ATGCCCTCAGGCGATTTTCA	2.22888
TFAP2C_TCTACA20NCAG_Y	CATGCCCTCGGGCGCTTTGC	1.7831
TFAP2C_TCTACA20NCAG_Y	TTGCCCCAGGCGATTATTGC	2.97183
TFAP2C_TCTACA20NCAG_Y	AATCGCCTCAGGCGATAGCT	2.97183
TFAP2C_TCTACA20NCAG_Y	AATGCCCTGAGGGGTTTTGT	2.97183
TFAP2C_TCTACA20NCAG_Y	TCGCCTCAGGCGTATTATCG	4.45775
TFAP2C_TCTACA20NCAG_Y	AAATGCCCTCAGGGCACTCA	2.22888
TFAP2C_TCTACA20NCAG_Y	TTACATAGCCTGGGGGCAAA	1.39851
TFAP2C_TCTACA20NCAG_Y	TAGCCTCGGGCGTAATACCG	1.04888
TFAP2C_TCTACA20NCAG_Y	TGCCCTGGGGCAATGAACGT	1.67821
TFAP2C_TCTACA20NCAG_Y	TAGCCTGCGGGCATTATCGC	2.79702
TFAP2C_TCTACA20NCAG_Y	TGCCCTGAGGCGATATCTCA	2.09777
TFAP2C_TCTACA20NCAG_Y	ACTATGCCCTGAGGCTACGT	2.09777
TFAP2C_TCTACA20NCAG_Y	CATGCCCTGGGGGCATAGTA	1.67821
TFAP2C_TCTACA20NCAG_Y	ACTAAATGCCCCCAGGGCAT	4.19553
TFAP2C_TCTACA20NCAG_Y	TAGATAATGCCCTCAGGCTA	2.79702
TFAP2C_TCTACA20NCAG_Y	ATGCCCCCGGGCTATTTGCT	3.93331
TFAP2C_TCTACA20NCAG_Y	TAGCCCCAGGCTACTAGACA	3.93331
TFAP2C_TCTACA20NCAG_Y	AATAGCCTGGGGGCAAATTA	3.93331
TFAP2C_TCTACA20NCAG_Y	TGCCCCCAGGGCATACGTGA	3.93331
TFAP2C_TCTACA20NCAG_Y	TCGATATAGCCTTAGGGCAT	0.605125
TFAP2C_TCTACA20NCAG_Y	GCGCATATGCCCGGAGGGCA	3.93331
TFAP2C_TCTACA20NCAG_Y	TTGCCCGAGGCGATATATCA	3.93331
TFAP2C_TCTACA20NCAG_Y	ACACTATTATGCCCCCAGGG	1.57332
TFAP2C_TCTACA20NCAG_Y	CGGAATATAGCCCCAGGCAA	3.93331
TFAP2C_TCTACA20NCAG_Y	TGCCCTCAGGCTAAACGAAG	1.96666
TFAP2C_TCTACA20NCAG_Y	TAGCCTCAGGCGATGGCTAT	1.96666
TFAP2C_TCTACA20NCAG_Y	CATGTGCCCTGAGGGCATTT	0.983328
TFAP2C_TCTACA20NCAG_Y	TAGCCTGAGGCAATGCTGTC	7.86662
TFAP2C_TCTACA20NCAG_Y	CTAAGATGCCCTGAGGCGAT	1.57332
TFAP2C_TCTACA20NCAG_Y	ATATGCCCTTAGGCGATAAA	3.93331
TFAP2C_TCTACA20NCAG_Y	TCACGAATTGCCTGAGGGCA	7.86662
TFAP2C_TCTACA20NCAG_Y	TAGCCCCAGGGCATAGGCCT	3.93331
TFAP2C_TCTACA20NCAG_Y	AAACGCCTCAGGCGTTAATG	3.93331
ZNF410_TGCACT20NGA_AC	GTACATCCCATAATACTCAC	50.026
ZNF410_TGCACT20NGA_AC	ATCCATCCCATAATACTCTT	33.3884
ZNF410_TGCACT20NGA_AC	TACATCCCATAATAGTCATG	30.6072
ZNF410_TGCACT20NGA_AC	ATCCATCCCATAATACTCGT	39.3669
ZNF410_TGCACT20NGA_AC	TGCCATCCCATAATAATCAT	28.0608
ZNF410_TGCACT20NGA_AC	AATCCATCCCATAATACTAT	29.3796
ZNF410_TGCACT20NGA_AC	TACATCCCATAATACTCAAT	32.1975
ZNF410_TGCACT20NGA_AC	TACATCCCATAATAATCTAC	30.0164
ZNF410_TGCACT20NGA_AC	ACATCCCATAATACTCTGAT	27.9595
ZNF410_TGCACT20NGA_AC	AGACAGACTATTATGGGATA	25.6431
ZNF410_TGCACT20NGA_AC	AATGCATCCCATAATACTCA	37.0652
ZNF410_TGCACT20NGA_AC	GTACATCCCATAATATGCTC	34.7331
ZNF410_TGCACT20NGA_AC	TTACATCCCATAATACTCTA	38.7091
ZNF410_TGCACT20NGA_AC	CCATCCCATAATACTCAAGT	29.8403
ZNF410_TGCACT20NGA_AC	AATACATCCCATAATAAGCC	33.8397
ZNF410_TGCACT20NGA_AC	ATTCCATCCCATAATACTCG	33.3487
ZNF410_TGCACT20NGA_AC	ACATCCCATAATATTCAGCT	34.9367
ZNF410_TGCACT20NGA_AC	AGTACGACTATTATGGGATG	38.2089
ZNF410_TGCACT20NGA_AC	TACATCCCATAATATGCCAA	31.6788
ZNF410_TGCACT20NGA_AC	TGCCATCCCATAATAGTAAC	30.1161
ZNF410_TGCACT20NGA_AC	TTATACATCCCATAATATGC	30.0752
ZNF410_TGCACT20NGA_AC	TCCATCCCATAATAACCACC	30.0343
ZNF410_TGCACT20NGA_AC	TCCATCCCATAATACTTTTC	29.4205
ZNF410_TGCACT20NGA_AC	CCATCCCATAATATTCCGGC	22.9554
ZNF410_TGCACT20NGA_AC	GCTTACATCCCATAATATGC	39.4405
ZNF410_TGCACT20NGA_AC	ATCCATCCCATAATAAGCGA	30.6072
ZNF410_TGCACT20NGA_AC	CCATCCCATAATATGCATCA	27.6065
ZNF410_TGCACT20NGA_AC	ATGCCATCCCATAATATTCC	28.2216
ZNF410_TGCACT20NGA_AC	ATACATCCCATAATAACCTG	27.5014
ZNF410_TGCACT20NGA_AC	ACATCCCATAATAGTCAGAT	35.2883
ZNF410_TGCACT20NGA_AC	CCATCCCATAATACTCAACA	21.0424
ZNF410_TGCACT20NGA_AC	CGTACATCCCATAATAGTAT	29.601
ZNF410_TGCACT20NGA_AC	CCATCCCATAATAGTCGAAG	49.6016
ZNF410_TGCACT20NGA_AC	TATACATCCCATAATAACCA	37.8088
ZNF410_TGCACT20NGA_AC	GGCCATCCCATAATACTTTC	32.7076
ZNF410_TGCACT20NGA_AC	CGACTATTATGGGATGGAGC	23.3197
ZNF410_TGCACT20NGA_AC	CAGTACATCCCATAATATTC	61.1018
ZNF410_TGCACT20NGA_AC	TCCATCCCATAATAGTACGG	30.3258
ZNF410_TGCACT20NGA_AC	TCGACATCCCATAATACTAT	26.0061
ZNF410_TGCACT20NGA_AC	ACATCCCATAATACTTCTCC	46.7209
ZNF410_TGCACT20NGA_AC	AACGATACTATTATGGGATG	38.2589
ZNF410_TGCACT20NGA_AC	ACGACATCCCATAATAGTAC	35.316
ZNF410_TGCACT20NGA_AC	CGACATCCCATAATACTATC	32.4719
ZNF410_TGCACT20NGA_AC	ACATCCCATAATATTCGCAC	34.0695
ZNF410_TGCACT20NGA_AC	GCATCCCATAATATGCACAC	33.8618
ZNF410_TGCACT20NGA_AC	CCATCCCATAATATGCAACA	19.9683
ZNF410_TGCACT20NGA_AC	TGTGCCATCCCATAATAAGC	31.3145
ZNF410_TGCACT20NGA_AC	TCCATCCCATAATATGCCCA	33.7233
ZNF410_TGCACT20NGA_AC	CCATCCCATAATACTTCGTG	31.1216
ZNF410_TGCACT20NGA_AC	TCACATCCCATAATACTCAG	19.7228
ZNF410_TGCACT20NGA_AC	CCATCCCATAATACTTCTCC	19.6
ZNF410_TGCACT20NGA_AC	CATACATCCCATAATAGTTG	28.0266
ZNF410_TGCACT20NGA_AC	GTAACATCCCATAATATTCC	31.4381
ZNF410_TGCACT20NGA_AC	CCCTACATCCCATAATACTC	22.5553
ZNF410_TGCACT20NGA_AC	TATCCATCCCATAATACTAT	30.8841
ZNF410_TGCACT20NGA_AC	GCCATCCCATAATATCCCGC	39.9693
ZNF410_TGCACT20NGA_AC	CATGCTTATTATGGGATGTC	65.8654
ZNF410_TGCACT20NGA_AC	AACATCCCATAATATCCACC	16.4664
ZNF410_TGCACT20NGA_AC	GGCCATCCCATAATAGTACG	28.0351
ZNF410_TGCACT20NGA_AC	ACATATTATGGGATGTATGG	29.2222
ZNF410_TGCACT20NGA_AC	AACCATCCCATAATACTCAA	23.5743
ZNF410_TGCACT20NGA_AC	CCATCCCATAATAATCCGCC	26.6848
ZNF410_TGCACT20NGA_AC	ACAAACATCCCATAATATGC	24.8458
ZNF410_TGCACT20NGA_AC	ACATCCCATAATACTTCGTC	31.0573
ZNF410_TGCACT20NGA_AC	ACATCCCATAATAAGCAGAA	28.4605
ZNF410_TGCACT20NGA_AC	CTACATCCCATAATAGTACG	36.9987
ZNF410_TGCACT20NGA_AC	CCATCCCATAATATTCTAAC	28.322
ZNF410_TGCACT20NGA_AC	CTACATCCCATAATAGTTCC	33.226
ZNF410_TGCACT20NGA_AC	CAAGCCATCCCATAATACTC	40.5095
ZNF410_TGCACT20NGA_AC	CACAACATCCCATAATATGC	32.8986
ZNF410_TGCACT20NGA_AC	TACATCCCATAATAACCATA	45.2356
ZNF410_TGCACT20NGA_AC	GCGAAATATTATGGGATGTC	32.7349
ZNF410_TGCACT20NGA_AC	CCCATCCCATAATACTCTTC	23.9456
ZNF410_TGCACT20NGA_AC	ATCAACATCCCATAATAGTC	21.0755
ZNF410_TGCACT20NGA_AC	TCCATCCCATAATAGTTTCA	25.3345
ZNF410_TGCACT20NGA_AC	AGGACATCCCATAATATTCG	23.5855
ZNF410_TGCACT20NGA_AC	CACATCCCATAATAATCACA	23.9842
ZNF410_TGCACT20NGA_AC	CGACATCCCATAATACTTCT	20.9862
ZNF410_TGCACT20NGA_AC	CCCCATCCCATAATATGCAC	27.6065
ZNF410_TGCACT20NGA_AC	CACATCCCATAATATGCAAC	30.0343
ZNF410_TGCACT20NGA_AC	GCATCCCATAATAATCACCA	31.5974
ZNF410_TGCACT20NGA_AC	TCCCATCCCATAATACTCCC	17.4041
ZNF410_TGCACT20NGA_AC	TAACATCCCATAATAACCTC	23.9594
ZNF410_TGCACT20NGA_AC	CTGAACATCCCATAATACTC	20.7048
ZNF410_TGCACT20NGA_AC	CCATCCCATAATAACCCTAA	31.0573
ZNF410_TGCACT20NGA_AC	CGACATCCCATAATACTCGG	22.0552
ZNF410_TGCACT20NGA_AC	CCATCCCATAATATCCACGC	21.798
ZNF410_TGCACT20NGA_AC	GACATCCCATAATAGTTACC	29.887
ZNF410_TGCACT20NGA_AC	GACATCCCATAATAGTACGC	32.8077
ZNF410_TGCACT20NGA_AC	CCTCCATCCCATAATATACC	21.0906
ZNF410_TGCACT20NGA_AC	TTATCCATCCCATAATAATC	32.5076
ZNF410_TGCACT20NGA_AC	CCATCCCATAATACTACCGC	22.0898
ZNF410_TGCACT20NGA_AC	CTCCATCCCATAATATTCCA	20.5119
ZNF410_TGCACT20NGA_AC	ACATCCCATAATAACCCGTT	35.6708
ZNF410_TGCACT20NGA_AC	CAACATCCCATAATAACCCT	23.4055
NFIX_TGAGAT20NAGA_W	GCAATAACTGGCAACATGCC	Infinity
NFIX_TGAGAT20NAGA_W	GCCCTGATTGGCACGATGCC	Infinity
NFIX_TGAGAT20NAGA_W	ATCAACACTGGCACGGAGCC	Infinity
NFIX_TGAGAT20NAGA_W	CATATTCTGGCAATTAGCCA	Infinity
NFIX_TGAGAT20NAGA_W	AGCTAGTTGGCAAATTGCCA	Infinity
NFIX_TGAGAT20NAGA_W	AAGGTTGTGGCAAAGTGCCA	Infinity
NFIX_TGAGAT20NAGA_W	TGGCAGGGTGCCAACGATCC	Infinity
NFIX_TGAGAT20NAGA_W	GGAGAGCTGGCACAGTGCCA	Infinity
NFIX_TGAGAT20NAGA_W	CTTGGCATCTAGCCAACCAC	Infinity
NFIX_TGAGAT20NAGA_W	GCGGTAGTTGGCACGAAGCC	Infinity
NFIX_TGAGAT20NAGA_W	GAAACATTGGACCGATGCCA	Infinity
NFIX_TGAGAT20NAGA_W	CTATACCTGGCGCTGCGCCA	Infinity
NFIX_TGAGAT20NAGA_W	GCCAGAACTGGCAAGTTGCC	Infinity
NFIX_TGAGAT20NAGA_W	ACCATCATTGGCATTGTGCC	Infinity
NFIX_TGAGAT20NAGA_W	TCTGGCACTTTGCCAATTCG	Infinity
NFIX_TGAGAT20NAGA_W	ACCACTTTGGCGACGTGCCA	Infinity
NFIX_TGAGAT20NAGA_W	GGCGAATTGGCATTTAGCCA	Infinity
NFIX_TGAGAT20NAGA_W	CCTCATTTGGCAAAGTGCCA	Infinity
NFIX_TGAGAT20NAGA_W	GCCTTATTGGCATTTAGCCA	Infinity
NFIX_TGAGAT20NAGA_W	AGCTCGCTGGCAATGAGCCA	Infinity
NFIX_TGAGAT20NAGA_W	ACCGTCCTTGGCACGATGCC	Infinity
NFIX_TGAGAT20NAGA_W	ACTGGCGATGTGCCAACACT	Infinity
NFIX_TGAGAT20NAGA_W	ATTTGGCAAAGTGCCATATG	Infinity
NFIX_TGAGAT20NAGA_W	TCAACATTTGGCACGATGCC	Infinity
NFIX_TGAGAT20NAGA_W	GCTACATTGGCTCCCTGCCA	Infinity
NFIX_TGAGAT20NAGA_W	CTGGCACCACGCCAAACCTC	Infinity
NFIX_TGAGAT20NAGA_W	AGAACGTTGGCATATTGCCA	Infinity
NFIX_TGAGAT20NAGA_W	GCATACTTGGCAGAGTGCCA	Infinity
NFIX_TGAGAT20NAGA_W	TGGCAATTCGCCAATTTGCA	Infinity
NFIX_TGAGAT20NAGA_W	ACGCACGTTGGCAAGTTGCC	Infinity
NFIX_TGAGAT20NAGA_W	AGAGGAACTGGCACGATGCC	Infinity
NFIX_TGAGAT20NAGA_W	TGTAACTTGGCCTGATGCCA	Infinity
NFIX_TGAGAT20NAGA_W	GCGCGAACTGGCACGATGCC	Infinity
NFIX_TGAGAT20NAGA_W	TCGAATATTGGCACGGAGCC	Infinity
NFIX_TGAGAT20NAGA_W	ACGCCATTGGCCTGATGCCA	Infinity
NFIX_TGAGAT20NAGA_W	AGAGGGTTGGCGCTGTGCCA	Infinity
NFIX_TGAGAT20NAGA_W	TGGCACATTGCCAACCCTAT	Infinity
NFIX_TGAGAT20NAGA_W	ACGCTGGTTGGCAAGTTGCC	Infinity
NFIX_TGAGAT20NAGA_W	AACGTATTGGCATGGTGCCA	Infinity
NFIX_TGAGAT20NAGA_W	GTGATGGCAAAATGCCAATA	Infinity
NFIX_TGAGAT20NAGA_W	TGCCAATTGGATCCATGCCA	Infinity
NFIX_TGAGAT20NAGA_W	ACACATTTGGCACCGAGCCA	Infinity
NFIX_TGAGAT20NAGA_W	TGGCAACGTGCCAAAACAAC	Infinity
NFIX_TGAGAT20NAGA_W	TGGCATAATGCCAACGGAGT	Infinity
NFIX_TGAGAT20NAGA_W	AAAGCGTTGGCTATCTGCCA	Infinity
NFIX_TGAGAT20NAGA_W	CCGGTCTTGGCGAATAGCCA	Infinity
NFIX_TGAGAT20NAGA_W	TGGCAAAATGCCAACGCATT	Infinity
NFIX_TGAGAT20NAGA_W	GAATTTGGCTATTTGCCAAC	Infinity
NFIX_TGAGAT20NAGA_W	TAACTTGGCTATTTGCCAAA	Infinity
NFIX_TGAGAT20NAGA_W	GGCGAAATGCCAAGGATTGA	Infinity
NFIX_TGAGAT20NAGA_W	CACGTTGTTGGCATGATGCC	Infinity
NFIX_TGAGAT20NAGA_W	TTATTTGGCATAATGCCAAG	Infinity
NFIX_TGAGAT20NAGA_W	CATGTTGGCATAATGCCAAC	Infinity
NFIX_TGAGAT20NAGA_W	CAAAGCATGGCACCGATCCA	Infinity
NFIX_TGAGAT20NAGA_W	TTGGGCATTTTGCCAAGAGC	Infinity
NFIX_TGAGAT20NAGA_W	CCCTTTTTGGCATCTAGCCA	Infinity
NFIX_TGAGAT20NAGA_W	AATGGCATTGGCACTGTGCC	Infinity
NFIX_TGAGAT20NAGA_W	AGCAACTTGGCGTATAGCCA	Infinity
NFIX_TGAGAT20NAGA_W	GTTGGCAAAGAGCCAAAGCC	Infinity
NFIX_TGAGAT20NAGA_W	AGGACATTGGAAGTGAGCCA	Infinity
NFIX_TGAGAT20NAGA_W	GCAGCTGGACTGATGCCAAC	Infinity
NFIX_TGAGAT20NAGA_W	TGGCATTGAGCCAAGAAAAC	Infinity
NFIX_TGAGAT20NAGA_W	TTGGCATCATGCCAAATACA	Infinity
NFIX_TGAGAT20NAGA_W	GCATGCTTGGCGTTTTGCCA	Infinity
NFIX_TGAGAT20NAGA_W	GGCAGAATGCCAAATGCGAC	Infinity
NFIX_TGAGAT20NAGA_W	TGCACCTTGGCAACGAGCCA	Infinity
NFIX_TGAGAT20NAGA_W	CATTTCCTGGCAAAGCGCCA	Infinity
NFIX_TGAGAT20NAGA_W	CGTACCATTGGCAATTTGCC	Infinity
NFIX_TGAGAT20NAGA_W	AGATATTCTGGCATGGTGCC	Infinity
NFIX_TGAGAT20NAGA_W	CTGCTAATGGCAAGTTGCCA	Infinity
NFIX_TGAGAT20NAGA_W	ACGGTGCTGGCGATGTGCCA	Infinity
NFIX_TGAGAT20NAGA_W	GAACAACTTGGCAAGTAGCC	Infinity
NFIX_TGAGAT20NAGA_W	AGAATAATTGGCAATTTGCC	Infinity
NFIX_TGAGAT20NAGA_W	GCTGCATTGGCACCTAGCCA	Infinity
NFIX_TGAGAT20NAGA_W	CAAGTTCTGGCAAGGTGCCA	Infinity
NFIX_TGAGAT20NAGA_W	CTGCTCTTGGACAGACGCCA	Infinity
NFIX_TGAGAT20NAGA_W	TATCGCCTGGCTCAATGCCA	Infinity
NFIX_TGAGAT20NAGA_W	GTACTGCTGGCGGATTGCCA	Infinity
NFIX_TGAGAT20NAGA_W	GCACATTTGGCTGACTGCCA	Infinity
NFIX_TGAGAT20NAGA_W	ACTACTGGCAATTTGCCAGT	Infinity
NFIX_TGAGAT20NAGA_W	TGTGGTTGGCAAAATGCCAA	Infinity
NFIX_TGAGAT20NAGA_W	TTGGCACTGTGCCATCGCGT	Infinity
NFIX_TGAGAT20NAGA_W	TGCGTTTGGCAAAATGCCAG	Infinity
NFIX_TGAGAT20NAGA_W	AGACTTTGGCAAAATGCCAA	Infinity
NFIX_TGAGAT20NAGA_W	AGCAAATGGCAAAATGCCAA	Infinity
NFIX_TGAGAT20NAGA_W	GTTGGCCATTTGCCAACCGC	Infinity
NFIX_TGAGAT20NAGA_W	AGTGTTATGGCAACGTGCCA	Infinity
NFIX_TGAGAT20NAGA_W	GCACGACTTGGCATTTTGCC	Infinity
NFIX_TGAGAT20NAGA_W	GACGGTTTGGCTAACTGCCA	Infinity
NFIX_TGAGAT20NAGA_W	TGGCGCTATGCCAAACTACA	Infinity
NFIX_TGAGAT20NAGA_W	CCCGATCTGGCACCGTGCCA	0.0208672
NFIX_TGAGAT20NAGA_W	AATGAGCTTGGCTAGATGCC	Infinity
NFIX_TGAGAT20NAGA_W	GTAGTTGGCAGGATGCCAAT	Infinity
NFIX_TGAGAT20NAGA_W	AGTGTTATGGCACTTCTCCA	Infinity
NFIX_TGAGAT20NAGA_W	GCAGCATTGGCATCGTGCCA	Infinity
NFIX_TGAGAT20NAGA_W	AGACCTGGCAATGTGCCAAG	Infinity
NFIX_TGAGAT20NAGA_W	CACGACGTGGCAACTTGCCA	Infinity
NFIX_TGAGAT20NAGA_W	GATTGGCTTGATGCCAATTC	Infinity
NFIX_TGAGAT20NAGA_W	AGCCAGTTTGGCATGTTGCC	Infinity
HSF2_TGGGGT20NCG_V	CAGCATTGTTCTAGAACATT	0.658329
HSF2_TGGGGT20NCG_V	CATAAACCTTCTAGAACATT	0.57763
HSF2_TGGGGT20NCG_V	AGAACATTCTAGAACATTTG	0.457679
HSF2_TGGGGT20NCG_V	AAAGAAAGTTCTAGAAGCTT	0.420291
HSF2_TGGGGT20NCG_V	AGGAATTGTTCCAGAACATT	0.429551
HSF2_TGGGGT20NCG_V	TAACCTTCTAGAACGTTCTA	0.444827
HSF2_TGGGGT20NCG_V	TAGGAAGATTCCAGAACATT	0.356772
HSF2_TGGGGT20NCG_V	AAAAATACTTCTAGAACATT	0.379958
HSF2_TGGGGT20NCG_V	GGAACATTCTAGAAGGTCAC	0.456267
HSF2_TGGGGT20NCG_V	GGGAAACTTTCTAGAACATT	0.437932
HSF2_TGGGGT20NCG_V	CCGAAATCTTCTAGAACATT	0.575567
HSF2_TGGGGT20NCG_V	ATCGAACATTCTAGAAGGCA	0.383236
HSF2_TGGGGT20NCG_V	CAACACCCTTCTAGAACATT	0.40557
HSF2_TGGGGT20NCG_V	AACGAGGATTCTAGAACATT	0.391744
HSF2_TGGGGT20NCG_V	ACCTTCCAGAACATTCCATG	0.399528
HSF2_TGGGGT20NCG_V	AGAAAGTTCTAGAAGGAATA	0.480058
HSF2_TGGGGT20NCG_V	TACAATGCTTCCAGAACATT	0.438638
HSF2_TGGGGT20NCG_V	GCAAATCCTTCTAGAACAAT	0.412593
HSF2_TGGGGT20NCG_V	ATGCAGACTTCTAGAACATT	0.412593
HSF2_TGGGGT20NCG_V	TGATAAAGTTCTAGAACGTT	0.55201
HSF2_TGGGGT20NCG_V	TGTTCTGGAACATTCTACGA	0.57041
HSF2_TGGGGT20NCG_V	GACAAAGCTTCTAGAAGCTT	0.505427
HSF2_TGGGGT20NCG_V	CCCAAAACTTCCAGAACATT	0.335969
HSF2_TGGGGT20NCG_V	TGTTCTGATTCTAGAACATT	0.369224
HSF2_TGGGGT20NCG_V	AAAAAACATTCCAGAACATT	0.381649
HSF2_TGGGGT20NCG_V	TCCATACGTTCTAGAATATT	0.65886
HSF2_TGGGGT20NCG_V	GACCTACCTTCTGGAACATT	0.359378
HSF2_TGGGGT20NCG_V	TGCAAATATTCTAGAAGATT	0.339686
HSF2_TGGGGT20NCG_V	CTATGTCGAATGTTCTAGAA	0.355862
HSF2_TGGGGT20NCG_V	AATAATTCCAGAACATTCCA	0.245019
HSF2_TGGGGT20NCG_V	AGGCAATGTTCTAGAAACTT	0.475148
HSF2_TGGGGT20NCG_V	TTCAAATCTTCTAGAACATT	0.460299
HSF2_TGGGGT20NCG_V	ACTAATAGAAGGTTCTAGAA	0.38762
HSF2_TGGGGT20NCG_V	GGACCTTCTAGAACATTCTC	0.398097
HSF2_TGGGGT20NCG_V	AAAAATTGTTCTAGAACTTT	0.337511
HSF2_TGGGGT20NCG_V	GTAGATCATTCGAGAACATT	0.529494
HSF2_TGGGGT20NCG_V	TCTTCTAGAACATTCGACGT	0.340389
HSF2_TGGGGT20NCG_V	ACGGGTCGTTCTAGAACATT	0.335232
HSF2_TGGGGT20NCG_V	TGAATTAGAACATTCGAGAA	0.319994
HSF2_TGGGGT20NCG_V	GAGGCAACTTCTAGAACATT	0.355465
HSF2_TGGGGT20NCG_V	CTGATTTGTTCTAGAATGTT	0.454884
HSF2_TGGGGT20NCG_V	GGAATGTTCTAGAAACCCAA	0.401368
HSF2_TGGGGT20NCG_V	ATTCATCATTCTAGAACCTT	0.406967
HSF2_TGGGGT20NCG_V	CCATCCTATTCTAGAACATT	0.479639
HSF2_TGGGGT20NCG_V	GCTTCTAGAACATTCGACAT	0.406967
HSF2_TGGGGT20NCG_V	AGAACGTTCTAGAAGGCTTT	0.433223
HSF2_TGGGGT20NCG_V	AGAAAAAGTTCTAGAACATT	0.440443
HSF2_TGGGGT20NCG_V	GGAAAATGTTCGAGAATGTT	0.388626
HSF2_TGGGGT20NCG_V	AATAATACTTCTAGAACCTT	0.324917
HSF2_TGGGGT20NCG_V	AGAACATTCTAGAATCAGAT	0.464167
HSF2_TGGGGT20NCG_V	ACACGTTCTAGAACGTTCGA	0.406146
HSF2_TGGGGT20NCG_V	AAGCTTCTAGAACATTCGAG	0.418782
HSF2_TGGGGT20NCG_V	GACGGACGTTCCAGAACATT	0.411562
HSF2_TGGGGT20NCG_V	ACTCACACTTCCAGAACATT	0.449268
HSF2_TGGGGT20NCG_V	GCGCAGCCTTCTAGAACGTT	0.303256
HSF2_TGGGGT20NCG_V	CGTAGAACATTCTAGAACAG	0.327844
HSF2_TGGGGT20NCG_V	ATCTTCCAGAACATTCCATT	0.303256
HSF2_TGGGGT20NCG_V	TGTTCTAGAACTTTCTATGT	0.336951
HSF2_TGGGGT20NCG_V	AGAACCTTCGAGAACAATGA	0.615632
HSF2_TGGGGT20NCG_V	ACAGTCCCTTCTAGAATGTT	0.3899
HSF2_TGGGGT20NCG_V	TACACTAGAACATTCTAGAA	0.354455
HSF2_TGGGGT20NCG_V	AGACTTTGTTCTGGAATGTT	0.417751
HSF2_TGGGGT20NCG_V	AGAGGATGTTCTAGAAGCTT	0.347891
HSF2_TGGGGT20NCG_V	ACCGTAAATTCTAGAACATT	0.441554
HSF2_TGGGGT20NCG_V	TACCTTAATTCTAGAACATT	0.4252
HSF2_TGGGGT20NCG_V	CTCTATCCTTCTAGAACCTT	0.459216
HSF2_TGGGGT20NCG_V	AAAGATAGAACATTCCAGAA	0.4252
HSF2_TGGGGT20NCG_V	AACGCGCATTCTGGAACATT	0.266986
HSF2_TGGGGT20NCG_V	AGTGAACCTTCCAGAATGTT	0.402278
HSF2_TGGGGT20NCG_V	ATCAATCTTTCTAGAAGATT	0.304427
HSF2_TGGGGT20NCG_V	CCAAAATTTTCTCGAACATT	0.216611
HSF2_TGGGGT20NCG_V	AGAATGTTCTAGAATAATCC	0.312883
HSF2_TGGGGT20NCG_V	CACATAAGTTCTCGAACATT	0.345224
HSF2_TGGGGT20NCG_V	GCGAAACCTTCTAGAAAGAT	0.433223
HSF2_TGGGGT20NCG_V	CTGGAGCCTTCTAGAAAGTT	0.338455
HSF2_TGGGGT20NCG_V	CGAATGTTCTGGAATGTACA	0.270764
HSF2_TGGGGT20NCG_V	CCATCCACTTCTAGAACATT	0.386806
HSF2_TGGGGT20NCG_V	TCTAGAACCTTCCACGTCTC	0.361019
HSF2_TGGGGT20NCG_V	GATGATGGAACGTTCTAGAA	0.386806
HSF2_TGGGGT20NCG_V	TAGAATCTTCTAGAATAAAT	0.318546
HSF2_TGGGGT20NCG_V	GCAAGGTGTTCTAGAAGGTT	0.482453
HSF2_TGGGGT20NCG_V	CTGGAATGTTCTAGAACACA	0.281009
HSF2_TGGGGT20NCG_V	CATAGCCCTTCTGGAACATT	0.324917
HSF2_TGGGGT20NCG_V	CCCTCACCTTCTCGAACATT	0.328411
HSF2_TGGGGT20NCG_V	AGGGGACATTCGAGAACATT	0.462761
HSF2_TGGGGT20NCG_V	AGAATGTTCTAGAAAGGTTC	0.290878
HSF2_TGGGGT20NCG_V	AGAACATTCTAGAAGGCACC	0.290878
HSF2_TGGGGT20NCG_V	ATAGAACATTCTAGAATCAG	0.383236
HSF2_TGGGGT20NCG_V	AGTAGTAGAAAGTTCTAGAA	0.474482
HSF2_TGGGGT20NCG_V	ACAAAACGTTCTAGAAGATT	0.361019
HSF2_TGGGGT20NCG_V	TCAACGCATTCCAGAACATT	0.324917
HSF2_TGGGGT20NCG_V	GATCTGCCTTCTAGAACGTT	0.374904
HSF2_TGGGGT20NCG_V	AACAGATCTTCTAGAACGTT	0.216611
HSF2_TGGGGT20NCG_V	GGTGTTCTAGAAGGTTCTAA	0.30461
HSF2_TGGGGT20NCG_V	ATCCCACATTCGAGAACATT	0.361019
HSF2_TGGGGT20NCG_V	TAACATACTTCGAGAACATT	0.314436
HSF2_TGGGGT20NCG_V	GATAGTTATTCTAGAACCTT	0.397121
HSF2_TGGGGT20NCG_V	CATACACCTTCTCGAACATT	0.264747
HSF2_TGGGGT20NCG_V	GGACAGACTTCTAGAATGTT	0.453852
HSF2_TGGGGT20NCG_V	TAGAATGTTCTAGAACAAGC	0.297841
JDP2_TGTTCA20NGA_AE	AGGATGACGTCATCAGTCGC	0.727007
JDP2_TGTTCA20NGA_AE	GCGATGACGTCATCCATTGG	0.69492
JDP2_TGTTCA20NGA_AE	CAAGATGACGTCATCAACCT	0.568857
JDP2_TGTTCA20NGA_AE	CTGATGATGACGTCATCAAA	0.740524
JDP2_TGTTCA20NGA_AE	TGCCAATGACGTCATCACGC	0.563626
JDP2_TGTTCA20NGA_AE	TCTAGTGCATGACGTCATCA	0.596378
JDP2_TGTTCA20NGA_AE	TGATGACGTCACCACCAGCC	0.629079
JDP2_TGTTCA20NGA_AE	AACATGACGTCATCAGAAGC	0.462039
JDP2_TGTTCA20NGA_AE	ACCATGGATGACGTCATCTC	0.578197
JDP2_TGTTCA20NGA_AE	CCACCTGATGACGTCACTAC	0.517271
JDP2_TGTTCA20NGA_AE	GATATGACGTCATCACCAGC	0.477955
JDP2_TGTTCA20NGA_AE	GCACACTGATGACGTCACCG	0.471531
JDP2_TGTTCA20NGA_AE	CGATGACGTCACCATTCACC	0.568567
JDP2_TGTTCA20NGA_AE	GGCGTACATGATGACGTCAC	0.552241
JDP2_TGTTCA20NGA_AE	TAGCAAATGATGACGTCACG	0.450946
JDP2_TGTTCA20NGA_AE	AGATGACGTCATCCCCCCTT	0.512011
JDP2_TGTTCA20NGA_AE	ATGACGTCATCAATGGAAAC	0.430183
JDP2_TGTTCA20NGA_AE	AGGAAGATGACGTCACCACT	0.434625
JDP2_TGTTCA20NGA_AE	TTCCCAGCGATGACGTCATT	0.458585
JDP2_TGTTCA20NGA_AE	TCGTGATGACGTCACCACGG	0.599871
JDP2_TGTTCA20NGA_AE	TGATGACGTCACACACTGGT	0.433676
JDP2_TGTTCA20NGA_AE	GAATGACGTCATCGGGCGTA	0.567921
JDP2_TGTTCA20NGA_AE	CACAAATATGACGTCATCGC	0.418741
JDP2_TGTTCA20NGA_AE	TGCAAGATGATGACGTCACC	0.662496
JDP2_TGTTCA20NGA_AE	AGCGCTGATGACGTCACCAC	0.717595
JDP2_TGTTCA20NGA_AE	GCCACCCTATGACGTCATCA	0.536914
JDP2_TGTTCA20NGA_AE	CTATGATGACGTCACACCCT	0.503812
JDP2_TGTTCA20NGA_AE	AAACGATGACGTCACTCCTC	0.442953
JDP2_TGTTCA20NGA_AE	CCAGAGCGTGATGACGTCAT	0.473455
JDP2_TGTTCA20NGA_AE	CCTGATGACGTAATCATCGC	0.434407
JDP2_TGTTCA20NGA_AE	GATGACGTCATCGGCCATAA	0.465057
JDP2_TGTTCA20NGA_AE	TTATTATGACGTCATCGTAT	0.459692
JDP2_TGTTCA20NGA_AE	CAATGACGTCATCCTAACAA	0.409126
JDP2_TGTTCA20NGA_AE	ATGACGTCATCAACGCCTAT	0.448681
JDP2_TGTTCA20NGA_AE	AGATGACGTCATCCACCGAG	0.603917
JDP2_TGTTCA20NGA_AE	GCCATGACGTCATCGTTCCA	0.415813
JDP2_TGTTCA20NGA_AE	TGACGTCATCGCTGGTAACG	0.352684
JDP2_TGTTCA20NGA_AE	AAGGATGACGTCATGGGCCT	0.386118
JDP2_TGTTCA20NGA_AE	ATAACTGATGACGTCACAAT	0.440353
JDP2_TGTTCA20NGA_AE	GTACACGGCGTGACGTCATC	0.454744
JDP2_TGTTCA20NGA_AE	CTGATGACGTCATGCTTAAA	0.516152
JDP2_TGTTCA20NGA_AE	ACGAGATGACGTCATAGTCT	0.354898
JDP2_TGTTCA20NGA_AE	ACACGATGACGTCACGGTAA	0.371018
JDP2_TGTTCA20NGA_AE	AAGGATGACGTCACCCACCA	0.321698
JDP2_TGTTCA20NGA_AE	CGTGTGCGTATGACGTCATC	0.424641
JDP2_TGTTCA20NGA_AE	CCTGATGACGTCATATGAGA	0.474778
JDP2_TGTTCA20NGA_AE	AACGATGACGTCATCGTAAA	0.762866
JDP2_TGTTCA20NGA_AE	TGCTTGATGACGTCACGCGC	0.412421
JDP2_TGTTCA20NGA_AE	GTGACGTCATCAATTGCAGA	0.37225
JDP2_TGTTCA20NGA_AE	CCACACAGTATGACGTCATC	0.458103
JDP2_TGTTCA20NGA_AE	TGACGTCATCACCGCTCACC	0.401846
JDP2_TGTTCA20NGA_AE	AACCATGACGTCATTGCCCT	0.43553
JDP2_TGTTCA20NGA_AE	TGATGACGTCACACAACCCT	0.367478
JDP2_TGTTCA20NGA_AE	CGCTGATGACGTCACATCCA	0.296136
JDP2_TGTTCA20NGA_AE	CACGCTAATGACGTCATCCC	0.361723
JDP2_TGTTCA20NGA_AE	TTTTAGGGTGACGTCATCCC	0.390556
JDP2_TGTTCA20NGA_AE	CACTGCCCCGATGACGTCAC	0.299582
JDP2_TGTTCA20NGA_AE	AAGAATGACGTCATTCAACC	0.330808
JDP2_TGTTCA20NGA_AE	AACCATGACGTCATGGCCAA	0.272206
JDP2_TGTTCA20NGA_AE	TCAAACAATGACGTCATAAC	0.304738
JDP2_TGTTCA20NGA_AE	GTGACGTCATCATGTAAGAC	0.385804
JDP2_TGTTCA20NGA_AE	CGATGACGTCACAGTTTAGC	0.360273
JDP2_TGTTCA20NGA_AE	CACGAAACGATGACGTCATA	0.45264
JDP2_TGTTCA20NGA_AE	ACATGACGTCATCCATGGCT	0.377518
JDP2_TGTTCA20NGA_AE	TGACGTCATCATGGTATATA	0.349436
JDP2_TGTTCA20NGA_AE	TGCCAGTGACGTCATCAAGG	0.405339
JDP2_TGTTCA20NGA_AE	AAAGGCGATGACGTCATGCG	0.424013
JDP2_TGTTCA20NGA_AE	TGACGTCATCAAAGTCCAGG	0.400068
JDP2_TGTTCA20NGA_AE	TTCGGAAACGTGACGTCATC	0.400068
JDP2_TGTTCA20NGA_AE	GATTACGATGACGTCACTAC	0.800914
JDP2_TGTTCA20NGA_AE	GCTATGACGTCATTATTCCG	0.345862
JDP2_TGTTCA20NGA_AE	CACCATGACGTCACCACCGA	0.366374
JDP2_TGTTCA20NGA_AE	TTATGACGTCATTCCATTAT	0.348137
JDP2_TGTTCA20NGA_AE	GTATGACGTCACCACCCACT	0.362941
JDP2_TGTTCA20NGA_AE	AACCAAAGAGATGACGTCAC	0.303858
JDP2_TGTTCA20NGA_AE	TAGGCATTACGTCATCAGCA	0.251349
JDP2_TGTTCA20NGA_AE	CAATGACGTCATCCCATATA	0.360544
JDP2_TGTTCA20NGA_AE	CCGCTGTGACGTCATCGTAA	0.355922
JDP2_TGTTCA20NGA_AE	AATATGACGTCATGCTCAGC	0.326647
JDP2_TGTTCA20NGA_AE	TCAGAATGACGTCATCCCGG	0.503213
JDP2_TGTTCA20NGA_AE	GCGATGACGTCACACCCCTA	0.331061
JDP2_TGTTCA20NGA_AE	GTGACGTCATCACTCCTGAA	0.470881
JDP2_TGTTCA20NGA_AE	TAGATGACGTAATCACCGAC	0.376504
JDP2_TGTTCA20NGA_AE	TGCTACAGTATGACGTCACC	0.340646
JDP2_TGTTCA20NGA_AE	TGTGTTGTGACGTCATCCGT	0.33281
JDP2_TGTTCA20NGA_AE	TTAAAAAGAGATGACGTCAT	0.294813
JDP2_TGTTCA20NGA_AE	CGTGACGTCATCACGGGCTC	0.434151
JDP2_TGTTCA20NGA_AE	CACCCTTGCTGACGTCATCG	0.236173
JDP2_TGTTCA20NGA_AE	TGAAAACGCAATGACGTCAT	0.35299
JDP2_TGTTCA20NGA_AE	AGCTGGTGACGTCATCGGAA	0.295748
JDP2_TGTTCA20NGA_AE	CACGTTTGCATGACGTCACC	0.32828
JDP2_TGTTCA20NGA_AE	TGACGTCATCGGCCGGCTAT	0.281201
JDP2_TGTTCA20NGA_AE	CACCATGACGTCATACCCCC	0.398101
JDP2_TGTTCA20NGA_AE	TACAATATGACGTCATCGTC	0.591663
JDP2_TGTTCA20NGA_AE	TCCCGATGACGTCAGCAGTA	0.248937
JDP2_TGTTCA20NGA_AE	CAAGGAACGATTACGTCATC	0.283908
JDP2_TGTTCA20NGA_AE	CCCATGACGTCATAATGCGT	0.328442
JDP2_TGTTCA20NGA_AE	TGACGTCATCTATTACAACA	0.247044
JDP2_TGTTCA20NGA_AE	GCGGATGACGTCACCCCGCT	0.310842
JDP2_TGTTCA20NGA_AE	GTTCGCCTATGACGTCATCT	0.270171
Alx4_TGGTAG20NCG_P	ACAATTGAAATACGCGTGCT	0.170129
GMEB2_TGGATG20NGA_O	ACGTAGCTTACGTACGTCCA	0.0569566
GMEB2_TGGATG20NGA_O	TACGTAACTGACGTAACCCA	0.0430889
GMEB2_TGGATG20NGA_O	ACGTAACGTCATGACGCTCA	0.034999
GMEB2_TGGATG20NGA_O	ACGTAACCACCGTACGTAAT	0.0476848
GMEB2_TGGATG20NGA_O	ACGCAACGTCAAGCGACGTC	0.032287
GMEB2_TGGATG20NGA_O	ACGCACGTTACGCAATAATT	0.0385784
GMEB2_TGGATG20NGA_O	TACGTAACTCACGCACAACT	0.0372059
GMEB2_TGGATG20NGA_O	CATTACGTAACCTTACGCAA	0.0368494
GMEB2_TGGATG20NGA_O	ATAACGTAACCACGTAAAAA	0.0338875
GMEB2_TGGATG20NGA_O	TGCGTCATTACGCAACACCG	0.0262874
GMEB2_TGGATG20NGA_O	ACGTAATACCTTACGTACCC	0.0340348
GMEB2_TGGATG20NGA_O	ACGCAACGTCACGCAATCGG	0.0325532
GMEB2_TGGATG20NGA_O	ACGTAAGTTACGTAAACACA	0.0695353
GMEB2_TGGATG20NGA_O	ACGCAGCGTCAGCACGCAAA	0.0226677
GMEB2_TGGATG20NGA_O	TTGACACAACAATGGCCGAC	Infinity
GMEB2_TGGATG20NGA_O	TTACGCACTTACGTAATTTA	0.0425904
GMEB2_TGGATG20NGA_O	ACGTACTGTACGTAACCCCT	0.0322815
GMEB2_TGGATG20NGA_O	TCACGTTACGTCGACGTCAC	0.0243594
GMEB2_TGGATG20NGA_O	ACGTTAATTACGTAAGCTCA	0.0249464
GMEB2_TGGATG20NGA_O	CGTAATGACGTACTACGCCA	0.0273159
GMEB2_TGGATG20NGA_O	ACGTAACCACGTAATGTTGC	0.035492
GMEB2_TGGATG20NGA_O	CGTACGCCTTACGTAATACG	0.0458666
GMEB2_TGGATG20NGA_O	ACGCAACGTAAAAGCGTCAA	0.0252266
GMEB2_TGGATG20NGA_O	CGTTGCGTAAGAACGTAAGG	0.0308866
GMEB2_TGGATG20NGA_O	GTACGTAAGCACGTTTTGTT	0.0312018
GMEB2_TGGATG20NGA_O	TTACGTGGGCACGCACACGT	0.0215806
GMEB2_TGGATG20NGA_O	CGTAATCACGTACATACGCC	0.0264428
GMEB2_TGGATG20NGA_O	ACGCAATGTGACGCAAACAC	0.0245478
GMEB2_TGGATG20NGA_O	CCGTAACGTGGTTACGCAAA	0.0257867
GMEB2_TGGATG20NGA_O	AACGTGCGTCCTTTACGTAC	0.0276136
GMEB2_TGGATG20NGA_O	GTTTACGTAACCACGCATGG	0.0453309
GMEB2_TGGATG20NGA_O	ACGCTGACGTAACACACGTA	0.0194699
GMEB2_TGGATG20NGA_O	CACGTAAGGCCGCAACGTAA	0.0205875
GMEB2_TGGATG20NGA_O	TACGTGACCACGTCGACCCC	0.0198911
GMEB2_TGGATG20NGA_O	TCACGTTTTACGCATACGTC	0.0283346
GMEB2_TGGATG20NGA_O	TGTACGTACATACGTAAGAC	0.0196571
GMEB2_TGGATG20NGA_O	CAACGTACGCGCGTTACGTA	0.0240087
GMEB2_TGGATG20NGA_O	ACGTCTTACGTAACTGGCGT	0.0225458
GMEB2_TGGATG20NGA_O	CATACGTAATGACGCATAGC	0.0259883
GMEB2_TGGATG20NGA_O	AGCGTAATGACGCAAAAAGC	0.0226623
GMEB2_TGGATG20NGA_O	CACGTAACTGACGTAGGCCC	0.00580426
GMEB2_TGGATG20NGA_O	CACGTAGTACGCACGTACAA	0.0265637
GMEB2_TGGATG20NGA_O	TTACGTAAACGACGTACATC	0.0271985
GMEB2_TGGATG20NGA_O	CACGTCAGCTTTACGTACGT	0.0224361
GMEB2_TGGATG20NGA_O	ACGCAAACGTGCGTAAGACC	0.0248538
GMEB2_TGGATG20NGA_O	CCACGTAAGCTACGTAAACC	0.0187835
GMEB2_TGGATG20NGA_O	CGACGTAAACCCTGCGTAAC	0.024289
GMEB2_TGGATG20NGA_O	CTGCGTAACCTACGTAAAAG	0.029913
GMEB2_TGGATG20NGA_O	AGCGTAACGTGAAGACGTAA	0.0190449
GMEB2_TGGATG20NGA_O	AAATTACGTAAACACGTACG	0.0225754
GMEB2_TGGATG20NGA_O	ACGCAACGCACGCAAAATCA	0.0220248
GMEB2_TGGATG20NGA_O	ACGTAACGTACGTGAACCCT	0.0308347
GMEB2_TGGATG20NGA_O	CGCGTACTGCACGTTACGTC	0.0198095
GMEB2_TGGATG20NGA_O	CGACGTAACGGAACGTAAAA	0.0201193
GMEB2_TGGATG20NGA_O	ACGTACATCACGCACAGATA	0.0244441
GMEB2_TGGATG20NGA_O	TACGCACGCGTACGTAAGCA	0.0191
GMEB2_TGGATG20NGA_O	CGCGTAATTACGCACTACGT	0.02714
GMEB2_TGGATG20NGA_O	CGTGAGCACGCAGCGTCACG	0.0163209
GMEB2_TGGATG20NGA_O	ACGTAATCACGCAAGCAGCG	0.0220575
GMEB2_TGGATG20NGA_O	ACGCGACCACGCACGACGTA	0.0139674
GMEB2_TGGATG20NGA_O	ACGTACCCATACGTAACGGC	0.0216292
GMEB2_TGGATG20NGA_O	CCGCCAACGTGATCACGTAC	0.0173677
GMEB2_TGGATG20NGA_O	CACGTACGCGCCATACGTAC	0.0197469
GMEB2_TGGATG20NGA_O	ACGCAATACTCACGTACGCA	0.0369621
GMEB2_TGGATG20NGA_O	TACGTACACTCACGACGTAA	0.0243809
GMEB2_TGGATG20NGA_O	GACGTAAACTTACGTACCCA	0.00837029
GMEB2_TGGATG20NGA_O	GTAGCGACGTAGTTACGTAC	0.0223059
GMEB2_TGGATG20NGA_O	ACGTTACGCAAGACAGCGTA	0.0253904
GMEB2_TGGATG20NGA_O	ACGTACGCTCCGTACGTCCG	0.0233475
GMEB2_TGGATG20NGA_O	ACGTACACGCAATTACGCAG	0.023173
GMEB2_TGGATG20NGA_O	GCGTTGCTTACGTAGCGTAA	0.0221044
GMEB2_TGGATG20NGA_O	ACGCAACTAAACTTACGTAA	0.0265893
GMEB2_TGGATG20NGA_O	ACGCAATGTTACGTTCCGTC	0.0249614
GMEB2_TGGATG20NGA_O	ACGCACGCATTACGCACCCC	0.0219769
GMEB2_TGGATG20NGA_O	ACGTAAACTACGCAATTAAA	0.0157959
GMEB2_TGGATG20NGA_O	ACGCACAACGCATGCGTCAA	0.0163025
GMEB2_TGGATG20NGA_O	CACGTTACGTAAGCTACGAC	0.0258124
GMEB2_TGGATG20NGA_O	CGTCATTACGTAATACCCCA	0.0252388
GMEB2_TGGATG20NGA_O	TTAACGTGCTCTACGTCAAA	0.0207353
GMEB2_TGGATG20NGA_O	CTGCGTACGCACGCACGCAT	0.0140008
GMEB2_TGGATG20NGA_O	ACGCAGAGTTACGCAACCCA	0.0234013
GMEB2_TGGATG20NGA_O	TAACGTGCTTACGTAAGGCC	0.069706
GMEB2_TGGATG20NGA_O	CGTAATGACGTAAACCACTC	0.0174265
GMEB2_TGGATG20NGA_O	GACTACGTAACTTACGCATT	0.0205564
GMEB2_TGGATG20NGA_O	TGCGTGATCACGCATGATAT	0.0191777
GMEB2_TGGATG20NGA_O	ACGTGCTCACGCACACGTGT	0.0269115
GMEB2_TGGATG20NGA_O	GTTACGCAAGCTGACGTAAA	0.0239213
GMEB2_TGGATG20NGA_O	CCACGCACCACGCTACGTAC	0.0271985
GMEB2_TGGATG20NGA_O	ACGCCGCCCTACGTACGCAC	0.0179071
GMEB2_TGGATG20NGA_O	CACGTAATCTACGTACACGA	0.0201611
GMEB2_TGGATG20NGA_O	CCGTTGCGTGCGCACGTAAT	0.0189674
GMEB2_TGGATG20NGA_O	ACGCAACTTACGTTAACGGG	0.028545
GMEB2_TGGATG20NGA_O	CTGCGTCACGTTGCGTCATA	0.018481
GMEB2_TGGATG20NGA_O	ACAACGTAACCACGTAAAAA	0.0343999
GMEB2_TGGATG20NGA_O	ACGCAACGCACTCACGTCGT	0.0215
ZNF740_TGGTCT20NCTT_Y	CCCCCCGCACCCCCCCACTG	0.6497
ZNF740_TGGTCT20NCTT_Y	GCACCCCCCACCTCCCCCTT	0.452469
ZNF740_TGGTCT20NCTT_Y	GCCCCCCCCACCTACCCCCA	0.765717
ZNF740_TGGTCT20NCTT_Y	ACCCCCCACCCCCCCCACCA	0.382859
ZNF740_TGGTCT20NCTT_Y	AATCTCCCCCCACCCCCCCA	1.39221
ZNF740_TGGTCT20NCTT_Y	GGGAACCGCCCCCCCCACTC	Infinity
ZNF740_TGGTCT20NCTT_Y	TAACCCTCATTCCCCCCCCA	Infinity
ZNF740_TGGTCT20NCTT_Y	AACCCCCCCTCCTCCCCCCA	0.417664
ZNF740_TGGTCT20NCTT_Y	ATTAAAGGGGGGGGAAATGA	1.25299
ZNF740_TGGTCT20NCTT_Y	CCCAACAAACACCCCCCCCA	Infinity
ZNF740_TGGTCT20NCTT_Y	GCCCCCCCCCACCACCCCAC	Infinity
ZNF740_TGGTCT20NCTT_Y	CCTCCTCCTTCCCCCCCCTC	1.11377
ZNF740_TGGTCT20NCTT_Y	CCACCTCCCCCACCCCCCCA	1.11377
ZNF740_TGGTCT20NCTT_Y	ACAACACCCCCCCACACCCC	0.556885
ZNF740_TGGTCT20NCTT_Y	GATGCACCCCCTACCCCCCC	1.11377
ZNF740_TGGTCT20NCTT_Y	ACCCCCCCACACCCCTCAAC	0.556885
ZNF740_TGGTCT20NCTT_Y	TCCTCCACCCCCCCCACCCC	0.278443
ZNF740_TGGTCT20NCTT_Y	ACCCAACCGCGCCCCCCCCA	0.487275
ZNF740_TGGTCT20NCTT_Y	CCCACCTACCACCCCCCCCC	0.487275
ZNF740_TGGTCT20NCTT_Y	ATGGGGGGGGCAAAATTGTT	Infinity
ZNF740_TGGTCT20NCTT_Y	CACCCGTGCCCCCCCCCTCA	Infinity
ZNF740_TGGTCT20NCTT_Y	CTTTTCCCCCCCACCTCCCC	Infinity
ZNF740_TGGTCT20NCTT_Y	CCCCCCCCCTTCCCCCCTAC	Infinity
ZNF740_TGGTCT20NCTT_Y	GCCCCCCCCACCACAACCCC	0.974549
ZNF740_TGGTCT20NCTT_Y	CCCACGCCCCCCCCCCTCTG	Infinity
ZNF740_TGGTCT20NCTT_Y	AAATACCCCCCACCCCCCCA	Infinity
ZNF740_TGGTCT20NCTT_Y	ACCCCCCCCCAACCCTCCAT	0.974549
ZNF740_TGGTCT20NCTT_Y	CCCCCCCTTTCCCCCCACCA	0.974549
ZNF740_TGGTCT20NCTT_Y	ATACAGGCACCCCCCCCACA	0.974549
ZNF740_TGGTCT20NCTT_Y	ATTCCCCCAATGCCCCCCCA	0.974549
ZNF740_TGGTCT20NCTT_Y	TCACCCCCCACCCCCCCCCA	Infinity
ZNF740_TGGTCT20NCTT_Y	CGCCCCTCCCCACACCCCCC	Infinity
ZNF740_TGGTCT20NCTT_Y	TCACCCCCCACCCCCCCCCC	Infinity
ZNF740_TGGTCT20NCTT_Y	ACCCCCCCCACCGACCCCCA	Infinity
ZNF740_TGGTCT20NCTT_Y	CACCCCCCCTCATCTCCCCC	Infinity
ZNF740_TGGTCT20NCTT_Y	CACGCCCCCCCCCATTTCCC	0.835328
ZNF740_TGGTCT20NCTT_Y	AACCCCCCCCACCCACCTGC	0.835328
ZNF740_TGGTCT20NCTT_Y	ATCCCCCCGCACCCCCCCAC	Infinity
ZNF740_TGGTCT20NCTT_Y	CATAAACCTTTCCCCCCCCA	Infinity
ZNF740_TGGTCT20NCTT_Y	CCCCCCCCCACACACATCCC	Infinity
ZNF740_TGGTCT20NCTT_Y	CGTCTCCCCCCACCCCCCCA	0.835328
ZNF740_TGGTCT20NCTT_Y	ACCCCCCACCCCCCCCCCCA	Infinity
ZNF740_TGGTCT20NCTT_Y	AGTACCCCCCCCACACCCCA	0.417664
ZNF740_TGGTCT20NCTT_Y	CCCCCCCCACTCCCCCGGCC	0.417664
ZNF740_TGGTCT20NCTT_Y	ACCCCCCCCCCCCCCCACCA	Infinity
ZNF740_TGGTCT20NCTT_Y	TCGCCCCCCCCACACCCATC	0.835328
ZNF740_TGGTCT20NCTT_Y	AAATGCCCCCCCCATACACA	0.417664
ZNF740_TGGTCT20NCTT_Y	CCCCCCACGTACCCCCCCTA	0.835328
ZNF740_TGGTCT20NCTT_Y	TACACTACACCCCCCATCCA	Infinity
ZNF740_TGGTCT20NCTT_Y	AAAAATGCCCCCCCACTCAC	Infinity
ZNF740_TGGTCT20NCTT_Y	CACAAATCGCCCCCCCCACA	Infinity
ZNF740_TGGTCT20NCTT_Y	CAAACCCCCCCAACCCCCCA	Infinity
ZNF740_TGGTCT20NCTT_Y	TCTTTTCCCCCCCCACATGT	0.835328
ZNF740_TGGTCT20NCTT_Y	TACCAGTCACCCCCCCCACA	Infinity
ZNF740_TGGTCT20NCTT_Y	GCACCCCCCAACATCCCCAC	0.835328
ZNF740_TGGTCT20NCTT_Y	CTTGCCCCACCCGCACCCCC	Infinity
ZNF740_TGGTCT20NCTT_Y	CACCCCCACTACCCCTCCAA	0.232036
ZNF740_TGGTCT20NCTT_Y	TTCCCCTCCAAGCCCCCCCA	Infinity
ZNF740_TGGTCT20NCTT_Y	CACCCTTCCGCCCCCCCCCA	0.696107
ZNF740_TGGTCT20NCTT_Y	CTCCCTATACCCCCCCCACA	Infinity
ZNF740_TGGTCT20NCTT_Y	GATTCCCCCCCATTCCCCTC	0.348053
ZNF740_TGGTCT20NCTT_Y	AGCCAACTTTACCCCCCCCA	0.696107
ZNF740_TGGTCT20NCTT_Y	CATATATGCCCCCCCCACCA	0.696107
ZNF740_TGGTCT20NCTT_Y	CACCACCTAATCCCCCCCCA	0.696107
ZNF740_TGGTCT20NCTT_Y	ACAAGGGGGGGGAATATAAT	Infinity
ZNF740_TGGTCT20NCTT_Y	TAAATTTTCCCCCCCCAATG	Infinity
ZNF740_TGGTCT20NCTT_Y	TCCCCACCATCACCCCCCCA	Infinity
ZNF740_TGGTCT20NCTT_Y	CCCCACTTTCTGCCCCCCCC	0.696107
ZNF740_TGGTCT20NCTT_Y	CTATTTCCCCGCCCCCCCCA	Infinity
ZNF740_TGGTCT20NCTT_Y	TGACCGCCCCCCCCATCCCC	0.696107
ZNF740_TGGTCT20NCTT_Y	CCATGCAATGCCCCCCCCCA	0.696107
ZNF740_TGGTCT20NCTT_Y	CGTACAAACCACCCCCCCCA	Infinity
ZNF740_TGGTCT20NCTT_Y	CGCCCCTCCGCTGCCCCCCC	Infinity
ZNF740_TGGTCT20NCTT_Y	CCAATTTCCCGCCCCCCCCA	Infinity
ZNF740_TGGTCT20NCTT_Y	TCCCCCCCACACTCCCCCAA	0.696107
ZNF740_TGGTCT20NCTT_Y	GCCCCCCCCACACCATTAAC	Infinity
ZNF740_TGGTCT20NCTT_Y	CCACCCCCAGCGCCCCCCCC	Infinity
ZNF740_TGGTCT20NCTT_Y	ATCACCCCCATGCGCCCCCC	0.232036
ZNF740_TGGTCT20NCTT_Y	TACTCCCGGTACCCCCCCCA	Infinity
ZNF740_TGGTCT20NCTT_Y	GCACCCCCCCATCCCTAACA	0.696107
ZNF740_TGGTCT20NCTT_Y	CCCCCATCTCCCCCCCATAT	Infinity
ZNF740_TGGTCT20NCTT_Y	CGCACCCCCCCACCCCCTTG	Infinity
ZNF740_TGGTCT20NCTT_Y	CCCTACCCCCCTCCCCCCCA	Infinity
ZNF740_TGGTCT20NCTT_Y	TATCATTTTCATCCCCCCCC	Infinity
ZNF740_TGGTCT20NCTT_Y	CTATCCCCTACCCCCCCCAC	Infinity
ZNF740_TGGTCT20NCTT_Y	CAACCCCCCCCCCCCCCCAC	Infinity
ZNF740_TGGTCT20NCTT_Y	GATCCCCCCACGCCCCCCCA	0.696107
ZNF740_TGGTCT20NCTT_Y	ACCGTTCCCCCCCCCACCCC	0.696107
GRHL1_TCCAAC20NTA_Q	CGAACCGGTCTAACCGGTTT	1.86717
GRHL1_TCCAAC20NTA_Q	CTGATAAACCGGTTTTCCCG	0.932003
GRHL1_TCCAAC20NTA_Q	CGGTCAAACCGGTTTGAGGA	0.730613
GRHL1_TCCAAC20NTA_Q	CGGTCTAACCGGTTCCACGG	0.78261
GRHL1_TCCAAC20NTA_Q	CGGTAAAACCGGTTCCTGCG	0.672326
GRHL1_TCCAAC20NTA_Q	CGGTTATACCGGTTTCGTCA	0.544468
GRHL1_TCCAAC20NTA_Q	AAACCCGTTTAACCGGTTTC	0.770476
GRHL1_TCCAAC20NTA_Q	ACCACCGGAAAAACCGGTTT	0.654161
GRHL1_TCCAAC20NTA_Q	CAGAAACCGGTCAAACCGGT	0.699752
GRHL1_TCCAAC20NTA_Q	CGGTTTTACCGGTTTTGGCC	0.620047
GRHL1_TCCAAC20NTA_Q	GACTGGAAAAACCGGTTTAC	0.655747
GRHL1_TCCAAC20NTA_Q	CGGTATAACCGGTTCCTGTA	0.520873
GRHL1_TCCAAC20NTA_Q	TTTAAAACCGGTTTGTCAAC	0.688678
GRHL1_TCCAAC20NTA_Q	TGCAAACCGGATTAACCGGT	0.507674
GRHL1_TCCAAC20NTA_Q	AAGAAAAACCGGTTTTCCCG	0.745256
GRHL1_TCCAAC20NTA_Q	CGGTTTTTCCGGTTATTGCC	0.596327
GRHL1_TCCAAC20NTA_Q	AAACCGGTTCGACCGGTCTA	0.494558
GRHL1_TCCAAC20NTA_Q	CAGAATAACCGGTTTTACCT	0.537542
GRHL1_TCCAAC20NTA_Q	CGGAAGAACCGGTTTGCAAC	0.531601
GRHL1_TCCAAC20NTA_Q	TGGACAAACCGGTTTACTAT	0.653119
GRHL1_TCCAAC20NTA_Q	CTGATAAACCGGTTTACCCT	0.62505
GRHL1_TCCAAC20NTA_Q	AGAACCTGTTCCACCGGTTT	0.458046
GRHL1_TCCAAC20NTA_Q	CGGTTTTTCCGGTTTGTCCG	0.666138
GRHL1_TCCAAC20NTA_Q	CTCAAAACCGGTTTTACAAG	0.591735
GRHL1_TCCAAC20NTA_Q	CTGTTAAACCGGTTTCGGAC	0.530029
GRHL1_TCCAAC20NTA_Q	CTAAACCTGCCAAACCGGTT	0.743287
GRHL1_TCCAAC20NTA_Q	CGGTTCAACCGGTTCTAGTC	0.541172
GRHL1_TCCAAC20NTA_Q	TGGATGAACCGGTTTTTTCA	0.511589
GRHL1_TCCAAC20NTA_Q	TTGCGGAACCGGTTTTACTA	0.589538
GRHL1_TCCAAC20NTA_Q	AGTCAAACCGGTTTGACAAC	0.546027
GRHL1_TCCAAC20NTA_Q	CCGCCAAACCGGTTTAGCAC	0.57979
GRHL1_TCCAAC20NTA_Q	CGGTTAAACCGGTTGCGTTA	0.419754
GRHL1_TCCAAC20NTA_Q	CGGTTTGACCGGTTCCGATC	0.441246
GRHL1_TCCAAC20NTA_Q	TGGTATAACCGGTTCTTGTC	0.47697
GRHL1_TCCAAC20NTA_Q	CGGACTAACCGGTTTTCGGA	0.5403
GRHL1_TCCAAC20NTA_Q	CGGAAAAACCGGTTACGCAA	0.598064
GRHL1_TCCAAC20NTA_Q	CCGTTAAACCGGTTTAACCA	0.577988
GRHL1_TCCAAC20NTA_Q	CGGCCAAACCGGTTTTTCTA	0.619435
GRHL1_TCCAAC20NTA_Q	AGGAAAAACCGGTTTCTCCA	0.718231
GRHL1_TCCAAC20NTA_Q	TGGAATAACCGGTTTCTTCA	0.665408
GRHL1_TCCAAC20NTA_Q	CGGCTAAACCGGTTTTCATC	0.513414
GRHL1_TCCAAC20NTA_Q	GCAACCGGTTTTTCTGGTTC	0.455217
GRHL1_TCCAAC20NTA_Q	GGGTAACCGGAATAACCGGT	0.43614
GRHL1_TCCAAC20NTA_Q	CGGTCCAACCGGTTCGCCGT	0.383512
GRHL1_TCCAAC20NTA_Q	TTGACAAACCGGTTTCCCAC	0.675781
GRHL1_TCCAAC20NTA_Q	CAGCCAAACCGGTTTGACAA	0.485727
GRHL1_TCCAAC20NTA_Q	ATAAACCGGACCAACCGGTT	0.510694
GRHL1_TCCAAC20NTA_Q	CGGTTTGACCGGTTACTGTA	0.373748
GRHL1_TCCAAC20NTA_Q	ATAATACCGGTCAAACCGGT	0.477233
GRHL1_TCCAAC20NTA_Q	CAAACCGGTTCATCCAGTTC	0.515428
GRHL1_TCCAAC20NTA_Q	GAAACCCACCAAACCGGTTC	0.487601
GRHL1_TCCAAC20NTA_Q	ACCAACCTGTAAAACCGGTT	0.461497
GRHL1_TCCAAC20NTA_Q	AGGTAAAACCGGTTTTGATC	0.482525
GRHL1_TCCAAC20NTA_Q	TAACAAACCGGTTTTACCGG	0.519393
GRHL1_TCCAAC20NTA_Q	GAACCGGTCTAACCGGTCCC	0.367199
GRHL1_TCCAAC20NTA_Q	GCAAAACCGGTTTTCCCACT	0.469567
GRHL1_TCCAAC20NTA_Q	CGGTTGAACCGGTTCATAAG	0.379275
GRHL1_TCCAAC20NTA_Q	GAAACCGGTTCGACCGGTCC	0.54379
GRHL1_TCCAAC20NTA_Q	GACTGGCCAAACCGGTTTTG	0.473068
GRHL1_TCCAAC20NTA_Q	CGGACTAACCGGTTTTACGC	0.585954
GRHL1_TCCAAC20NTA_Q	AATTACTTGACAAACCGGTT	0.523066
GRHL1_TCCAAC20NTA_Q	CTGACAAACCGGTTTCACTC	0.559703
GRHL1_TCCAAC20NTA_Q	CGGCAAAACCGGTTTCCCTC	0.457304
GRHL1_TCCAAC20NTA_Q	CAAGAAACCGGTTCCGCAAC	0.460102
GRHL1_TCCAAC20NTA_Q	CTAAAAACCGGTTTCGCAAC	0.528515
GRHL1_TCCAAC20NTA_Q	CAGTCCAACCGGTTCTTCCA	0.406407
GRHL1_TCCAAC20NTA_Q	CGGTCGAACCGGTTCGCCCC	0.397694
GRHL1_TCCAAC20NTA_Q	GTAAACCGGATATTCCAGTT	0.347042
GRHL1_TCCAAC20NTA_Q	CGGAAATACCGGTTTCCCTA	0.422812
GRHL1_TCCAAC20NTA_Q	GGCCAAACCGGTTTAACAAC	0.535916
GRHL1_TCCAAC20NTA_Q	ACGAACAGGTTAAACCGGTT	0.464749
GRHL1_TCCAAC20NTA_Q	CGGTCGAACCGGTTCCTCAA	0.55221
GRHL1_TCCAAC20NTA_Q	AAAAAACAGGTAAAACCGGT	0.561976
GRHL1_TCCAAC20NTA_Q	CTGATAAACCGGTTATCGGG	0.345737
GRHL1_TCCAAC20NTA_Q	TCCGACCAGTTAAACCGGTT	0.34282
GRHL1_TCCAAC20NTA_Q	CACTAACCGGTTTGACCGGT	0.41183
GRHL1_TCCAAC20NTA_Q	CCAGTCAAACCGGTTTTCCG	0.62623
GRHL1_TCCAAC20NTA_Q	CGGAAAAACAGGTTTGGAGA	0.374398
GRHL1_TCCAAC20NTA_Q	AACTGGAAAAACAGGTTTAC	0.38842
GRHL1_TCCAAC20NTA_Q	CGGTCAAACCGGTTGCTACA	0.461101
GRHL1_TCCAAC20NTA_Q	CAGCTAAACCGGTTTGTCCA	0.413118
GRHL1_TCCAAC20NTA_Q	CGGTAAAACCAGTTTCTCCG	0.344236
GRHL1_TCCAAC20NTA_Q	CCAAAACCGGTTTCGCAACT	0.505154
GRHL1_TCCAAC20NTA_Q	TTAGTAGTCAAACCGGTTTT	0.463895
GRHL1_TCCAAC20NTA_Q	CAAAACGAGAATAACCGGTT	0.362999
GRHL1_TCCAAC20NTA_Q	CTGAAAAACCGGTTCCGTAA	0.517322
GRHL1_TCCAAC20NTA_Q	GGTTCCGGTCCAACCGGTTT	0.384104
GRHL1_TCCAAC20NTA_Q	TTTAAACCGGTTATGCAGGT	0.348038
GRHL1_TCCAAC20NTA_Q	CGGAAAAACCTGTTTGGCCA	0.369052
GRHL1_TCCAAC20NTA_Q	CTAAAAACCGGTCTAACAAG	0.387577
GRHL1_TCCAAC20NTA_Q	CGGTTTGACTGGTTTTGTCC	0.325741
GRHL1_TCCAAC20NTA_Q	AACAAACAGGTTAGACCGGT	0.337126
GRHL1_TCCAAC20NTA_Q	GACCAAACCGGTTAGACGAG	0.340519
GRHL1_TCCAAC20NTA_Q	CTGCCGAACCGGTTTTCCGT	0.473789
GRHL1_TCCAAC20NTA_Q	ACTCAAACCGGAAAAACCGG	0.412329
GRHL1_TCCAAC20NTA_Q	GGAACCTGAAAAACCGGTTT	1.2014
GRHL1_TCCAAC20NTA_Q	CAACGAGAAAAACCGGTTTT	0.444444
GRHL1_TCCAAC20NTA_Q	AATAAACCCGTAAAACCGGT	0.396889
GRHL1_TCCAAC20NTA_Q	CCGTTAGACCGGTTCTGCAC	0.42184
GRHL1_TCCAAC20NTA_Q	CAAACCTGTTAAACCAGTTC	0.365309
RARB_TAGTTT20NTTT_W	ACCGTTGACCTTTTGACCTT	Infinity
RARB_TAGTTT20NTTT_W	TGAAAGGTCAAAAGGTCAAC	Infinity
RARB_TAGTTT20NTTT_W	AAGGTCAAAAGGTCAATCAT	Infinity
RARB_TAGTTT20NTTT_W	GACCTTTTGACCCTGGTGAA	Infinity
TBX4_TACTTG40NTTC_AI	TAAACATAAACAAAAACAATCAACAATGTGAAAACTGCAA	3.01951
TBX4_TACTTG40NTTC_AI	GCACCTGCTTAAAGACGCGCTAGCACCTGCAACGCATGCG	3.67058
TBX4_TACTTG40NTTC_AI	CTGGTAACGTCACACTATAAAGGTGTGAAAAACGACACCT	0.160258
TBX4_TACTTG40NTTC_AI	GCGTGCTGACGTAAGACACAGGTGTCATGGCTGTGTCCAC	10.7005
TBX4_TACTTG40NTTC_AI	TCCCAGCGACACAACAGGTGTTACATTTCACACCTCCGAA	0.17105
TBX4_TACTTG40NTTC_AI	CTTAAGCGTTAACCTAACGAAGGTGCGAAATATCACACCT	0.160631
TBX4_TACTTG40NTTC_AI	AAACGAGAGGTGTGAATTATCACACCTGTGCCACTCAACC	0.168162
TBX4_TACTTG40NTTC_AI	AGGATCCTGCACGCGAAAGTTAGGTGTGAAATCTCACACC	0.177989
TBX4_TACTTG40NTTC_AI	AGACCACGCAAAAAAAGGTGTGAAATATCACACCTGTAAA	0.152205
TBX4_TACTTG40NTTC_AI	GTGGACGCCAGCACCACAGGTAAGTGTGACATTTCACACC	0.146179
TBX4_TACTTG40NTTC_AI	ACTCGCAGCGAATGCGGGAAGGTGTGAAAACTAACACCTA	0.161618
TBX4_TACTTG40NTTC_AI	GACACTCACGCACAGCATCTAGGTGCGATATTTCACACCT	0.131291
TBX4_TACTTG40NTTC_AI	CGGTGCTAAAACGATGTTGAAAGGTGTGATAAATGACACC	0.156656
TBX4_TACTTG40NTTC_AI	AGGCATCACACCAACGCCCCACAGGTGTGATAAGTCACAC	0.117577
TBX4_TACTTG40NTTC_AI	CACCGGTTACGCGGTTGGTTAAGGTGTGAAATTTCACACC	0.18987
TBX4_TACTTG40NTTC_AI	AAGGTGTGACAAATCACACCTTAGCCTAGGCGAGTGCCCC	0.158105
TBX4_TACTTG40NTTC_AI	TGCTTAGTCGCACGCTAGTAGAAGTGTGAAAAGTCACACC	0.13922
TBX4_TACTTG40NTTC_AI	AAGGTGTTACATTAACACCTCCATAGCTAACACGGAGAAA	2.39663
TBX4_TACTTG40NTTC_AI	GGACCGCAACGCAAAGGTGTGATAAATCACACCTGTAATG	0.141999
TBX4_TACTTG40NTTC_AI	GAGCACTATAACTTCTTGCAAAGGTGTGAGATGTCACACC	0.152529
TBX4_TACTTG40NTTC_AI	GCTCGTGCGAATCATAGGTGTGATATGTAACACCTCTGGA	0.150422
TBX4_TACTTG40NTTC_AI	CAACCCGCACGCCATAAAGCAAGGTGTGAATTATCGCACC	0.0974787
TBX4_TACTTG40NTTC_AI	GCTGGAGCCGACGTACCAAAAGGTGTTAAATCTCACACCT	0.151706
TBX4_TACTTG40NTTC_AI	TACAACGCCGACACCTCGCAAAGGCGCGATTTTTCACACC	0.144313
TBX4_TACTTG40NTTC_AI	CCACAACGAGGTGAGAAATATCACACCTCCGTCCCGTGAC	0.146641
TBX4_TACTTG40NTTC_AI	CTTCCTCCACACCGCACATACGGTGTGAAATGTCACACCT	0.134892
TBX4_TACTTG40NTTC_AI	AGACAAGATAACTAACCTAAAGGTGTGACAAATCACACCT	0.198265
TBX4_TACTTG40NTTC_AI	CGTCGACGACAAAGCGTAAAGTGTGAAAAATCACACCTAC	0.149687
TBX4_TACTTG40NTTC_AI	TTTACAAACAACTTTCCCAAGTCTGTAAACAAACATGCGC	1.47857
TBX4_TACTTG40NTTC_AI	TAGGTGTTAGAAATCACACCTTACCCTGCTGAGTGCAATG	0.124887
TBX4_TACTTG40NTTC_AI	CACCCAAGGATAGGCGAAGGTGTGAAATTTCACACCCTCT	0.150885
TBX4_TACTTG40NTTC_AI	TAGACAATATTTACAACCGAATAGTAAACAATGCCACACG	2.09349
TBX4_TACTTG40NTTC_AI	ATCGAGCGACCTCCATTGGCAAGGTGTGATATATGACACC	0.124887
TBX4_TACTTG40NTTC_AI	TGCAATCAACAATATCATAGAGGTGTGAAAAATCACACCT	0.205077
TBX4_TACTTG40NTTC_AI	CAAAAGGTGTGACAAGTAACACCTCTACCTGAGACAACGC	0.122832
TBX4_TACTTG40NTTC_AI	TAGTATAGTGGATACACGATACCCCCACACCACAAGGAAT	12.1764
TBX4_TACTTG40NTTC_AI	TTGATCTGCGCTACCGCTCAAGGTGTCGCGAATCACACCT	0.115234
TBX4_TACTTG40NTTC_AI	CCAACAACTCAGCGTCCAACAAGTGTGAAAAGTAACACCT	0.118218
TBX4_TACTTG40NTTC_AI	GCCGCGCCCACGAGTCCTTGGACGTGTGAAAACTCACACC	0.166128
TBX4_TACTTG40NTTC_AI	GCAAACGTGGCGATAGGCGTGAAATGTCACACCTATGATA	0.135808
TBX4_TACTTG40NTTC_AI	CAGTCAAGGTGTGAAAATTAACACCTATTCATCACCTAAT	0.151346
TBX4_TACTTG40NTTC_AI	ACTTAATCTCACGTTGACGGAAGGTGTGAAAAGTAACACG	0.150456
TBX4_TACTTG40NTTC_AI	ACGTCCACACCTTTCAAGTGAGATCTTTCACACCTCAGTC	1.79442
TBX4_TACTTG40NTTC_AI	GCAATACAACCCCAGCAGATGGTGTGAAATATCACACCTT	0.117191
TBX4_TACTTG40NTTC_AI	GATGGAGGTGTGATTTATCACACCCTAATGGCGTGACAGC	0.229533
TBX4_TACTTG40NTTC_AI	CGTAAAAAAGTGGGTAAGGTGTGACAATTCACACTTCTGC	0.115144
TBX4_TACTTG40NTTC_AI	TAGTCAGAGTGAAGCAAGGAAGGTGTGAATTATCACACGT	0.123667
TBX4_TACTTG40NTTC_AI	GAAGGTGCGATAATTCACACCTTTAGCCGTTGGGCAGCCG	0.13895
TBX4_TACTTG40NTTC_AI	TGACACCTAAGGTGAGGTGTCAGACTTCGCACCTTTTACG	0.115532
TBX4_TACTTG40NTTC_AI	AGCACACCGCGACGTAGAAAAGGTGTGAGAGTTGACACCT	0.0866488
TBX4_TACTTG40NTTC_AI	ACCTGCCTCCACCATCAGTAAGAGGTGTTACTTTTCACAC	0.130588
TBX4_TACTTG40NTTC_AI	AACCCTTACCAGATGGCCACAAGGTGTGATAAATCGCACC	0.122094
TBX4_TACTTG40NTTC_AI	TACCGAAGGTGTGAAACATCACACCTGACGAACTGCCTGC	0.11371
TBX4_TACTTG40NTTC_AI	ACACTTATAGAGGGCTCAATAAGGTGTCAGATTTCACACC	0.17292
TBX4_TACTTG40NTTC_AI	ACCCCTTCCCCAAGGTGTGATAAGTAACACCTCGCCACGG	0.157115
TBX4_TACTTG40NTTC_AI	TACAAGCATAACACCTCGGTAACGTGTGAAATGCCACACC	0.10762
TBX4_TACTTG40NTTC_AI	GCTTGCCAAAGTGTGAATTATCACACCTTACCTGTACGCA	0.0953412
TBX4_TACTTG40NTTC_AI	CCACACTGTTACCTGACGGGAAGGTGCTATTTATCACACC	0.0850649
TBX4_TACTTG40NTTC_AI	CACCCACCGCATAGGTGTGAGAAATAACACCTATCCACCC	0.106563
TBX4_TACTTG40NTTC_AI	AAGGCGTAGGGCTGCGCAATGGTGTGAAATGCGACACCTT	0.0963603
TBX4_TACTTG40NTTC_AI	TACGTTAGGGTAGCATTGGAAGGTGTGACTTATAACACCT	0.127335
TBX4_TACTTG40NTTC_AI	TTTCCTCCTCTCTGAACACGAGGTGTCACTTTTCGCACCT	0.0867746
TBX4_TACTTG40NTTC_AI	ATCCGCTATCATGAAGGTGTCAAAAATCACACTTCCACAG	0.125823
TBX4_TACTTG40NTTC_AI	CCATCGACAAAAAGCGGGTAAAGGTGTGATATATCACACG	0.0960482
TBX4_TACTTG40NTTC_AI	GACGGCTATAGGTGTGAAAAATAACACCTCCCGTTCTCAC	0.153443
TBX4_TACTTG40NTTC_AI	ATAGCGAGGCGGCCAGAAGTGTGAAAAATAACACCTCGCC	0.105734
TBX4_TACTTG40NTTC_AI	GACCATACGATACGTTCCGTAAGGTGTGAAACGCAACACC	0.10618
TBX4_TACTTG40NTTC_AI	CACGATCGGTAAGGTGTGATAAATCACACGTCCACAACAA	0.131752
TBX4_TACTTG40NTTC_AI	AGACAAACACGCTGAAGAGGTGTCATAAATCACACCTATA	0.145826
TBX4_TACTTG40NTTC_AI	GCCACCCACTCATCATAGGTGTGAGTTTTCACACCTATGG	0.160216
TBX4_TACTTG40NTTC_AI	TCGGCAGTTAGGTGTGATTTATCACACCATTCTCTGAACA	0.115398
TBX4_TACTTG40NTTC_AI	CAGGATCCCAAGCAGGCCAGAAGGTGTGAAATGCCACACC	0.125888
TBX4_TACTTG40NTTC_AI	ATGACGATTGCAGCACCTCGCCATCAGAGGACTGCGGCGC	0.341175
TBX4_TACTTG40NTTC_AI	CTAACACACGAAGGTGCGAAATATCACACCTTTGTTCATT	0.141814
TBX4_TACTTG40NTTC_AI	GAGGTGTGAAAAGCAACACCTACGATGGTGTCATGAGTGT	0.109276
TBX4_TACTTG40NTTC_AI	GGAGCGACACCACCACACTCAAGGTGCTATAAATCACACC	0.142952
TBX4_TACTTG40NTTC_AI	AAAAACTAGAATACGATAAGGTGTGAAAATTGACACCTTC	0.142058
TBX4_TACTTG40NTTC_AI	CTGAAGGGCGGCATCGGAACAAGGTGTCATAAATCACACC	0.129144
TBX4_TACTTG40NTTC_AI	CTGTCCAGCACGACTCACGTGACGTGTGACTATTCACACC	0.113563
TBX4_TACTTG40NTTC_AI	TGCGAGAGGTGTGAAAACAGACACCTTCCCGACCTTGCAC	0.139602
TBX4_TACTTG40NTTC_AI	GACAGATTGCTACTGCGAAAAGGTGTGAAATCTGTCACCT	0.132034
TBX4_TACTTG40NTTC_AI	GTATCAAAGGTGTGGCATATCACACCTCACTCGGAAGGCC	0.0859513
TBX4_TACTTG40NTTC_AI	GAAGGTGTTACATTTCACACCTCAACAAGTAATTCCCTCA	0.155444
TBX4_TACTTG40NTTC_AI	TTCAACTCGGTGAATCTGCGAGGTGAGAAAAGTAACACCT	0.178192
TBX4_TACTTG40NTTC_AI	CCACCTAGGTGTCACATCTCACACCTCGCGAAACCGCCGG	0.116583
TBX4_TACTTG40NTTC_AI	CTACCCAAGTGTACGCGAGGTGAGAATAATCACACCTCTG	0.0974115
POU6F2_TATCAT20NCG_AC	TGCTAATTAGAGCTAATTAC	3.66711
POU6F2_TATCAT20NCG_AC	GAAATTAATTAGCTAATTAC	4.10928
POU6F2_TATCAT20NCG_AC	CTAATTAAGCTGCTAATTAT	3.73442
POU6F2_TATCAT20NCG_AC	GCCTCATTACGACTAATTAG	4.30732
POU6F2_TATCAT20NCG_AC	TTAATTAACTACCTCATTAA	3.29733
POU6F2_TATCAT20NCG_AC	TCCTAATTAGGCTAATTAGC	3.31713
POU6F2_TATCAT20NCG_AC	ACCTAATTACCTCCTAATTA	1.80214
POU6F2_TATCAT20NCG_AC	ACACATTAACACCTCATTAT	3.53992
POU6F2_TATCAT20NCG_AC	CTTAATGAGCTAATTAGCTG	1.36858
POU6F2_TATCAT20NCG_AC	TTAATTAACACTAATGAGCA	1.18823
POU6F2_TATCAT20NCG_AC	AAAGCTAATTAGCGTTAATG	1.8009
POU6F2_TATCAT20NCG_AC	AATTAGCTCATTATAAATCT	1.65857
POU6F2_TATCAT20NCG_AC	AATTAGTACTAATTAAATAA	2.15366
POU6F2_TATCAT20NCG_AC	ATAATGAGCAAGCTCATTAG	1.18823
POU6F2_TATCAT20NCG_AC	AATTAGTACTAATGAGGTAA	3.41615
POU6F2_TATCAT20NCG_AC	AATTAGATAGCTAATTACTA	2.02989
POU6F2_TATCAT20NCG_AC	TAATGAGGAGTATAATTAGC	1.93087
POU6F2_TATCAT20NCG_AC	AATTAGGAGACTAATTAACC	1.83185
POU6F2_TATCAT20NCG_AC	GATAATTAGCTAATTATAAA	2.52498
POU6F2_TATCAT20NCG_AC	CACATTAGCGGACTAATTAT	0.631245
POU6F2_TATCAT20NCG_AC	AATTAATACGTAATTAGGTA	4.60438
POU6F2_TATCAT20NCG_AC	AATGAGCGATATAATTAGGG	1.38626
POU6F2_TATCAT20NCG_AC	ATTAATTACGTGTTAATTAG	1.33675
POU6F2_TATCAT20NCG_AC	AATGAGGCTAATTAACCCAG	2.00513
POU6F2_TATCAT20NCG_AC	TAATTAACCTTAATTAGTGA	4.01026
POU6F2_TATCAT20NCG_AC	AATGAGCGAATAATTAGCTC	0.501283
POU6F2_TATCAT20NCG_AC	TGCAATTAACACCTAATTAC	3.71321
POU6F2_TATCAT20NCG_AC	GCTCATTAGCATAATTAAAA	3.56468
POU6F2_TATCAT20NCG_AC	GTCTAATTATGCTTAATTAA	0.891169
POU6F2_TATCAT20NCG_AC	AATTAATGCACGCTAATTAA	3.41615
POU6F2_TATCAT20NCG_AC	TAAGCCTAATTATAAATAAT	0.779773
POU6F2_TATCAT20NCG_AC	AATGAGTATAATGAGGCGAT	0.990188
POU6F2_TATCAT20NCG_AC	TTAATTAGACCTAATTACAT	1.48528
POU6F2_TATCAT20NCG_AC	TAATGAGACCTAATTACCTA	0.668377
POU6F2_TATCAT20NCG_AC	GCTCATTAGATCTCATTACT	Infinity
POU6F2_TATCAT20NCG_AC	TAATTGACCTAATTAACTCT	0.792151
POU6F2_TATCAT20NCG_AC	ACTCATTAAATACCAATTAA	Infinity
POU6F2_TATCAT20NCG_AC	TAATTAGGCCATAATGCGCT	0.445585
POU6F2_TATCAT20NCG_AC	AATTAGGTTTAATTACCCAC	0.742641
POU6F2_TATCAT20NCG_AC	CTCATTAGGGTCTAATTAGA	Infinity
POU6F2_TATCAT20NCG_AC	AATTAGCAGATAATTACGGA	Infinity
POU6F2_TATCAT20NCG_AC	AATTAGTTAGCTCATTACAC	Infinity
POU6F2_TATCAT20NCG_AC	ACTCATTAGCTCGCTAATTA	1.0397
POU6F2_TATCAT20NCG_AC	GATAATGAGCTTAATTAGCC	Infinity
POU6F2_TATCAT20NCG_AC	AATAGTAAAGTAATAAAAAA	0.346566
POU6F2_TATCAT20NCG_AC	ACGCTAATTACGATAATTAA	2.0794
POU6F2_TATCAT20NCG_AC	TTTAATTAGATAATTAGCCA	1.93087
POU6F2_TATCAT20NCG_AC	TAATTAACAGTTAATTACAG	0.643622
POU6F2_TATCAT20NCG_AC	CCCTCATTAACAAACATTAA	0.594113
POU6F2_TATCAT20NCG_AC	TAACGCCTCATTAACTTTGA	1.78234
POU6F2_TATCAT20NCG_AC	AATTACCGACAGCTCATTAT	0.816905
POU6F2_TATCAT20NCG_AC	TAATTTCACTAATGAGCACA	0.816905
POU6F2_TATCAT20NCG_AC	CTTTGGCATAATGCCAAACC	Infinity
POU6F2_TATCAT20NCG_AC	TATGTAATTTTTAATTAGCT	0.742641
POU6F2_TATCAT20NCG_AC	CATTAAGCCTAATTATATGT	Infinity
POU6F2_TATCAT20NCG_AC	AATTAGCTAATTAAGCGCTA	1.48528
POU6F2_TATCAT20NCG_AC	GCACATTAATATCTCATTAG	1.48528
POU6F2_TATCAT20NCG_AC	TAATTAGTCCCCGTAATTAG	1.48528
POU6F2_TATCAT20NCG_AC	AATTACAAACTAATTAACTT	Infinity
POU6F2_TATCAT20NCG_AC	AATTAACTTAATTAAGCACC	0.668377
POU6F2_TATCAT20NCG_AC	ACGGTTTGGCATTATGCCAA	Infinity
POU6F2_TATCAT20NCG_AC	TAACAGCTCATTAACGGACA	0.668377
POU6F2_TATCAT20NCG_AC	CATTAAGCCTAATTAAACGC	0.445585
POU6F2_TATCAT20NCG_AC	AAGTTAATTAGCTACTTAAT	1.18823
POU6F2_TATCAT20NCG_AC	TATAGCCTCATTATCTTACC	Infinity
POU6F2_TATCAT20NCG_AC	AATTATCCTAATTAAAGGGT	Infinity
POU6F2_TATCAT20NCG_AC	AATTAGCTACTTATGAATTA	Infinity
POU6F2_TATCAT20NCG_AC	TAATTTAATTAGTAATTACG	1.18823
POU6F2_TATCAT20NCG_AC	TCATAATTATAAACTAATTA	1.18823
POU6F2_TATCAT20NCG_AC	CCTCATTAACCCACATTAAC	0.594113
POU6F2_TATCAT20NCG_AC	TAAGTAATTAACCACATTAA	Infinity
POU6F2_TATCAT20NCG_AC	AATTAGGCATAATTACCGAG	1.0397
POU6F2_TATCAT20NCG_AC	TAAAGATAATTAATTAATTC	1.0397
POU6F2_TATCAT20NCG_AC	TTAATAAGGACTAATTAGCC	0.346566
POU6F2_TATCAT20NCG_AC	AATTAAACCTAATTAACCCG	Infinity
POU6F2_TATCAT20NCG_AC	AATTATCGCTAATGAGGTCG	Infinity
POU6F2_TATCAT20NCG_AC	AATCAGCTTAATTAGCAAGG	Infinity
POU6F2_TATCAT20NCG_AC	ATAATGAGCTCATATAATTA	Infinity
POU6F2_TATCAT20NCG_AC	AATTATGATAATTAACTCTG	0.891169
POU6F2_TATCAT20NCG_AC	AATTAGATAGTAATTAGTTT	Infinity
POU6F2_TATCAT20NCG_AC	ATAATGCAAATTTAATGAGC	0.891169
POU6F2_TATCAT20NCG_AC	TAGTAATTAATTCGTAATTA	0.445585
RUNX3_TACGGA30NGGC_AI	TACCGAGCCGTAACCGCAAAAACCGCAAAT	5.03511
RUNX3_TACGGA30NGGC_AI	CGTGAAAACCGCAAAAACCGCAAAATTGCG	5.3237
RUNX3_TACGGA30NGGC_AI	TGTAACCGCAAACCACAATAACCGCATTGT	4.09723
RUNX3_TACGGA30NGGC_AI	CACTGACCGCAAAAACCGCAAGTTTCCACA	4.05848
RUNX3_TACGGA30NGGC_AI	TTGCGGTCAAACCGCAAACCGCAAACCTGA	4.15267
RUNX3_TACGGA30NGGC_AI	TAAACCGCAAAACCGCAACCCCTAAACCAC	3.91478
RUNX3_TACGGA30NGGC_AI	CAATATCGCGGTTAACCGCAAAACCGCAAC	5.02106
RUNX3_TACGGA30NGGC_AI	CTGCTAAACCGCAAAAACCGCAACCCAAAC	3.99033
RUNX3_TACGGA30NGGC_AI	GAAACCACAAAAACCGCAAACCATTGCATG	3.42823
RUNX3_TACGGA30NGGC_AI	TTGTGGTTAAGTGAAACCGCAAATAGCCAT	3.01702
RUNX3_TACGGA30NGGC_AI	TTAACCGGTAACCGCAAAACCGCAAGGTTA	3.47543
RUNX3_TACGGA30NGGC_AI	ATGTATTAACCGCAAAAACCACAATCACGT	3.13683
RUNX3_TACGGA30NGGC_AI	CAGTGTGGCGTAACCGCAAAAACCACAAGG	3.55396
RUNX3_TACGGA30NGGC_AI	TTAACCGCAAACCGCGAAAACCACAACTGC	4.47708
RUNX3_TACGGA30NGGC_AI	GAAACCGCAGGTGAACCGCAAAAACCACAG	4.79173
RUNX3_TACGGA30NGGC_AI	CTGACCGCAAAACCGCAACGGGACGACCGC	2.68143
RUNX3_TACGGA30NGGC_AI	TGCCGCGAAACCGCAAACCGCAAACATCAT	2.52271
RUNX3_TACGGA30NGGC_AI	TGACCACAGAAACCACGAAAACCGCAACTA	3.59151
RUNX3_TACGGA30NGGC_AI	AACCGCAAAACCGCAAAGTATGGTGCGTGA	3.58682
RUNX3_TACGGA30NGGC_AI	GCCGTAACCGCAAACCGCAAGATCCGCACG	2.47856
RUNX3_TACGGA30NGGC_AI	AGCATCAACCGCAAAAACCGCAACACAACG	2.86725
RUNX3_TACGGA30NGGC_AI	GTGTGGCTTTAACCGCAGCTGACCGCAAAA	2.08844
RUNX3_TACGGA30NGGC_AI	AGAGACCGCTAAAACCGCAAACCGCAGCGT	2.54947
RUNX3_TACGGA30NGGC_AI	ACTAACCGCAATAACCGCAAAGGCCGACCC	2.78795
RUNX3_TACGGA30NGGC_AI	CAGATTAACCGCAAAACCGCAAAGCTGGTT	2.75931
RUNX3_TACGGA30NGGC_AI	TCGCATCCTGACCGCAAAAACCGCAGACAC	3.3534
RUNX3_TACGGA30NGGC_AI	CCAAAACCGCAACCATAACCACAAACCGCA	4.10349
RUNX3_TACGGA30NGGC_AI	CTCTTGAAACCGCAAAAACCGCAAACAAAT	4.76633
RUNX3_TACGGA30NGGC_AI	ATGACATCGCTGACCGCAAAACCGCAAAAG	2.52225
RUNX3_TACGGA30NGGC_AI	CAGCTGACCGGCTTAACCGCAAAAACCACA	3.07205
RUNX3_TACGGA30NGGC_AI	CCGCAGGAACCGCAAACCGCAAAGCCGCAC	2.49507
RUNX3_TACGGA30NGGC_AI	TGAATGTCACCCGCAAAACCGCAAACCGCA	2.44891
RUNX3_TACGGA30NGGC_AI	AGACAATGAAACCGCAAAACCGCAAAACGT	2.92533
RUNX3_TACGGA30NGGC_AI	CCGCTGGCAAAACCGCAAACCGCAATTGCG	3.71292
RUNX3_TACGGA30NGGC_AI	GGGTGCTTGACCGCAAAACCGCAACAATCT	2.22236
RUNX3_TACGGA30NGGC_AI	TAGCACAAACCGCAAAAACCGCAGCCGGTG	3.20228
RUNX3_TACGGA30NGGC_AI	TCCAAACCACACCTAACCGCAAACCACCAT	2.48784
RUNX3_TACGGA30NGGC_AI	CCACGTAAACCGCAAACCACAACGCGTCGT	2.02355
RUNX3_TACGGA30NGGC_AI	GTGAAACCGCAAAAACCACAAATCACTTTT	2.8545
RUNX3_TACGGA30NGGC_AI	TGCAAAACCACAAAAACCGCAGACACATGT	3.39498
RUNX3_TACGGA30NGGC_AI	GAGATGACGGGGTTTGCGGTTAACCGCAAA	2.25191
RUNX3_TACGGA30NGGC_AI	GAGTGACCACAAACCGCAAAAACCACAAAC	4.3632
RUNX3_TACGGA30NGGC_AI	GCTGCAAACCGCAATAACCGCAACCCTATG	2.56015
RUNX3_TACGGA30NGGC_AI	CATAATTGTGTGAAACCGCAAAAACCGCAA	3.99805
RUNX3_TACGGA30NGGC_AI	CCGTGACCGCAATAACCGCAATACTTACCA	2.18482
RUNX3_TACGGA30NGGC_AI	ATTGTGGCTGACCGCAAAACCGCAGGTTAT	3.11016
RUNX3_TACGGA30NGGC_AI	GCACGGCTTAAACCGCAAAAACCGCAGACT	3.87738
RUNX3_TACGGA30NGGC_AI	CCGCAGAAACCGCAAACCCTACCACAACTG	2.95806
RUNX3_TACGGA30NGGC_AI	TGGTGATAACCGCAAAAACCACAAAGGTCA	3.77826
RUNX3_TACGGA30NGGC_AI	TGGAGTAATGTTGACCGCAAAAACCGCAGT	2.66318
RUNX3_TACGGA30NGGC_AI	TTTTGCGGTTGACCACTAAAAAACCGCAAA	2.60039
RUNX3_TACGGA30NGGC_AI	CCGCAAAGCCAAACCGCAAAAACCGCGTTA	2.87091
RUNX3_TACGGA30NGGC_AI	CAAACGCGGTAAAACCGCAAAACCGCAAAC	4.63361
RUNX3_TACGGA30NGGC_AI	GGAAAACGGAGGATAAACCGCAAAACCGCA	2.14872
RUNX3_TACGGA30NGGC_AI	GCCGACCGCGTTAACCACAAAACCGCAAAA	3.63763
RUNX3_TACGGA30NGGC_AI	CTGGCCACACGACCGCAAAAACCGCAGAGT	3.04481
RUNX3_TACGGA30NGGC_AI	CTAACGTGCCTAACCGCAAAAAACCGCAAC	2.62164
RUNX3_TACGGA30NGGC_AI	AACCGCAAAAACCGCACGGCTCACGCGCGA	2.33502
RUNX3_TACGGA30NGGC_AI	AGTTGCGTATGCCAACCGCAAAAACCACAA	2.22056
RUNX3_TACGGA30NGGC_AI	TCAACGAAGCTGCAACCGCAAAAACCGCAA	3.0971
RUNX3_TACGGA30NGGC_AI	ACCGCAAAAACCGCAAATTACCATGCCGAG	3.14072
RUNX3_TACGGA30NGGC_AI	CGCAAAAACCGCAAAACCGCAAACATAGAA	2.78739
RUNX3_TACGGA30NGGC_AI	AACCGCAAACCGCAAATCGGTTAAGTCGTT	2.54699
RUNX3_TACGGA30NGGC_AI	CCCGGTTAAAACCGCAAAACCGCAATTCGA	2.30821
RUNX3_TACGGA30NGGC_AI	CCCCACAAAAACCGCAAAACCGCAACAAAA	2.67664
RUNX3_TACGGA30NGGC_AI	CTAGAAACCGCAGACCGCAAGAACCACAAT	2.98743
RUNX3_TACGGA30NGGC_AI	AGTAACCTCTAACCGCAAAACCGCAACCGC	3.29365
RUNX3_TACGGA30NGGC_AI	CGGAAAACCGCAGAAACCGCAATATAGTTA	2.6664
RUNX3_TACGGA30NGGC_AI	TTAACCGCAGAAACCGCACGAAGACCGCTA	2.46246
RUNX3_TACGGA30NGGC_AI	ATAATAAACCGCAAAAACCGCAGACCTACG	2.79557
RUNX3_TACGGA30NGGC_AI	CGTACACATAAACCACAAAAACCGCAAAAG	2.63627
RUNX3_TACGGA30NGGC_AI	AAGCCAGCACTACTGACCGCAAAAACCGCA	2.81452
RUNX3_TACGGA30NGGC_AI	CCAACTTGTAATAAACCGCAAAAACCGCAA	4.17816
RUNX3_TACGGA30NGGC_AI	CCGCCTCAAACCGCAAAAACCGCAAAACCC	4.75834
RUNX3_TACGGA30NGGC_AI	CGTAAACCGCAACGTTACCGCAACAACCGC	1.58055
RUNX3_TACGGA30NGGC_AI	ACCGCAAAAACCGCAACATGAACACGGGTT	2.08892
RUNX3_TACGGA30NGGC_AI	TGCAAACCGCAAAACCGCAAATCAAACTGA	2.96191
RUNX3_TACGGA30NGGC_AI	ACCGCAAAAACCGCAAAAGCCTAACGATCT	3.10075
RUNX3_TACGGA30NGGC_AI	TATGAATCGCGATTGACCGCAAAAACCGCA	2.24712
RUNX3_TACGGA30NGGC_AI	AAAAACCGCAACAAACCGCAAACAGTTTGC	3.00989
RUNX3_TACGGA30NGGC_AI	AACCACAGTAACCGCAAAATACCACACTGA	2.94304
RUNX3_TACGGA30NGGC_AI	GTACCGCAGCGAAACCGCAAAAACCACGAT	2.00142
RUNX3_TACGGA30NGGC_AI	AGTGACCGCAGAAACCGCAGGTCGGTCACT	2.28734
RUNX3_TACGGA30NGGC_AI	GACGACCGCAAAACCGCAATTCCACCACAA	2.28734
RUNX3_TACGGA30NGGC_AI	GTGTGACAATAAACCGCAAAAACCGCAAGC	3.98824
RUNX3_TACGGA30NGGC_AI	CCGCAGGGAAGACCGCAAAAACCGCAAGAA	3.35852
RUNX3_TACGGA30NGGC_AI	CACCGCAAACCGCAAAAAACCACCAACCGC	3.02753
RUNX3_TACGGA30NGGC_AI	CGCAAAACCGCAAAAACCACATGTCCCTCT	2.49121
RUNX3_TACGGA30NGGC_AI	AGGCATGCCGAAACCGCAGACTAACCGCAA	2.05795
RUNX3_TACGGA30NGGC_AI	CCACACCGCAAAAACCGCAAAACGTGAGGA	2.23725
RUNX3_TACGGA30NGGC_AI	CTTGTGGTCGCAGGCAGTGGTTTGCGGTTT	2.00567
RUNX3_TACGGA30NGGC_AI	AACCGCAAACCGCATCGTCTACACCACAAA	1.81094
RUNX3_TACGGA30NGGC_AI	TACGAGCTTGACCGCAAAAACCACAACGGT	1.89618
RUNX3_TACGGA30NGGC_AI	CCCGAAACCGCAAAACCGCAACCTGACGAG	2.21221
RUNX3_TACGGA30NGGC_AI	AACCGCAGAAACCACAAAACCTGACGCGGA	2.30529
RUNX3_TACGGA30NGGC_AI	AACCGCAATATACCACAAAACCGCAAGTCG	4.48102
RUNX3_TACGGA30NGGC_AI	CGAAATAACCGCAAAAACCACAACAACCAA	2.99191
RUNX3_TACGGA30NGGC_AI	CGAAACCGCAAAACCGCAATCGTGCGAACG	2.55448
RUNX3_TACGGA30NGGC_AI	CACGCCTAATTTAAACCGCAAAAACCGCAA	3.0709
RUNX3_TACGGA30NGGC_AI	AACCGCAAAAACCGCAAATCGATAAACAAC	3.42523
HIC2_TGAGCA20NGA_AC	GATGCCCGGACTGCGTGCAT	1.55355
HIC2_TGAGCA20NGA_AC	GGGTGCATGATTATGCCCCA	1.81106
HIC2_TGAGCA20NGA_AC	CGTGCCCCGAAAGGTGCACT	1.71792
HIC2_TGAGCA20NGA_AC	TGCCAACCTTAGGTGGGCAC	4.47073
HIC2_TGAGCA20NGA_AC	TGTGGAACAAAGTATGCCAG	1.87108
HIC2_TGAGCA20NGA_AC	CGATGCCAACCTATGCCAAT	2.64932
HIC2_TGAGCA20NGA_AC	CGTGCATAGGGATGCCCGCG	1.96629
HIC2_TGAGCA20NGA_AC	TTGCGTCATGCCAGGCATCG	1.98699
HIC2_TGAGCA20NGA_AC	TGCATATAAATGCCCGGTGA	2.89769
HIC2_TGAGCA20NGA_AC	GATGCCCCGTACGGTGCAGT	1.12596
HIC2_TGAGCA20NGA_AC	TGCCAACCTGGCATTGGCAC	2.31815
HIC2_TGAGCA20NGA_AC	ATGCCACCCTATGCCAATGT	2.27676
HIC2_TGAGCA20NGA_AC	ACGTGCACTGATGTGCCCGG	0.591366
HIC2_TGAGCA20NGA_AC	GTGCCCCAAAGAGGTGCACA	0.778237
HIC2_TGAGCA20NGA_AC	TCCCCTAACCACCCTCCCCA	0.745121
HIC2_TGAGCA20NGA_AC	CAGTGCCCGCTCCCGGGCAC	1.8628
HIC2_TGAGCA20NGA_AC	CTTAAGGAGCTCCGTGCCAG	3.56002
HIC2_TGAGCA20NGA_AC	CTCGAGCACAGTAGTGCCCG	1.53164
HIC2_TGAGCA20NGA_AC	CCCACCTCCCACCCCCTCCA	0.724423
HIC2_TGAGCA20NGA_AC	GTGCCATAGTAAAACAGCAC	0.482949
HIC2_TGAGCA20NGA_AC	GGTGCCCCGAACGTGCACTA	0.965898
HIC2_TGAGCA20NGA_AC	TATGCCACCCTGATGCCCAC	0.703725
HIC2_TGAGCA20NGA_AC	TGCCACCCGATGCCAACCAA	Infinity
HIC2_TGAGCA20NGA_AC	TTTGCACGTAAGTGCCCGGT	0.600236
HIC2_TGAGCA20NGA_AC	GATGCCCGGACGACGTGCAT	1.15908
HIC2_TGAGCA20NGA_AC	TGCCAACCTATGTTGGCACA	2.31815
HIC2_TGAGCA20NGA_AC	CTAAGCCAGGTGCGTGCCAG	2.23536
HIC2_TGAGCA20NGA_AC	TGTGTCAAGGACTATGCCAG	0.689927
HIC2_TGAGCA20NGA_AC	TATATGACAAGCCATGCCAG	1.03489
HIC2_TGAGCA20NGA_AC	CGCGTGCAGCAAGTGCCCGA	0.993495
HIC2_TGAGCA20NGA_AC	GCCCCAGACCACCCACCCCA	1.98699
HIC2_TGAGCA20NGA_AC	CCGGGCATACACCAATGCAC	1.98699
HIC2_TGAGCA20NGA_AC	TAGTGCCCCGCCAGGTGCAC	0.47605
HIC2_TGAGCA20NGA_AC	TGCCCGGGAACGTGCATCGG	1.73862
HIC2_TGAGCA20NGA_AC	ACGTGCATTAGTCATGCCCG	Infinity
HIC2_TGAGCA20NGA_AC	CAATGCCCGACAGCGGGCAT	0.827912
HIC2_TGAGCA20NGA_AC	AGTGCCCTAGTCAGATGCAC	0.551941
HIC2_TGAGCA20NGA_AC	GGTACCCGACGAGCGTGTAC	0.827912
HIC2_TGAGCA20NGA_AC	GGTGCCCTGAAAGATGCACT	0.551941
HIC2_TGAGCA20NGA_AC	TGCACGCTTGTGCCCGGAGA	0.551941
HIC2_TGAGCA20NGA_AC	CTCAATGTGTACCGTGCCAG	0.413956
HIC2_TGAGCA20NGA_AC	AGTGCCCTATTTAAGTGCAC	0.331165
HIC2_TGAGCA20NGA_AC	TGTGCAACGAGTGCCCAAGA	0.827912
HIC2_TGAGCA20NGA_AC	GTGCATGGTAATGCCCAAGA	1.57303
HIC2_TGAGCA20NGA_AC	ATGGTGCACACTAGTGCCCC	0.524344
HIC2_TGAGCA20NGA_AC	CAGTGCCCTATGTAGTGCAC	0.524344
HIC2_TGAGCA20NGA_AC	TGTATCTCACAACCTGCCAG	0.786517
HIC2_TGAGCA20NGA_AC	CAACGTAGAACTCGTGCCAG	Infinity
HIC2_TGAGCA20NGA_AC	ATGCCCCGTACTTGGTGCAT	0.745121
HIC2_TGAGCA20NGA_AC	ATGCCAACTCGTGCCAACCA	1.49024
HIC2_TGAGCA20NGA_AC	CGTGCACAAGTGTGCCCGGT	Infinity
HIC2_TGAGCA20NGA_AC	TGCCCGGATGGACGTGCATA	Infinity
HIC2_TGAGCA20NGA_AC	TTGCGTCATGCCCAGTCAAT	Infinity
HIC2_TGAGCA20NGA_AC	GGTGCATACCCATGCCCCAG	1.40745
HIC2_TGAGCA20NGA_AC	ATGTGCACAGAGTGCCCAAA	1.40745
HIC2_TGAGCA20NGA_AC	AATGCCCCGAAACGTGCATT	0.46915
HIC2_TGAGCA20NGA_AC	CCCTCCACCCACCCCCTCCA	1.40745
HIC2_TGAGCA20NGA_AC	TATAACCCAAGTCATGCCAG	0.703725
HIC2_TGAGCA20NGA_AC	TGCATAGTAATGCCCGAGGA	1.40745
HIC2_TGAGCA20NGA_AC	TGCCCTGAACAGGGCATCAA	0.441553
HIC2_TGAGCA20NGA_AC	TCATGCCAACGTATGCCAAT	0.66233
HIC2_TGAGCA20NGA_AC	TGAAAAACAAGTCCTGCCAG	1.32466
HIC2_TGAGCA20NGA_AC	TTGTACCCACCGTGCCAACC	1.24187
HIC2_TGAGCA20NGA_AC	ATGCCCACCCATGCCAACGC	Infinity
HIC2_TGAGCA20NGA_AC	GGTGCCCCGCTACGTGCACG	1.24187
HIC2_TGAGCA20NGA_AC	TGCCCGGTTTCGTGCATTGG	1.24187
HIC2_TGAGCA20NGA_AC	ACGATGCACAGCCAGTGCCC	0.620934
HIC2_TGAGCA20NGA_AC	TGCCCGAAAAGCGGGCATAT	0.413956
HIC2_TGAGCA20NGA_AC	TCGTATGCCGTCTTCTGCTT	0.0551941
HIC2_TGAGCA20NGA_AC	TGTTGACCGGTCTATGCCAG	Infinity
HIC2_TGAGCA20NGA_AC	TGCGACCCATCTTATGCCAG	Infinity
HIC2_TGAGCA20NGA_AC	TGGCGTAAACATAATGCCAG	1.07629
HIC2_TGAGCA20NGA_AC	GTGGGCACAATATGGGCATA	Infinity
HIC2_TGAGCA20NGA_AC	TGCCGATGAACTTATGCCAG	Infinity
HIC2_TGAGCA20NGA_AC	AGAGAATCGTCCCGGGTAGC	Infinity
HIC2_TGAGCA20NGA_AC	TTCACGCTGTTCTATGCCAG	Infinity
HIC2_TGAGCA20NGA_AC	CATAGCAAATTGCGTGCCAG	Infinity
HIC2_TGAGCA20NGA_AC	AGGGCGCGGGGGTGCCCTTT	0.993495
HIC2_TGAGCA20NGA_AC	TATAGTAAAAACGATGCCAG	Infinity
HIC2_TGAGCA20NGA_AC	TGCCAACCTTCATTGGCATA	Infinity
HIC2_TGAGCA20NGA_AC	TTAGCTTATGTACATGCCAG	0.496747
HIC2_TGAGCA20NGA_AC	TGTAAAGAACGCTATGCCAG	Infinity
HIC2_TGAGCA20NGA_AC	TGTACGCCCCGTTATGCCAG	0.993495
HIC2_TGAGCA20NGA_AC	CGGTAGACCTTAAGTGCCAG	0.455352
HIC2_TGAGCA20NGA_AC	TATGCCAACCCGTGCCCATC	0.910703
HIC2_TGAGCA20NGA_AC	CTAAGACTAACGGGTGCCAG	0.455352
HIC2_TGAGCA20NGA_AC	TGTGTCGATGACTATGCCAG	Infinity
HIC2_TGAGCA20NGA_AC	CGTGGGCATGGGGTGGCATG	Infinity
HIC2_TGAGCA20NGA_AC	CTTGAACGCTAACGTGCCAG	0.910703
HIC2_TGAGCA20NGA_AC	CTCTGGTATTTACGTGCCAG	Infinity
HIC2_TGAGCA20NGA_AC	TGTATAAAAAGTTATGCCAG	Infinity
HIC2_TGAGCA20NGA_AC	CGAAGATATTACAGTGCCAG	0.303568
HIC2_TGAGCA20NGA_AC	GCCCCATGCCACCCACCCCA	0.910703
HIC2_TGAGCA20NGA_AC	TGCCCCACAAGGGGTGCATG	0.827912
HIC2_TGAGCA20NGA_AC	CGACTTGCATGTAAATGCCA	0.827912
HIC2_TGAGCA20NGA_AC	TGCCCCGTAACGTGCATATA	0.413956
HIC2_TGAGCA20NGA_AC	TGTTGCGGGTAGTATGCCAG	0.827912
HIC2_TGAGCA20NGA_AC	TGATGCCCACTACTGTGCAT	Infinity
HIC2_TGAGCA20NGA_AC	CTCGGAGAAATGCGTGCCAG	0.827912
HIC2_TGAGCA20NGA_AC	GTGCCAGCCTTGCCCACAAG	Infinity
PAX6_TCCATA20NTAC_Y	ATTTCACGCTTGACTAAGCA	4.61836
PAX6_TCCATA20NTAC_Y	CTCACGCTTCAGTGCACAAT	4.54505
PAX6_TCCATA20NTAC_Y	ATCACTCATGCGTAAACAAT	4.54505
PAX6_TCCATA20NTAC_Y	ATGCTCAGTCAAGCGTGTAA	1.56694
PAX6_TCCATA20NTAC_Y	CATTTCACGCTTGAATGATT	3.59205
PAX6_TCCATA20NTAC_Y	ATTGCTTAATCATGCGTAAT	5.27812
PAX6_TCCATA20NTAC_Y	GATTGTGCAGTCAAGCGTGA	2.11125
PAX6_TCCATA20NTAC_Y	ATGTGCAATCATGCGTGAAC	4.5084
PAX6_TCCATA20NTAC_Y	AGATCATTCAAGCGTGAAAT	4.17851
PAX6_TCCATA20NTAC_Y	TTGTTAACTCATGCGTAAAC	3.73867
PAX6_TCCATA20NTAC_Y	ATTACACGCTTGAATGAATC	7.0375
PAX6_TCCATA20NTAC_Y	CATGCTCACTCATGCATGAA	1.75937
PAX6_TCCATA20NTAC_Y	ACACGCATGACTGCGCAATT	2.34583
PAX6_TCCATA20NTAC_Y	AATGTGCAGTCAAGCGTAAA	Infinity
PAX6_TCCATA20NTAC_Y	GAGTGCATTCATGCGTAAAT	1.75937
PAX6_TCCATA20NTAC_Y	CAATTACACGCATGAGTGCG	6.59765
PAX6_TCCATA20NTAC_Y	TTCCGCTTGACTGCACATTG	6.37773
PAX6_TCCATA20NTAC_Y	AATTCACGCATGAGTGAACT	2.12591
PAX6_TCCATA20NTAC_Y	ATTTCACGCATGAGTAATTT	2.12591
PAX6_TCCATA20NTAC_Y	TGCACTCATGCGTAAAGAAT	1.18758
PAX6_TCCATA20NTAC_Y	AAATTTCACGCATGAGTGCG	Infinity
PAX6_TCCATA20NTAC_Y	AACGCAGTCATGCGTAAACA	1.14359
PAX6_TCCATA20NTAC_Y	ATCAATCAAGCGTGAACAAT	1.90599
PAX6_TCCATA20NTAC_Y	AGTATTCACGCATGACTGAT	5.49804
PAX6_TCCATA20NTAC_Y	TCATGCATGAGTGCACAATG	2.63906
PAX6_TCCATA20NTAC_Y	CTCATTCATGCGTAAACAAT	2.63906
PAX6_TCCATA20NTAC_Y	TTTCCGCATGACTGCACAAA	1.68607
PAX6_TCCATA20NTAC_Y	CTCACGCATGACTGCACAAA	1.26455
PAX6_TCCATA20NTAC_Y	ATTACACGCATGACTGACTT	2.5291
PAX6_TCCATA20NTAC_Y	AGTTTACGCTTGACTGCACC	5.0582
PAX6_TCCATA20NTAC_Y	ATGTGTGCATTCAACCGTAA	5.0582
PAX6_TCCATA20NTAC_Y	CTCATTCATGCGTGAATTAT	0.843033
PAX6_TCCATA20NTAC_Y	AATGCACTCATGCGTAAAAT	2.41914
PAX6_TCCATA20NTAC_Y	TTTCACGCATGACTGATTAA	4.83828
PAX6_TCCATA20NTAC_Y	CGCAATCAAGCGTGAAATTG	1.61276
HNF4A_TCCGTG40NTGC_AI	TGACCACGCAGCCGACCGGTCCAAAGTCCAAAGTCCAATT	1.40274
HNF4A_TCCGTG40NTGC_AI	ACGTAAGGTGTACCTAAAATGGACTTTGACCCCAAGCACG	1.2098
HNF4A_TCCGTG40NTGC_AI	ATTGGAAGTACACGCACGAGGTCAAAGTCCAAAGTCCATC	1.62172
HNF4A_TCCGTG40NTGC_AI	GCTGACTGGACTTTGACCCCGTTGTACCCACGCCACCCCG	2.46074
HNF4A_TCCGTG40NTGC_AI	CGTACGCACCCCAAGTTGGACTTTGACCCCATCAATACCG	1.63234
HNF4A_TCCGTG40NTGC_AI	ACCGATGGACAACGGATGTGGACTTTGACCCCTGCTCGCT	1.57732
HNF4A_TCCGTG40NTGC_AI	CGGTAGGGGTCAAAGTCCAACTTGCTCCGTTCGGCACACG	1.78084
HNF4A_TCCGTG40NTGC_AI	TCCCGTGACCTTCAGTTGGACTTTGGACCCTAGTACCATG	1.90366
HNF4A_TCCGTG40NTGC_AI	AGTACCTCACCACGTTCCACCCACATTGGACTTTGGACCC	1.39908
HNF4A_TCCGTG40NTGC_AI	CAATCGCGCAGGGTCCAAAGTCCACGCAGCGCGTGACGCG	1.14728
HNF4A_TCCGTG40NTGC_AI	ACATGCTTCGCCCCTGCGTCCTTGGACTTTGACCCCGCGA	1.63401
HNF4A_TCCGTG40NTGC_AI	CTCACCCTCCTTGGACTTTGACCCCCAGCAACGCACACGT	2.53563
HNF4A_TCCGTG40NTGC_AI	CAGCCATCAGGGGTCAAAGTCCACCGTTCCGTGCCATTCG	1.87642
HNF4A_TCCGTG40NTGC_AI	CACCCGCCGTTGCGCCCTCGCCCCCCTGGACTTTGGACCC	2.86982
HNF4A_TCCGTG40NTGC_AI	ACACAGCACCAATGCCCGATTGGACTTTGACCCTTACCGC	1.57377
HNF4A_TCCGTG40NTGC_AI	GGTCCAAAGTCCAACACCCCCATCCACCAGGCCGCATCGA	1.85173
HNF4A_TCCGTG40NTGC_AI	GGCCGCGCGACACGAGGGGTCAAAGTCCACACCCAACCGA	1.48447
HNF4A_TCCGTG40NTGC_AI	TCGTGCCGCAACTTGGACTTTGGACCCCCGCCGCTGCACG	1.42003
HNF4A_TCCGTG40NTGC_AI	CCAGTGCGCGGGGTCAAAGTCCAATCGCCAACATGGCTGC	1.65068
HNF4A_TCCGTG40NTGC_AI	TCTTACGCAACCACCCTCCCATTGGACTTTGACCCCGCGC	1.60483
HNF4A_TCCGTG40NTGC_AI	GGTGTGGCCGGATACCGCACATTGGACTTTGACCCCTCGT	1.47644
HNF4A_TCCGTG40NTGC_AI	CATGCCACGCCCCCTTTATCGCCGGGTCCAAAGTCCAAGT	3.63762
HNF4A_TCCGTG40NTGC_AI	ACGCCCTAAATGGACTTTGACCCCTCATTCACCACATCTA	2.56773
HNF4A_TCCGTG40NTGC_AI	ACGGACACGCGCACACAATTGGACTTTGACCCCCGCGTTG	1.51313
HNF4A_TCCGTG40NTGC_AI	GCTCACGACCCGTGACGTAAAAATGGACTTTGGACCCTAG	1.84207
HNF4A_TCCGTG40NTGC_AI	TACCGTTGAGTACACCTGACGACAGGGTCCAAAGTCCAAT	2.19608
HNF4A_TCCGTG40NTGC_AI	CATCGCGTCCGTATCCTCGGGGTCAAAGTCCAATCCTGTC	3.20966
HNF4A_TCCGTG40NTGC_AI	GACACATAACGCCAATGCGATGCATGGACTTTGACCCCAG	1.06989
HNF4A_TCCGTG40NTGC_AI	GACGTGGACTTTGACCCCTACACGCACGACGCCATAAGCG	2.19608
HNF4A_TCCGTG40NTGC_AI	CCGGACCCTGCGAGTTGGACTTTGACCCCGCTGTGCGTGT	2.78171
HNF4A_TCCGTG40NTGC_AI	TCCAACCATGCAAACCAGGGTCCAAAGTCCAATCCCGTCG	1.30393
HNF4A_TCCGTG40NTGC_AI	CGGTACGGTGGACTTTGACCCCACGCCATTCACGCTAACG	2.1623
HNF4A_TCCGTG40NTGC_AI	TTGCACGGTGCAAAGTCCAAAGTCCATCCCGGCGACGTAC	1.34806
HNF4A_TCCGTG40NTGC_AI	GGGTCAAAGTCCACATCTGCCCGCTGCCTCCACCGGTACT	1.68507
HNF4A_TCCGTG40NTGC_AI	ACTCACCGTCACTCCACGCGACAAAGGTCAAAGTCCAACT	1.34806
HNF4A_TCCGTG40NTGC_AI	CCAGCTCACTCGATTGGACTTTGACCCCATCACCATACCA	1.83826
HNF4A_TCCGTG40NTGC_AI	ATGCGCAACAACGGGGTCAAAGTCCAACCCGTGCCCCGAG	2.02209
HNF4A_TCCGTG40NTGC_AI	AAGACGAGGGGTCAAAGTCCAATGGACGGTACGTTGCACG	1.98999
HNF4A_TCCGTG40NTGC_AI	CGTGCCACCGCAAAGTCCAAAGTCCACGCTCAGGCGCCGT	1.53076
HNF4A_TCCGTG40NTGC_AI	AGTCCAAAGTCCAACTCGCGCGTCTGCCGCAGCCACACCA	2.09473
HNF4A_TCCGTG40NTGC_AI	TGCGACGTGACCGACCGAAAGTGGACTTTGGACCCTTACG	1.02051
HNF4A_TCCGTG40NTGC_AI	CCGAATTGGACTTTGACCCCTAATCCTTACGCGCCTAACA	1.65833
HNF4A_TCCGTG40NTGC_AI	GTAACATTGCAACCGACGGATTGGACTTTGACCCCTAACC	2.2111
HNF4A_TCCGTG40NTGC_AI	CCGAAAGGTCAAAGTCCAACACGCGAACACAGCTTGACGT	1.17058
HNF4A_TCCGTG40NTGC_AI	CATGAAGCGTTAGGCCTAGAGTCCAAAGTCCAACTCCACA	1.32666
HNF4A_TCCGTG40NTGC_AI	GCTGTCCCGTGCAGCTCACGGGGTCAAAGTCCAACATTGA	1.42652
HNF4A_TCCGTG40NTGC_AI	ACCGCGAGCACAACGGGGTCAAAGTCCATCTTCACCGTCA	1.37557
HNF4A_TCCGTG40NTGC_AI	CTTCACGTAACCAATTGGACTTTGACCCCTACCTGAGCAA	1.26247
HNF4A_TCCGTG40NTGC_AI	CAACGCGAAAAAGGTAAATGTGGACTTTGGACCCTACACA	3.15617
HNF4A_TCCGTG40NTGC_AI	TCGGTGGACTTTGACCCCTAGCTCCTAGCGCACCACCTCA	2.22788
HNF4A_TCCGTG40NTGC_AI	CGCAGGCGATCTGAATGGACATTGGACTTTGACCCCATTA	1.306
HNF4A_TCCGTG40NTGC_AI	GCGCACGCCATGGGTCCAAAGTCCAACCTAATGGCACGCA	1.99337
HNF4A_TCCGTG40NTGC_AI	CGTTCGTAGCGTGGCGAATGGACTTTGACCCCTGCCCATT	1.432
HNF4A_TCCGTG40NTGC_AI	CACATTAGCAGCACCGACGTGTCGTGGACTTTGGACCCCG	1.61879
HNF4A_TCCGTG40NTGC_AI	ACTAGGCGCGCTGAGACTTGGACTTTGACCCCAGACTTCG	2.86401
HNF4A_TCCGTG40NTGC_AI	CCGCATAGCTAGGGTCCAAAGTCCACCCACTCCTGCACCG	1.55134
HNF4A_TCCGTG40NTGC_AI	GACTCCGACTCGTGGCCGACTCGTAGGGTCCAAAGTCCAT	1.20103
HNF4A_TCCGTG40NTGC_AI	AGATGTGGCGAGCCGTCCGACCGGATGGACTTTGACCCTT	1.61879
HNF4A_TCCGTG40NTGC_AI	TCCTCGCGATGCCTACCCGAAACGGGGTCAAAGTCCAAAA	1.77296
HNF4A_TCCGTG40NTGC_AI	AACCACGTAGCTTCCATCGCGTTGGACTTTGACCCCCTTG	1.69237
HNF4A_TCCGTG40NTGC_AI	TGGACTTTGACCCCACTCCGTCGTGCAACCGTGCTTACGA	0.954669
HNF4A_TCCGTG40NTGC_AI	GCGGTGCCGCTTGGACTTTGACCCCGTACGCCCACGCGGT	1.28386
NEUROG2_TCGCTG20NTCT_Z	ACTACACGAAAACCATATGT	0.0213703
NEUROG2_TCGCTG20NTCT_Z	ATGTGTCCGAACCATATGTT	Infinity
NEUROG2_TCGCTG20NTCT_Z	GTATAAAACATATGGTGTAC	0.0427406
NEUROG2_TCGCTG20NTCT_Z	TTGGCGTACACCATATGTTT	0.0178086
NEUROG2_TCGCTG20NTCT_Z	GATGAACATATGCTATCAGA	0.0356171
NEUROG2_TCGCTG20NTCT_Z	TGAAAGGAACATATGTTACT	0.0284937
NEUROG2_TCGCTG20NTCT_Z	CCCGACAGGACCATATGTTT	0.0284937
NEUROG2_TCGCTG20NTCT_Z	TCAAGCGAAAAACATATGTT	0.0284937
NEUROG2_TCGCTG20NTCT_Z	TTCTACACGCCATATGTTGT	Infinity
NEUROG2_TCGCTG20NTCT_Z	CACGTAAAACATATGTTTTG	Infinity
NEUROG2_TCGCTG20NTCT_Z	CCACGTCTTGTGACATATGT	0.0142469
NEUROG2_TCGCTG20NTCT_Z	GGACGAGCAAAACATATGTT	0.0284937
NEUROG2_TCGCTG20NTCT_Z	TGGAAAAAACCATATGTTCG	Infinity
NEUROG2_TCGCTG20NTCT_Z	AACATATGGTCAAACAGACA	0.0284937
NEUROG2_TCGCTG20NTCT_Z	CCAGTATACCATATGTTTTT	0.0213703
NEUROG2_TCGCTG20NTCT_Z	AATTCAAAAACATATGCTTT	0.0213703
NEUROG2_TCGCTG20NTCT_Z	TACCTAAAAACATATGTTAT	0.0106851
NEUROG2_TCGCTG20NTCT_Z	ATAGTGGACAAAAACATATG	Infinity
NEUROG2_TCGCTG20NTCT_Z	TGCAATCACCATATGTTTTT	Infinity
NEUROG2_TCGCTG20NTCT_Z	AGCCATATGTTTAAATGTCC	Infinity
NEUROG2_TCGCTG20NTCT_Z	AATCCACCATATGGTTGCAA	0.0213703
NEUROG2_TCGCTG20NTCT_Z	GCTAAAGGGAACATATGCTT	Infinity
NEUROG2_TCGCTG20NTCT_Z	ATGTGCCAAAGAACATATGG	Infinity
NEUROG2_TCGCTG20NTCT_Z	ATGTAAAAAACCATATGTCC	Infinity
NEUROG2_TCGCTG20NTCT_Z	TTGTAAATGTGACCATATGT	Infinity
NEUROG2_TCGCTG20NTCT_Z	CGGCACCAGGAACATATGGT	Infinity
NEUROG2_TCGCTG20NTCT_Z	GAGAAGCGAAAACATATGTT	Infinity
NEUROG2_TCGCTG20NTCT_Z	AACAGAACAACATATGGTTC	Infinity
NEUROG2_TCGCTG20NTCT_Z	TAAATCGCAAACATATGTTA	Infinity
NEUROG2_TCGCTG20NTCT_Z	CAGCCCCAGAATAACATATG	Infinity
NEUROG2_TCGCTG20NTCT_Z	CACCATATGTTCGTGACCGC	Infinity
NEUROG2_TCGCTG20NTCT_Z	GTAACATATGTTTTTTACCC	Infinity
NEUROG2_TCGCTG20NTCT_Z	AGATTACAACCATATGTTTT	Infinity
NEUROG2_TCGCTG20NTCT_Z	CTTAAAAACATATGCTAGAC	Infinity
NEUROG2_TCGCTG20NTCT_Z	AGAAGTTGGTGAACATATGG	Infinity
NEUROG2_TCGCTG20NTCT_Z	AAATAACATATGGTTTAATC	Infinity
NEUROG2_TCGCTG20NTCT_Z	GCACGACGTACCATATGTCA	Infinity
NEUROG2_TCGCTG20NTCT_Z	GACAGCGGAACCATATGGTA	Infinity
NEUROG2_TCGCTG20NTCT_Z	GGCCTACATAACCATATGTT	Infinity
NEUROG2_TCGCTG20NTCT_Z	CTTGTTGAACATATGTTTTC	Infinity
NEUROG2_TCGCTG20NTCT_Z	AGAACATATGCTACAATTAG	Infinity
NEUROG2_TCGCTG20NTCT_Z	GCCATAAAAACATATGGCCC	Infinity
NEUROG2_TCGCTG20NTCT_Z	AACATATGCTTTCCGTTACA	Infinity
NEUROG2_TCGCTG20NTCT_Z	GGATTACCATATGTTACTCG	Infinity
NEUROG2_TCGCTG20NTCT_Z	GGAAAAAAACATATGTTTTG	Infinity
NEUROG2_TCGCTG20NTCT_Z	CGTTGGGAGAACATATGTTT	Infinity
NEUROG2_TCGCTG20NTCT_Z	GCAGTACCGCCACCATATGT	Infinity
NEUROG2_TCGCTG20NTCT_Z	ACAGGCGAAACATATGGTTT	Infinity
NEUROG2_TCGCTG20NTCT_Z	GATAAAAAAAACATATGCTA	0.0142469
NEUROG2_TCGCTG20NTCT_Z	AAAAACCATATGGTTACGAT	Infinity
NEUROG2_TCGCTG20NTCT_Z	AAAAACATATGCTTATGCGG	Infinity
NEUROG2_TCGCTG20NTCT_Z	CAACTAAACAGCCATATGTT	Infinity
NEUROG2_TCGCTG20NTCT_Z	AAATGCACCTAAACATATGG	Infinity
NEUROG2_TCGCTG20NTCT_Z	CAACGTCACCTGACATATGT	Infinity
NEUROG2_TCGCTG20NTCT_Z	AGGCAGAGTGACATATGTTT	0.0142469
NEUROG2_TCGCTG20NTCT_Z	CCCGAACATATGGTAATTTA	Infinity
NEUROG2_TCGCTG20NTCT_Z	TTCGACCATATGGTGACTTG	Infinity
NEUROG2_TCGCTG20NTCT_Z	ACATATGGCATAAACATATG	Infinity
NEUROG2_TCGCTG20NTCT_Z	GCAACATAAACATATGTTTT	Infinity
NEUROG2_TCGCTG20NTCT_Z	ACACACACCATATGGCCACC	Infinity
NEUROG2_TCGCTG20NTCT_Z	CAATTGCGACATATGCGTCA	Infinity
NEUROG2_TCGCTG20NTCT_Z	AACATATGGTGATGTCACAG	Infinity
NEUROG2_TCGCTG20NTCT_Z	TAATTTAAGAAAACATATGT	Infinity
NEUROG2_TCGCTG20NTCT_Z	GCCTACTGAACACCATATGG	Infinity
NEUROG2_TCGCTG20NTCT_Z	GAGGGCAGGAACATATGTTT	Infinity
NEUROG2_TCGCTG20NTCT_Z	AAATTTAAAGCATATGTTTC	0.0142469
NEUROG2_TCGCTG20NTCT_Z	ATGCAAAAGAAAACATATGC	Infinity
NEUROG2_TCGCTG20NTCT_Z	GAGTTACCATATGGTTGGCC	Infinity
NEUROG2_TCGCTG20NTCT_Z	AAAACATATGTTATCAGTCG	Infinity
NEUROG2_TCGCTG20NTCT_Z	CACTTAATACCATATGTCCC	Infinity
NEUROG2_TCGCTG20NTCT_Z	CGGCTAAGAAAACATATGTT	0.00712343
NEUROG2_TCGCTG20NTCT_Z	AACTGTAGCACACCATATGC	Infinity
NEUROG2_TCGCTG20NTCT_Z	CTTACAAAAACCATATGTTT	0.00712343
NEUROG2_TCGCTG20NTCT_Z	ACACCCACCATATGTTCCCT	Infinity
NEUROG2_TCGCTG20NTCT_Z	ACGCGCATACGAAACATATG	Infinity
NEUROG2_TCGCTG20NTCT_Z	AACCTAGGAACATATGGCAT	Infinity
NEUROG2_TCGCTG20NTCT_Z	TTAAAACCATATGTTGATAC	Infinity
NEUROG2_TCGCTG20NTCT_Z	TAATGACATATGTCGAGAAT	Infinity
NEUROG2_TCGCTG20NTCT_Z	CATATGTGGCGTCACATATG	Infinity
NEUROG2_TCGCTG20NTCT_Z	CCTTTCAATGACATATGGTA	Infinity
NFE2_TGTAGG20NGA_AC	AGGATGACTCATGCTACAGC	6.15317
NFE2_TGTAGG20NGA_AC	ATGAGTCATGCTATGTATCA	5.6371
NFE2_TGTAGG20NGA_AC	ACGATGACTCATCCTGCGCA	7.5029
NFE2_TGTAGG20NGA_AC	ACACCATGACTCATTGTCGT	28.5825
NFE2_TGTAGG20NGA_AC	CAATAGGATGAGTCATCCTA	9.44809
NFE2_TGTAGG20NGA_AC	CGCCAGCATGACTCATCGTC	8.25716
NFE2_TGTAGG20NGA_AC	ATGAGTCATTGTACCCACCC	24.5333
NFE2_TGTAGG20NGA_AC	CCATGATGACTCATCCTCAA	8.17776
NFE2_TGTAGG20NGA_AC	ACGATGACTCATTGCCATAC	4.85902
NFE2_TGTAGG20NGA_AC	AACAATGACTCATGCTCCCT	6.01423
NFE2_TGTAGG20NGA_AC	CCCACCATGACTCATCGTCT	4.66847
NFE2_TGTAGG20NGA_AC	CCAGCGATGACTCATCATCG	10.9566
NFE2_TGTAGG20NGA_AC	AACAATGACTCATCGTACAC	10.7184
NFE2_TGTAGG20NGA_AC	CATGACTCATCGTGCGCTCC	4.23973
NFE2_TGTAGG20NGA_AC	ATGAGTCATGCATCTTACAA	5.24012
NFE2_TGTAGG20NGA_AC	ATGACTCATGCTACAGCTGG	4.00155
NFE2_TGTAGG20NGA_AC	CGCGCAATGACTCATCGTAT	19.5314
NFE2_TGTAGG20NGA_AC	ATGACTCATGCTTACATTAC	6.27226
NFE2_TGTAGG20NGA_AC	AACGATGACTCATCGCAGCT	9.4084
NFE2_TGTAGG20NGA_AC	ATGACTCATCGTACCTGAAT	8.45565
NFE2_TGTAGG20NGA_AC	TATACCATGACTCATCCTCG	16.9113
NFE2_TGTAGG20NGA_AC	GCCTACAATGACTCATGGTA	8.33655
NFE2_TGTAGG20NGA_AC	ACGACGATGACTCATCCCCA	8.33655
NFE2_TGTAGG20NGA_AC	ATGACTCATCATGAAACACT	5.47831
NFE2_TGTAGG20NGA_AC	ATGACTCATCCCCCCAACTA	5.47831
NFE2_TGTAGG20NGA_AC	ATGACTCATTGTTCAACTGC	5.24012
NFE2_TGTAGG20NGA_AC	CATGACTCATCGTACCATGC	Infinity
NFE2_TGTAGG20NGA_AC	AGACTACGATGACTCATCAT	7.3838
NFE2_TGTAGG20NGA_AC	AGCATGACTCATCCCTATTA	14.7676
NFE2_TGTAGG20NGA_AC	ATGACTCATGCTTATCTGAG	14.5294
NFE2_TGTAGG20NGA_AC	ATGACTCATTGTCACCCCGT	Infinity
NFE2_TGTAGG20NGA_AC	CGTGTGCATGACTCATTGTT	Infinity
NFE2_TGTAGG20NGA_AC	CTGCAATGAGTCATTGTCGC	6.78834
NFE2_TGTAGG20NGA_AC	GATGAGTCATCCTCCAAGAC	Infinity
NFE2_TGTAGG20NGA_AC	ATGAGTCATGCTTCACGTAT	6.66924
NFE2_TGTAGG20NGA_AC	ATCTACAATGAGTCATCGCT	13.1003
NFE2_TGTAGG20NGA_AC	ATGACTCATGGTTAATAAAA	6.43106
NFE2_TGTAGG20NGA_AC	CCAACGATGACTCATCGCTC	Infinity
NFE2_TGTAGG20NGA_AC	AGCATGACTCATGCCTAACA	3.21553
NFE2_TGTAGG20NGA_AC	ATGAGTCATTCAACTAAGGC	4.20797
NFE2_TGTAGG20NGA_AC	CAATGACTCATCCTGACTAA	12.3857
NFE2_TGTAGG20NGA_AC	ATGACTCATGGTCCATGAAT	6.19287
NFE2_TGTAGG20NGA_AC	ATGACTCATTGCTTCCGTAT	4.12858
NFE2_TGTAGG20NGA_AC	GCAATGACTCATCCCAACAT	Infinity
NFE2_TGTAGG20NGA_AC	ACAAGCATGAGTCATCCCCT	6.07378
NFE2_TGTAGG20NGA_AC	AAGCCAGCATGACTCATGCA	11.9094
[truncated: 39,163 more rows]
