# Supplementary material for: A comparative analysis of transcription factor binding models learned from PBM, HT-SELEX and ChIP data
Source: Nucleic Acids Res. 2014 Feb 5;42(8):e63. doi: 10.1093/nar/gku117 (PMC4005680; doi:10.1093/nar/gku117)
Supplement: Supplementary Data [file supp_gku117_nar-03321-met-k-2013-File008.xls]

## Sheet: Table_S1
Prediction of bound probes in PBM experiments using different models.
For each PBM experiment (left column), a positive set of bound probes was defined (its size and fraction of total number of probes on column B and C).
A PWM binding model was used to predict these bound probes.
AUC of ROC curve, Spearman rank coefficient and sensitivity at 1% false positive were calculated for each prediction.
AM = Amadeus-PBM, SW = Seed-and-Wobble, RM = RankMotif++, BE = BEEML-PBM, HT-SELEX = models based on Jolma et al.
PBM study: SCI09											Spearman rank coefficient							Sensitivity at 1% false positive
PBM experiment	# positive probes	fraction of positive probes		AM	SW	RM	BE	RAP	HT-SELEX		AM	SW	RM	BEEML	RAP	HT-SELEX		AM	SW	RM	BEEML	RAP	HT-SELEX
Ascl2_2654.2_v1	224	0.00534989		0.896295	0.855223	0.833929	0.90875	0.887768	0.885268		0.404387	0.338155	0.348613	0.375246	0.437463	0.438316		0.5625	0.316964	0.129464	0.589286	0.526786	0.4375
Ascl2_2654.2_v2	183	0.00437569		0.89306	0.879891	0.885519	0.88377	0.891366	0.884863		0.231725	0.213784	0.192061	0.245195	0.239469	0.294356		0.655738	0.371585	0.546448	0.677596	0.672131	0.508197
Bcl6b_0961.2_v1	47	0.00112212		0.555106	0.676596	0.639574	0.656596	0.562979	0.701277		0.10407	0.187327	0.157956	0.137257	0.149977	0.0762026		0.148936	0.12766	0.0212766	0.191489	0.191489	0.106383
Bcl6b_0961.2_v2	307	0.00732767		0.610782	0.624788	0.64202	0.607003	0.603029	0.61316		0.219354	0	0.0327661	0	0.186786	0		0.13355	0.162866	0.0358306	0.0325733	0.149837	0.110749
Bhlhb2_1274.3_v1	2046	0.0489088		0.862361	0.877439	0.891471	0.911828	0.898622	0.899824		0.511694	0.473996	0.514943	0.561371	0.523522	0.537864		0.35044	0.297165	0.289345	0.421799	0.356794	0.370968
Bhlhb2_1274.3_v2	1906	0.0454545		0.918017	0.8949	0.924879	0.944795	0.920047	0.929224		0.490381	0.44015	0.510299	0.562252	0.522983	0.550434		0.268101	0.279119	0.33106	0.473767	0.325813	0.429696
Bhlhb2_4971.1_v1	1652	0.0402201		0.891186	0.906683	0.940956	0.935551	0.92293	0.923783		0.520694	0.497382	0.593011	0.606291	0.595245	0.585508		0.405569	0.392857	0.429177	0.612591	0.488499	0.524818
Bhlhb2_4971.1_v2	1655	0.0398469		0.899347	0.882876	0.943523	0.938604	0.928042	0.927196		0.502532	0.444456	0.568768	0.596002	0.576484	0.559893		0.438671	0.285196	0.43142	0.583686	0.538369	0.513595
E2F2_1022.2_v1	3066	0.0731585		0.906761	0.868405	0.943699	0.95061	0.834035	0.682753		0.300649	0.310855	0.427462	0.430905	0.256504	0.229166		0.272994	0.189172	0.304958	0.341813	0.100783	0.0730594
E2F2_1022.2_v2	1826	0.0438985		0.900915	0.797081	0.950843	0.954321	0.949173	0.697054		0.221982	0.158759	0.379491	0.356617	0.390051	0.160041		0.227273	0.102957	0.291347	0.309967	0.299562	0.0815991
E2F2_1022.4_v1	295	0.00703604		0.959729	0.925627	0.974847	0.971153	0.969864	0.804203		0.340623	0.316744	0.408501	0.36012	0.393145	0.208129		0.39322	0.291525	0.511864	0.454237	0.505085	0.189831
E2F2_1022.4_v2	2069	0.0493748		0.944326	0.885892	0.960324	0.959227	0.960715	0.71827		0.324056	0.283291	0.444148	0.38095	0.442891	0.241321		0.289995	0.21073	0.39971	0.393427	0.40551	0.101982
E2F3_3752.1_v1	298	0.00711336		0.942517	0.925973	0.977919	0.973087	0.971208	0.894631		0.140702	0.179179	0.428383	0.320483	0.383805	0.383604		0.372483	0.288591	0.604027	0.459732	0.5	0.261745
E2F3_3752.1_v2	956	0.022856		0.932416	0.89863	0.965711	0.968002	0.965052	0.798232		0.287542	0.259346	0.392569	0.350455	0.378246	0.271853		0.349372	0.199791	0.390167	0.412134	0.448745	0.145397
E2F3_3752.2_v1	2283	0.0544778		0.875642	0.871104	0.946505	0.951901	0.927788	0.757074		0.303398	0.309137	0.445645	0.422033	0.42455	0.293251		0.203241	0.169076	0.295664	0.319317	0.30311	0.105125
E2F3_3752.2_v2	649	0.0155695		0.925362	0.88681	0.959353	0.961156	0.957473	0.802958		0.22593	0.254962	0.470919	0.429508	0.459896	0.319422		0.265023	0.192604	0.382126	0.343606	0.359014	0.16641
Egr1_2580.1_v1	1493	0.0359188		0.912076	0.916202	0.933878	0.936772	0.942833	0.911226		0.292956	0.342195	0.329632	0.388729	0.402667	0.352308		0.304086	0.334896	0.364367	0.472204	0.506363	0.312123
Egr1_2580.1_v2	460	0.0109796		0.933326	0.949326	0.961348	0.968	0.964065	0.950674		0.190771	0.2473	0.142636	0.288223	0.202647	0.304893		0.352174	0.476087	0.43913	0.606522	0.517391	0.458696
Egr1_2580.2_v1	824	0.0196692		0.94307	0.943774	0.949794	0.960837	0.965303	0.944672		0.266488	0.357673	0.267757	0.451659	0.434374	0.403946		0.305825	0.472087	0.495146	0.600728	0.622573	0.424757
Egr1_2580.2_v2	1205	0.0288381		0.886979	0.923801	0.938407	0.936946	0.949104	0.923394		0.257092	0.330307	0.332139	0.348167	0.380307	0.351928		0.297095	0.360166	0.380083	0.497925	0.490456	0.351867
Ehf_3056.2_v1	29	0.000692289		0.983103	0.97931	0.986552	0.987931	0.987586	0.988276		0.21133	0.2	0.460099	0.393596	0.367488	0.222167		0.62069	0.551724	0.758621	0.862069	0.827586	0.862069
Ehf_3056.2_v2	1705	0.0407213		0.918651	0.896088	0.915267	0.935472	0.946698	0.912147		0.296608	0.318719	0.331007	0.369514	0.370717	0.35037		0.398827	0.28915	0.364809	0.43871	0.446334	0.323754
Elf3_3876.1_v1	571	0.0136378		0.860508	0.85669	0.895219	0.912329	0.8869	0.849562		0.388608	0.411124	0.45809	0.454592	0.446666	0.422525		0.297723	0.2662	0.311734	0.350263	0.350263	0.271454
Elf3_3876.1_v2	260	0.00620125		0.946308	0.940462	0.953423	0.962846	0.965462	0.957154		0.195221	0.195714	0.296279	0.379676	0.396777	0.281177		0.315385	0.415385	0.430769	0.592308	0.623077	0.557692
Eomes_0921.4_v1	4323	0.104209		0.848189	0.853535	0.843056	0.905734	0.885498	0.891207		0.469974	0.44701	0.370948	0.545978	0.533082	0.51404		0.256072	0.201018	0.17164	0.31182	0.286838	0.277816
Eomes_0921.4_v2	208	0.00496183		0.969087	0.951058	0.933365	0.979375	0.978125	0.970385		0.277543	0.278799	0.26259	0.337557	0.362539	0.290116		0.576923	0.543269	0.423077	0.649038	0.692308	0.644231
Esrra_2190.2_v1	2790	0.0672143		0.891885	0.870179	0.871746	0.931573	0.933681	0.887115		0.461344	0.427064	0.409588	0.542758	0.540654	0.475984		0.358781	0.250896	0.2	0.432616	0.420072	0.351254
Esrra_2190.2_v2	1699	0.0405974		0.895968	0.903443	0.83133	0.945668	0.947781	0.91116		0.44578	0.421313	0.388834	0.537529	0.536142	0.493507		0.369041	0.333726	0.130665	0.455562	0.447911	0.411418
Foxj3_0982.2_v1	1926	0.0460127		0.901308	0.877627	0.914097	0.911667	0.904611	0.885571		0.459601	0.389847	0.50104	0.481002	0.471818	0.452154		0.334372	0.284528	0.242471	0.352544	0.299585	0.328141
Foxj3_0982.2_v2	1703	0.0406153		0.90872	0.866424	0.902308	0.918168	0.909871	0.890112		0.375655	0.345623	0.400119	0.390613	0.398609	0.37147		0.263065	0.25778	0.198473	0.320023	0.30182	0.30182
Foxk1_2323.4_v1	313	0.00748714		0.914856	0.913738	0.913067	0.92738	0.92476	0.8923		0.219276	0.247223	0.337102	0.298401	0.296369	0.245382		0.345048	0.405751	0.313099	0.482428	0.472843	0.43131
Foxk1_2323.4_v2	962	0.0229534		0.902599	0.868274	0.84184	0.918846	0.905489	0.852266		0.336059	0.347783	0.245438	0.393864	0.400069	0.376517		0.25052	0.290021	0.171518	0.4158	0.39605	0.331601
Foxl1_2809.2_v1	615	0.0146729		0.935431	0.944325	0.935724	0.966829	0.96413	0.930829		0.419055	0.500442	0.412977	0.521722	0.547611	0.427798		0.59187	0.468293	0.291057	0.665041	0.645528	0.582114
Foxl1_2809.2_v2	690	0.0164611		0.930145	0.944638	0.930812	0.961681	0.948826	0.925609		0.38129	0.411176	0.387598	0.438337	0.436806	0.3668		0.537681	0.43913	0.27971	0.617391	0.578261	0.521739
Gabpa_2829.2_v1	2216	0.0529194		0.890248	0.87583	0.904522	0.913172	0.900045	0.871178		0.457011	0.450351	0.453193	0.519324	0.498889	0.463405		0.347473	0.268051	0.323556	0.409747	0.363718	0.305054
Gabpa_2829.2_v2	763	0.0182026		0.914692	0.925505	0.939423	0.94599	0.943001	0.916619		0.446812	0.454417	0.409363	0.478122	0.471418	0.430083		0.412844	0.377457	0.40498	0.482307	0.450852	0.389253
Gata3_1024.3_v1	21	0.000501528		0.920476	0.927143	0.952381	0.961429	0.959048	0.950476		0	0	0.151948	0.105195	0.0779221	0		0.142857	0.380952	0.428571	0.428571	0.428571	0.380952
Gata3_1024.3_v2	98	0.00233991		0.952143	0.939694	0.954286	0.973776	0.955918	0.964286		0.142207	0.00738927	0.270585	0.148633	0.041218	0.10134		0.367347	0.336735	0.387755	0.622449	0.571429	0.540816
Gata3_4964.2_v1	1566	0.0378727		0.894202	0.861616	0.906667	0.927791	0.871699	0.891679		0.293899	0.283486	0.292028	0.34614	0.309073	0.313457		0.297573	0.236271	0.209451	0.369732	0.316092	0.300766
Gata3_4964.2_v2	1060	0.0265159		0.918406	0.872764	0.921094	0.939481	0.899528	0.906557		0.229733	0.168309	0.202831	0.263616	0.208666	0.20766		0.264151	0.225472	0.211321	0.39434	0.306604	0.299057
Gata5_3768.1_v1	8	0.000192068		0.8775	0.83625	0.905	0.9275	0.88375	0.92625		0	0	0	0	0	0		0.375	0.375	0.375	0.5	0.5	0.375
Gata5_3768.1_v2	110	0.00262687		0.947545	0.927636	0.912364	0.945818	0.946818	0.941		0.0597841	0.0907648	0.100764	0.122007	0.169858	0.181201		0.536364	0.427273	0.281818	0.7	0.736364	0.754545
Gcm1_3732.1_v1	3603	0.0859638		0.888165	0.863039	0.878634	0.925407	0.90982	0.889453		0.409998	0.385584	0.373774	0.458318	0.451202	0.427753		0.264779	0.20927	0.190674	0.335554	0.336109	0.280044
Gcm1_3732.1_v2	5311	0.126739		0.863175	0.858234	0.894223	0.923662	0.896144	0.878119		0.472031	0.487284	0.525973	0.569789	0.531295	0.498643		0.303521	0.213896	0.275278	0.36528	0.352476	0.27396
Hic1_2816.2_v1	1092	0.0260596		0.794158	0.886145	0.87685	0.933764	0.922189	0.915421		0.243428	0.443296	0.367193	0.522112	0.516399	0.489588		0.112637	0.287546	0.175824	0.430403	0.411172	0.350733
Hic1_2816.2_v2	2448	0.0583914		0.7744	0.862917	0.860016	0.924886	0.894563	0.902439		0.221302	0.442444	0.344423	0.504752	0.487728	0.463871		0.133578	0.221814	0.156454	0.345588	0.318627	0.314542
Hnf4a_2640.2_v1	261	0.00623298		0.937931	0.879502	0.920192	0.955479	0.950345	0.765862		0.150555	0.0136298	0.0202206	0.179994	0.1338	0.229783		0.356322	0.233716	0.363985	0.409962	0.394636	0.214559
Hnf4a_2640.2_v2	570	0.0135931		0.933684	0.867754	0.92214	0.951316	0.94114	0.709386		0.281606	0.195333	0.30508	0.308991	0.302412	0.178497		0.303509	0.240351	0.245614	0.349123	0.331579	0.131579
Irf3_3985.1_v1	606	0.0144582		0.814109	0.826469	0.918614	0.911947	0.91033	0.836238		0.229686	0.188623	0.347168	0.331492	0.345898	0.312689		0.141914	0.141914	0.277228	0.270627	0.259076	0.176568
Irf3_3985.1_v2	2024	0.0482871		0.80375	0.827372	0.869491	0.874298	0.83918	0.802075		0.243981	0.311494	0.339789	0.349123	0.279486	0.324077		0.119565	0.137846	0.203063	0.193182	0.163538	0.130435
Irf4_3476.1_v1	1833	0.0437669		0.839591	0.856252	0.888549	0.902057	0.88245	0.785385		0.423224	0.417479	0.455681	0.482503	0.469869	0.269989		0.221495	0.221495	0.256956	0.287507	0.28587	0.116203
Irf4_3476.1_v2	1459	0.034816		0.846374	0.859095	0.903571	0.918533	0.905483	0.787443		0.371102	0.383531	0.432081	0.473576	0.468543	0.275095		0.213845	0.23098	0.250171	0.306374	0.300206	0.142563
Irf5_3874.1_v1	1319	0.0315218		0.856876	0.874776	0.928999	0.92765	0.914503	0.877847		0.392256	0.432765	0.48473	0.48842	0.471763	0.429645		0.313116	0.268385	0.316907	0.336619	0.346475	0.29492
Irf5_3874.1_v2	952	0.0227327		0.9052	0.881292	0.943697	0.939496	0.93084	0.889212		0.414553	0.415824	0.479206	0.46993	0.495009	0.435736		0.267857	0.323529	0.371849	0.380252	0.390756	0.322479
Lef1_3504.1_v1	2	4.78e-05		0.99	0.99	0.97	0.99	0.99	0.99		1	0	0	0	0	1		1	1	0.5	1	1	1
Lef1_3504.1_v2	857	0.0204642		0.90769	0.915566	0.854387	0.93091	0.931925	0.92231		0.35234	0.318997	0.217162	0.344323	0.405765	0.36249		0.37923	0.36056	0.151692	0.425904	0.470245	0.395566
Mafb_2914.2_v1	299	0.0071357		0.594281	0.696288	0.698161	0.414615	0.592609	0.701572		0	0.157328	0.125789	0	0	0.188819		0.137124	0.19398	0.0301003	0.00668896	0.190635	0.274247
Mafb_2914.2_v2	87	0.00218818		0.653103	0.644368	0.66908	0.649655	0.668161	0.655172		0.123515	0.0757272	0.111085	0.0667967	0.144839	0.145385		0.206897	0.241379	0.0804598	0.241379	0.321839	0.287356
Mafk_3106.2_v1	162	0.00386598		0.796605	0.840494	0.902284	0.923395	0.875309	0.841358		0.300645	0.277211	0.0817333	0.214351	0.302426	0.276043		0.333333	0.308642	0.314815	0.345679	0.32716	0.401235
Mafk_3106.2_v2	57	0.0013609		0.810351	0.970351	0.911053	0.915088	0.953509	0.955088		0.217008	0.233472	0.146422	0.284807	0.294918	0.199378		0.0701754	0.561404	0.263158	0.315789	0.526316	0.666667
Max_3863.1_v1	857	0.0204452		0.910327	0.913302	0.9572	0.948856	0.939137	0.943629		0.507773	0.37184	0.582012	0.566706	0.555242	0.557753		0.413069	0.317386	0.519253	0.527421	0.527421	0.522754
Max_3863.1_v2	600	0.0143229		0.91605	0.926417	0.953033	0.967117	0.951783	0.94705		0.513347	0.467831	0.515712	0.531866	0.55745	0.554533		0.335	0.31	0.44	0.466667	0.49	0.491667
Max_3864.1_v1	539	0.0128738		0.917829	0.910037	0.862801	0.955955	0.937032	0.944675		0.57966	0.39852	0.320705	0.58225	0.585287	0.590448		0.500928	0.32282	0.19295	0.517625	0.510204	0.497217
Max_3864.1_v2	1732	0.0413829		0.867552	0.858776	0.905785	0.910358	0.876709	0.902546		0.431834	0.424644	0.48751	0.489196	0.435836	0.4872		0.279446	0.181871	0.288684	0.297921	0.196305	0.306582
Mtf1_2377.2_v1	2	4.7719e-05		0.855	0.965	0.9	0.985	0.985	0.99		1	1	1	1	1	1		0.5	0.5	0.5	0.5	0.5	1
Mtf1_2377.2_v2	206	0.00492929		0.781456	0.756408	0.669854	0.515583	0.783641	0.769078		0.324695	0.288313	0.185202	0.000508602	0.332558	0.298261		0.237864	0.320388	0.0728155	0.0145631	0.31068	0.31068
Mybl1_1717.2_v1	4268	0.101927		0.765473	0.80466	0.828875	0.915415	0.86447	0.849899		0.318354	0.325033	0.359855	0.462028	0.413274	0.348685		0.186036	0.135661	0.196813	0.33388	0.205717	0.191893
Mybl1_1717.2_v2	1774	0.0423036		0.876973	0.88712	0.87898	0.937937	0.922914	0.886629		0.295497	0.310987	0.300836	0.395039	0.362694	0.316004		0.26212	0.228861	0.269448	0.32469	0.289177	0.237317
Myf6_3824.2_v1	116	0.00276916		0.966293	0.917672	0.945431	0.968276	0.968534	0.913879		0.337224	0.194065	0.30524	0.306631	0.354984	0.278984		0.37069	0.275862	0.405172	0.62931	0.543103	0.301724
Myf6_3824.2_v2	898	0.0214345		0.75588	0.702472	0.739388	0.745122	0.734388	0.715535		0.418209	0.376472	0.372096	0.382199	0.401839	0.344165		0.160356	0.131403	0.160356	0.154788	0.18931	0.153675
Nkx3-1_2923.2_v1	475	0.011362		0.942968	0.823305	0.905621	0.965747	0.961811	0.951895		0.33154	0.0580029	0.216543	0.352077	0.364125	0.317865		0.48	0.2	0.172632	0.541053	0.526316	0.446316
Nkx3-1_2923.2_v2	239	0.00575169		0.975146	0.947364	0.923975	0.981715	0.981925	0.973598		0.298548	0.306831	0.266065	0.390523	0.386096	0.264396		0.539749	0.451883	0.364017	0.640167	0.640167	0.589958
Rara_1051.2_v1	646	0.0154302		0.969133	0.945929	0.940325	0.975495	0.979659	0.736115		0.333046	0.233975	0.311381	0.456358	0.460406	0.0947534		0.76161	0.422601	0.597523	0.749226	0.77709	0.133127
Rara_1051.2_v2	1309	0.0312224		0.923697	0.899633	0.823774	0.958686	0.940649	0.689916		0.417722	0.321743	0.314775	0.474746	0.458895	0.203356		0.433155	0.271199	0.146677	0.433919	0.430863	0.100076
Rfx3_3961.1_v1	1170	0.0279697		0.879333	0.901778	0.90953	0.934974	0.898786	0.796299		0.30722	0.356327	0.432409	0.473922	0.350737	0.256636		0.27094	0.28547	0.271795	0.367521	0.328205	0.132479
Rfx3_3961.1_v2	752	0.0179449		0.895705	0.927247	0.933777	0.953152	0.910505	0.815904		0.276604	0.319146	0.372278	0.393073	0.333902	0.260009		0.240691	0.349734	0.382979	0.444149	0.365691	0.167553
Rfx3_4970.2_v1	692	0.0165971		0.898815	0.90854	0.482991	0.826243	0.820694	0.820694		0.312603	0.325082	0	0.332869	0.236781	0.283649		0.33237	0.304913	0.00144509	0.187861	0.274566	0.16474
Rfx3_4970.2_v2	1481	0.0353157		0.61129	0.608211	0.613916	0.618899	0.596462	0.573612		0.0209424	0	0.0125197	0	0.0322813	0		0.0472654	0.0729237	0.0600945	0.0762998	0.0648211	0.0384875
Rfx4_3761.1_v1	2074	0.0495473		0.81567	0.862483	0.886128	0.918009	0.834744	0.739499		0.319296	0.371335	0.429167	0.503711	0.348981	0.261301		0.164417	0.22999	0.251205	0.323047	0.239151	0.112825
Rfx4_3761.1_v2	1281	0.0305706		0.823677	0.892443	0.864067	0.929227	0.831101	0.758361		0.310785	0.367018	0.347969	0.47745	0.300734	0.23778		0.163154	0.266979	0.162373	0.344262	0.262295	0.143638
Rxra_1035.2_v1	705	0.0168298		0.72566	0.710752	0.729277	0.737745	0.729759	0.672128		0.404129	0.318573	0.405233	0.405149	0.401163	0.247866		0.330496	0.160284	0.304965	0.350355	0.333333	0.0680851
Rxra_1035.2_v2	1898	0.0452627		0.895827	0.882223	0.7051	0.94774	0.927439	0.731154		0.337147	0.322194	0.215642	0.473763	0.431748	0.137972		0.312434	0.235511	0.0489989	0.37882	0.369863	0.0995785
Smad3_3805.1_v1	193	0.00465464		0.88943	0.904456	0.921658	0.921451	0.905026	0.781762		0.200609	0.177045	0.194982	0.20707	0.222462	0.0771961		0.46114	0.290155	0.38342	0.445596	0.450777	0.181347
Smad3_3805.1_v2	597	0.0142428		0.906549	0.879548	0.922228	0.937688	0.918291	0.776265		0.313338	0.291539	0.273406	0.294953	0.322851	0.0801497		0.340034	0.273032	0.262982	0.360134	0.356784	0.128978
Sox1_2631.2_v1	7	0.000167064		0.828571	0.814286	0.9	0.267143	0.864286	0.867143		0	0	0	0.321429	0	0.642857		0.142857	0.285714	0	0	0.285714	0.285714
Sox1_2631.2_v2	153	0.00364946		0.756144	0.821373	0.922157	0.834771	0.734641	0.692026		0	0	0.151183	0	0	0		0.117647	0.130719	0.196078	0.189542	0.0915033	0.0588235
Sox11_2266.2_v1	927	0.022122		0.886624	0.784035	0.853064	0.833948	0.889439	0.592718		0.259527	0.129693	0.216644	0.110102	0.287412	0		0.217907	0.175836	0.100324	0.257821	0.272923	0.0355987
Sox11_2266.2_v2	702	0.0167714		0.868063	0.812963	0.880826	0.856453	0.928533	0.620598		0.349595	0.141918	0.229426	0.159485	0.379376	0		0.226496	0.237892	0.112536	0.2849	0.334758	0.0498575
Sox14_2677.2_v1	185	0.00441517		0.934595	0.881784	0.908649	0.954486	0.951622	0.669892		0.213656	0.0357549	0.128001	0.295006	0.240605	0		0.394595	0.232432	0.205405	0.459459	0.454054	0.0486486
Sox14_2677.2_v2	1109	0.0264621		0.869116	0.858999	0.829152	0.909567	0.904418	0.641794		0.16767	0.159046	0.134266	0.169651	0.181481	0		0.18395	0.16321	0.0937782	0.206492	0.237151	0.0333634
Sox15_3457.1_v1	565	0.0134838		0.825168	0.816142	0.821487	0.79531	0.881699	0.638513		0.237265	0.179771	0.156096	0.036329	0.269853	0.115188		0.168142	0.136283	0.0955752	0.132743	0.187611	0.0389381
Sox15_3457.1_v2	68	0.00162237		0.890588	0.872941	0.787941	0.934706	0.924559	0.670294		0.269	0.152308	0.0917662	0.150552	0.216666	0.0692827		0.235294	0.25	0.117647	0.25	0.308824	0.0441176
Sox17_2837.2_v1	33	0.000787026		0.872121	0.859394	0.796364	0.890909	0.852121	0.732424		0.0882353	0.239973	0.385361	0.0858957	0.0899064	0.239639		0.181818	0.0909091	0.0909091	0.181818	0.212121	0.181818
Sox17_2837.2_v2	374	0.00894501		0.765053	0.750936	0.907086	0.732193	0.771818	0.653717		0	0	0.103524	0	0	0		0.122995	0.106952	0.181818	0.149733	0.139037	0.0534759
Sox18_3506.1_v1	275	0.00656842		0.875818	0.850582	0.860182	0.929782	0.913418	0.667782		0.314781	0.169581	0.256417	0.348521	0.328463	0		0.247273	0.236364	0.145455	0.316364	0.338182	0.0727273
Sox18_3506.1_v2	132	0.00314946		0.907424	0.879697	0.866288	0.946061	0.923485	0.644394		0.458939	0.333838	0.20223	0.476142	0.515432	0.0804788		0.25	0.189394	0.128788	0.318182	0.333333	0.0378788
Sox21_3417.1_v1	350	0.00835422		0.878429	0.873457	0.874743	0.922714	0.907086	0.680457		0.275305	0.184036	0.263381	0.291977	0.27531	0.110473		0.194286	0.188571	0.131429	0.24	0.257143	0.0628571
Sox21_3417.1_v2	315	0.00751539		0.899587	0.779079	0.851111	0.902476	0.75981	0.648		0.331565	0.020376	0.135957	0.271717	0.117389	0		0.222222	0.0698413	0.136508	0.174603	0.0571429	0.0603175
Sox4_2941.2_v1	1151	0.0275517		0.921303	0.856142	0.885508	0.902876	0.932745	0.60285		0.267471	0.174358	0.239628	0.200182	0.303878	0		0.278888	0.245873	0.137272	0.347524	0.389227	0.0356212
Sox4_2941.2_v2	1781	0.0425578		0.843504	0.81228	0.843122	0.848821	0.829135	0.588338		0.341333	0.244632	0.311002	0.266439	0.269895	0.00357785		0.243683	0.192027	0.10612	0.244806	0.235261	0.03032
Sox7_3460.2_v1	4	9.55384e-05		0.8275	0.8575	0.7925	0.8	0.77	0.8175		0.2	0.2	0	0.2	0.2	0.4		0.5	0.25	0	0.5	0.5	0.25
Sox7_3460.2_v2	642	0.0153317		0.879455	0.855514	0.881246	0.878801	0.878069	0.677913		0.236304	0.158565	0.0818145	0.0815916	0.138162	0		0.179128	0.186916	0.172897	0.252336	0.280374	0.0560748
Sox7_4972.2_v1	251	0.00598645		0.929721	0.906096	0.885378	0.898048	0.947729	0.67757		0.270073	0.197415	0.16342	0.170906	0.322025	0		0.378486	0.243028	0.139442	0.390438	0.450199	0.0996016
Sox7_4972.2_v2	872	0.0214467		0.857993	0.853521	0.831766	0.891411	0.904518	0.676525		0.271241	0.143224	0.169775	0.189341	0.292682	0		0.256881	0.211009	0.0779817	0.28211	0.280963	0.0584862
Sox8_1733.2_v1	569	0.0135741		0.900035	0.848295	0.850439	0.799262	0.924728	0.641406		0.252839	0.135781	0.172042	0	0.24882	0		0.210896	0.173989	0.11775	0.172232	0.240773	0.0492091
Sox8_1733.2_v2	1253	0.029916		0.854605	0.843208	0.811844	0.788835	0.859521	0.647757		0.154413	0.169286	0.165071	0	0.127193	0		0.185156	0.153232	0.0822027	0.13328	0.17079	0.03751
Sp4_1011.2_v1	214	0.0051063		0.972897	0.974112	0.971542	0.980047	0.981215	0.95528		0.267264	0.37481	0.303632	0.421753	0.409397	0.256576		0.61215	0.700935	0.616822	0.808411	0.841121	0.462617
Sp4_1011.2_v2	641	0.0153016		0.922995	0.955008	0.959704	0.968955	0.958861	0.919766		0.291335	0.391837	0.408445	0.42105	0.408534	0.329607		0.435257	0.458658	0.49922	0.619345	0.555382	0.315133
Spdef_0905.2_v1	1627	0.0388185		0.907541	0.807947	0.916884	0.936435	0.915538	0.901604		0.353678	0.231219	0.307939	0.383508	0.321002	0.333961		0.279656	0.146281	0.266134	0.340504	0.307929	0.292563
Spdef_0905.2_v2	2176	0.0519121		0.815689	0.849674	0.912119	0.928745	0.909646	0.897721		0.171199	0.22771	0.321666	0.376382	0.338928	0.332761		0.261949	0.172794	0.296875	0.370404	0.332721	0.307904
Srf_3509.1_v1	64	0.00152726		0.862344	0.908906	0.887969	0.901406	0.884375	0.887813		0.350595	0.463095	0.345009	0.552473	0.405403	0.5462		0.359375	0.609375	0.28125	0.5625	0.40625	0.640625
Srf_3509.1_v2	85	0.0020334		0.844235	0.913765	0.835176	0.674	0.887059	0.918353		0.389955	0.456928	0.336428	0.104534	0.470256	0.392437		0.211765	0.541176	0.235294	0.0235294	0.341176	0.623529
Sry_2833.2_v1	46	0.00110122		0.935217	0.86413	0.876304	0.936739	0.939348	0.694783		0.182732	0.15017	0.357015	0.433858	0.274006	0.0640765		0.456522	0.108696	0.195652	0.478261	0.456522	0.0652174
Sry_2833.2_v2	726	0.0173481		0.853926	0.808182	0.802521	0.884835	0.813857	0.660579		0.192825	0	0.0677346	0.121104	0	0		0.172176	0.161157	0.0785124	0.201102	0.188705	0.053719
Tcf7_0950.2_v1	23	0.000548847		0.964783	0.953478	0.836957	0.957826	0.953913	0.950435		0.159091	0.354743	0.224308	0.242095	0.16996	0.374506		0.695652	0.826087	0.304348	0.869565	0.913043	0.869565
Tcf7_0950.2_v2	49	0.00118181		0.888571	0.87551	0.814082	0.86898	0.879184	0.895306		0.0356122	0.0795918	0.12898	0.144592	0.0930612	0.122857		0.673469	0.530612	0.204082	0.571429	0.734694	0.571429
Tcfap2a_2337.3_v1	1399	0.0334825		0.928492	0.911723	0.952209	0.946112	0.908213	0.895704		0.412446	0.394126	0.49559	0.461443	0.429643	0.436542		0.35168	0.275911	0.455325	0.441029	0.364546	0.258041
Tcfap2a_2337.3_v2	1079	0.0257475		0.931742	0.91709	0.95354	0.95836	0.929703	0.91278		0.365041	0.305577	0.42244	0.449634	0.406659	0.419644		0.395737	0.242817	0.379981	0.450417	0.381835	0.299351
Zbtb7b_1054.2_v1	58	0.00138643		0.938966	0.961379	0.976552	0.975345	0.970862	0.918793		0.112184	0	0.0302378	0.111138	0.0974807	0.231167		0.413793	0.344828	0.5	0.568966	0.482759	0.206897
Zbtb7b_1054.2_v2	119	0.0028439		0.976303	0.954034	0.985714	0.983445	0.982521	0.943697		0.086754	0.108781	0.067469	0.0193989	0.236092	0.0150833		0.529412	0.386555	0.747899	0.747899	0.621849	0.327731
Zfp740_0925.2_v1	1440	0.0343577		0.96141	0.965715	0.946625	0.971583	0.965028	0.967		0.657808	0.565969	0.614394	0.713687	0.649942	0.647199		0.726389	0.557639	0.547917	0.745833	0.657639	0.623611
Zfp740_0925.2_v2	752	0.0181933		0.934428	0.939734	0.935199	0.943617	0.943072	0.942553		0.680657	0.614125	0.678387	0.721585	0.676864	0.652148		0.700798	0.585106	0.662234	0.734043	0.696809	0.659574
Zic1_0991.2_v1	996	0.0237595		0.803072	0.872219	0.883022	0.897078	0.885663	0.903695		0.159904	0.243174	0.267061	0.326003	0.287387	0.421418		0.131526	0.190763	0.194779	0.237952	0.227912	0.259036
Zic1_0991.2_v2	2406	0.0574033		0.806471	0.811579	0.828225	0.855644	0.819468	0.865229		0.23286	0.228	0.168724	0.259761	0.230581	0.3643		0.127182	0.141313	0.13217	0.213217	0.184123	0.200748
Zic3_3119.2_v1	5473	0.130636		0.76351	0.801542	0.849015	0.840088	0.805218	0.831438		0.22223	0.331163	0.363882	0.355411	0.323731	0.383172		0.115293	0.119861	0.183629	0.170839	0.148547	0.159876
Zic3_3119.2_v2	1420	0.0339185		0.828303	0.871373	0.878134	0.904134	0.841056	0.895437		0.253695	0.269393	0.226736	0.314279	0.241326	0.423482		0.170423	0.211268	0.209859	0.272535	0.209155	0.282394
Zscan4_2667.2_v1	154	0.00367393		0.960649	0.938571	0.942273	0.954156	0.960195	0.765974		0.323644	0.197999	0.305348	0.285621	0.357996	0.123905		0.597403	0.454545	0.493506	0.506494	0.655844	0.123377
Zscan4_2667.2_v2	22	0.000526593		0.937727	0.915455	0.91	0.945	0.971818	0.828182		0.0310559	0.2524	0.38227	0.199322	0.311124	0.0547713		0.409091	0.5	0.5	0.727273	0.727273	0.0454545
PBM studies: Cell08 and EMBO10
PBM experiment	# positive probes	fraction of positive probes		AUC		Spearman rank coefficient		Sensitivity at 1% false positive
Alx3_3418.2	535	0.0130243		0.960729		0.372009		0.641121
Alx4_1744.1	661	0.0157749		0.818275		0.0222136		0.16944
Arx_1738.2	3716	0.0886747		0.805727		0.188458		0.150161
Barhl2_3868.1	917	0.0221017		0.951232		0.410256		0.378408
Barx1_2877.1	9	0.000214879		0.971111		0.433333		0.222222
Bsx_3483.2	111	0.00265309		0.96027		0.000833626		0.234234
Cart1_0997.1	1255	0.0299437		0.882494		0.189665		0.262948
Cart1_1275.1	586	0.0140363		0.858379		0.170234		0.226962
Cdx1_2245.1	1697	0.0405438		0.912328		0.346537		0.348262
Dlx1_1741.2	21	0.000508499		0.986667		0		0.714286
Dlx2_2273.2	377	0.00900987		0.978727		0.198752		0.779841
Dlx3_1030.1	906	0.0216085		0.972384		0.473218		0.651214
Dlx4_3488.2	228	0.0054522		0.984649		0.0640311		0.697368
Dlx5_3419.2	54	0.00128875		0.97537		0		0.777778
Dmbx1_2277.1	388	0.00926457		0.980438		0.26242		0.729381
Emx2_3420.1	608	0.0145643		0.960757		0.493452		0.587171
En1_3123.2	4	9.55384e-05		0.99		0		1
En2_0952.1	78	0.00186042		0.984487		0.0198156		0.75641
Esx1_3124.2	968	0.0231021		0.966157		0.412862		0.56095
Evx1_3952.2	1940	0.0464004		0.940701		0.420795		0.397938
Evx2_2645.3	101	0.00242369		0.957426		0.32452		0.693069
Gbx2_3110.1	22	0.000524822		0.945455		0.0773574		0.863636
Gsc_2327.3	418	0.00998877		0.978373		0.45087		0.770335
Hmbox1_2674.1	2	4.77452e-05		0.895		1		0.5
Hmx1_3423.1	98	0.00234075		0.97898		0.277636		0.714286
Hmx3_3490.2	3	7.16469e-05		0.99		1		1
Homez_1063.2	79	0.00190439		0.878734		0.245886		0.303797
Hoxa10_2318.1	11	0.00026248		0.975455		0.563636		0.545455
Hoxa11_2218.1	6	0.000143174		0.978333		0.542857		0.666667
Hoxa13_3126.1	76	0.00181527		0.932895		0.370991		0.565789
Hoxa1_3425.1	278	0.00665725		0.944065		0.42064		0.553957
Hoxa2_3079.1	612	0.0147137		0.96902		0.456874		0.651961
Hoxb13_3479.1	32	0.00078299		0.97125		0.306085		0.71875
Hoxb3_1720.2	410	0.00979947		0.97178		0.222501		0.587805
Hoxb5_3122.2	25	0.000596986		0.9844		0		0.64
Hoxc10_2779.2	7	0.000167156		0.967143		0		0.571429
Hoxc11_3718.2	1291	0.0308372		0.893641		0.457375		0.297444
Hoxc12_3480.1	458	0.0112035		0.919847		0.221397		0.305677
Hoxc13_3127.1	562	0.0134081		0.948861		0.411113		0.521352
Hoxd11_3873.1	17	0.000405922		0.97		0.232843		0.823529
Hoxd12_3481.1	103	0.00246		0.960097		0.298258		0.61165
Hoxd13_2356.1	103	0.00245735		0.947573		0.447557		0.495146
Hoxd3_1742.2	174	0.00419925		0.979023		0.0688436		0.626437
Hoxd8_2644.1	5	0.000119355		0.794		0		0
Irx2_0900.3	1	2.50727e-05		0.97		0		0
Irx3_0920.1	13	0.000311012		0.900769		0.148352		0.307692
Irx3_2226.1	2	4.77042e-05		0.84		0		0.5
Irx5_2385.1	3	7.22822e-05		0.82		0.5		0
Isl2_3430.1	2	4.78126e-05		0.97		0		0
Isx_3445.1	55	0.00131296		0.987636		0.267172		0.854545
Lbx2_3869.2	10	0.000238909		0.982		0.563636		0.7
Lhx2_0953.2	517	0.0123463		0.969555		0.377205		0.636364
Lhx4_1719.2	8	0.000191045		0.82		0		0.5
Lhx6_2272.1	3551	0.0846888		0.905666		0.592087		0.387215
Lhx6_3432.1	1645	0.0404058		0.94704		0.35995		0.478419
Lhx8_2247.2	372	0.00888167		0.963468		0.147072		0.494624
Lhx9_3492.1	947	0.022609		0.94529		0.360723		0.477297
Lmx1a_2238.2	37	0.00088373		0.984865		0.271219		0.837838
Lmx1b_3433.2	33	0.000787477		0.965152		0.214906		0.848485
Meis1_2335.1	1562	0.0372703		0.951152		0.420349		0.428297
Meox1_2310.2	3295	0.0786847		0.892118		0.44945		0.303794
Msx1_3031.2	413	0.00985374		0.943777		0.0945312		0.559322
Msx2_3449.1	135	0.00337163		0.965037		0.159658		0.6
Msx3_3206.1	338	0.00806221		0.976805		0.184658		0.775148
Nkx2-3_3435.1	16	0.00038177		0.973125		0.205882		0.5625
Nkx3-1_2923.2	239	0.00575169		0.973598		0.264396		0.589958
Nkx6-1_2825.1	1379	0.032896		0.93641		0.438249		0.44525
Nkx6-1_2825.2	40	0.000954882		0.976		0.0596623		0.675
Otx1_2325.1	903	0.021559		0.956312		0.404352		0.637874
Otx2_3441.1	102	0.00243524		0.982255		0.264375		0.803922
Pax4_3989.2	579	0.0138391		0.917807		0.283054		0.37133
Pax6_3838.3	49	0.00116909		0.922653		0		0.44898
Pax7_3783.1	286	0.00706819		0.854266		0.136104		0.195804
Phox2a_3947.1	16	0.000382254		0.80625		0.294118		0.125
Phox2b_3948.1	21	0.000501193		0.84381		0.0272727		0.190476
Pitx1_2312.1	734	0.0175095		0.982098		0.409272		0.768392
Pitx3_3497.2	177	0.00422233		0.986441		0.254525		0.80226
Pknox1_2364.2	431	0.0102913		0.843364		0.218233		0.190255
Pknox2_3077.2	31	0.000739327		0.914516		0		0.225806
Pou1f1_3818.1	733	0.0178519		0.841364		0.15085		0.185539
Pou2f1_3081.2	3507	0.0845937		0.825823		0.194749		0.15854
Pou2f2_3748.1	1193	0.0297699		0.80658		0.156642		0.208718
Pou2f3_3986.2	473	0.0112893		0.843446		0.266999		0.321353
Pou3f1_3819.1	83	0.00198067		0.901446		0.112989		0.361446
Pou3f2_2824.1	42	0.00100277		0.897857		0.372984		0.380952
Pou3f3_3235.2	40	0.000954153		0.9345		0		0.6
Pou3f4_3773.1	1188	0.0283641		0.871473		0.252309		0.203704
Pou4f3_2791.1	297	0.00709966		0.898114		0.241843		0.329966
Prop1_3949.1	74	0.00176565		0.902027		0.011033		0.283784
Prrx1_3442.1	408	0.00994419		0.970392		0.296301		0.752451
Prrx2_3072.1	41	0.000978427		0.975366		0.374564		0.902439
Rax_3443.1	1126	0.027571		0.95222		0.549849		0.592362
Rhox11_1765.2	791	0.0188896		0.939874		0.326303		0.309735
Rhox11_2205.1	106	0.00253044		0.971792		0.205814		0.556604
Shox2_2641.2	3197	0.0763663		0.941836		0.577553		0.404442
Tgif1_2342.2	2757	0.0658545		0.753174		0.170412		0.103736
Tgif2_3451.1	558	0.0136882		0.817043		0.184969		0.141577
Vax1_3499.1	402	0.00965534		0.973358		0.297037		0.542289
Vax2_3500.1	1274	0.0304471		0.94157		0.382662		0.448195
Vsx1_1728.1	1264	0.0304615		0.958655		0.530636		0.610759
Ehf	1705	0.0407213		0.912147		0.35037		0.323754
Elf3	260	0.00620125		0.957154		0.281177		0.557692
Elf4	1244	0.0297004		0.807331		0.446212		0.302251
Elf5	1405	0.033525		0.956363		0.487305		0.611388
Elk1	2709	0.0646972		0.917272		0.517068		0.454411
Elk3	3183	0.0759611		0.918432		0.512705		0.465284
Elk4	5531	0.131995		0.882999		0.574124		0.369373
Erg	3304	0.078894		0.919089		0.513855		0.500605
Ets1	1608	0.0384376		0.934017		0.429481		0.587687
Etv1	4083	0.0975231		0.913926		0.605287		0.449669
Etv3	503	0.0122325		0.896044		0.235744		0.266402
Etv4	4493	0.107247		0.920231		0.59106		0.482306
Etv5	2417	0.0576905		0.928651		0.523645		0.572197
Etv6	1384	0.03302		0.948302		0.423625		0.473988
Fli1	2662	0.0635383		0.929651		0.47838		0.531931
Gabpa	763	0.0182026		0.916619		0.430083		0.389253
Spdef	2176	0.0519121		0.897721		0.332761		0.307904
Spic	124	0.00296056		0.897823		0.349193		0.41129
PBM studies: SCI09, Cell08 and EMBO10 - for which there is an HT-SELEX experiment on a mouse protein												PBM studies: SCI09, Cell08 and EMBO10 - for which there is an HT-SELEX experiment on a human protein
PBM experiment	# positive probes	fraction of positive probes		AUC		Spearman rank coefficient		Sensitivity at 1% false positive				PBM experiment	# positive probes	fraction of positive probes		AUC		Spearman rank coefficient		Sensitivity at 1% false positive
Alx4_1744.1_deBruijn.txt	661	0.0157749		0.818275		0.0222136		0.16944				Alx3_3418.2_deBruijn.txt	535	0.0130243		0.960729		0.372009		0.641121
Arx_1738.2_deBruijn.txt	3716	0.0886747		0.805727		0.188458		0.150161				Alx4_1744.1_deBruijn.txt	661	0.0157749		0.818275		0.0222136		0.16944
Ascl2_2654.2_v1_deBruijn.txt	183	0.00437569		0.884863		0.294356		0.508197				Arx_1738.2_deBruijn.txt	3716	0.0886747		0.908248		0.447077		0.167653
Ascl2_2654.2_v2_deBruijn.txt	224	0.00534989		0.885268		0.438316		0.4375				Barhl2_3868.1_deBruijn.txt	917	0.0221017		0.951232		0.410256		0.378408
Bhlhb2_1274.3_v1_deBruijn.txt	1906	0.0454545		0.929224		0.550434		0.429696				Barx1_2877.1_deBruijn.txt	9	0.000214879		0.971111		0.433333		0.222222
Bhlhb2_1274.3_v2_deBruijn.txt	2046	0.0489088		0.899824		0.537864		0.370968				Bcl6b_0961.2_v1_deBruijn.txt	307	0.00732767		0.61316		0		0.110749
Bhlhb2_4971.1_v1_deBruijn.txt	1655	0.0398469		0.927196		0.559893		0.513595				Bcl6b_0961.2_v2_deBruijn.txt	47	0.00112212		0.701277		0.0762026		0.106383
Bhlhb2_4971.1_v2_deBruijn.txt	1652	0.0402201		0.923783		0.585508		0.524818				Bhlhb2_1274.3_v1_deBruijn.txt	1906	0.0454545		0.929224		0.550434		0.429696
Dlx1_1741.2_deBruijn.txt	21	0.000508499		0.984286		0		0.428571				Bhlhb2_1274.3_v2_deBruijn.txt	2046	0.0489088		0.899824		0.537864		0.370968
Dlx2_2273.2_deBruijn.txt	377	0.00900987		0.978727		0.198752		0.779841				Bhlhb2_4971.1_v1_deBruijn.txt	1655	0.0398469		0.927196		0.559893		0.513595
E2F2_1022.2_v1_deBruijn.txt	1826	0.0438985		0.697054		0.160041		0.0815991				Bhlhb2_4971.1_v2_deBruijn.txt	1652	0.0402201		0.923783		0.585508		0.524818
E2F2_1022.2_v2_deBruijn.txt	3066	0.0731585		0.682753		0.229166		0.0730594				Bsx_3483.2_deBruijn.txt	111	0.00265309		0.96027		0.000833626		0.234234
E2F2_1022.4_v1_deBruijn.txt	2069	0.0493748		0.71827		0.241321		0.101982				Cart1_0997.1_deBruijn.txt	1255	0.0299437		0.882494		0.189665		0.262948
E2F2_1022.4_v2_deBruijn.txt	295	0.00703604		0.804203		0.208129		0.189831				Cart1_1275.1_deBruijn.txt	586	0.0140363		0.858379		0.170234		0.226962
E2F3_3752.1_v1_deBruijn.txt	956	0.022856		0.798232		0.271853		0.145397				Cdx1_2245.1_deBruijn.txt	1697	0.0405438		0.912328		0.346537		0.348262
E2F3_3752.1_v2_deBruijn.txt	298	0.00711336		0.894631		0.383604		0.261745				Dlx1_1741.2_deBruijn.txt	21	0.000508499		0.986667		0		0.714286
E2F3_3752.2_v1_deBruijn.txt	649	0.0155695		0.802958		0.319422		0.16641				Dlx2_2273.2_deBruijn.txt	377	0.00900987		0.978727		0.198752		0.779841
E2F3_3752.2_v2_deBruijn.txt	2283	0.0544778		0.757074		0.293251		0.105125				Dlx3_1030.1_deBruijn.txt	906	0.0216085		0.972384		0.473218		0.651214
Egr1_2580.1_v1_deBruijn.txt	460	0.0109796		0.941		0.316042		0.421739				Dlx4_3488.2_deBruijn.txt	228	0.0054522		0.984649		0.0640311		0.697368
Egr1_2580.1_v2_deBruijn.txt	1493	0.0359188		0.900676		0.362294		0.273275				Dlx5_3419.2_deBruijn.txt	54	0.00128875		0.97537		0		0.777778
Egr1_2580.2_v1_deBruijn.txt	1205	0.0288381		0.902905		0.337499		0.292946				Dmbx1_2277.1_deBruijn.txt	388	0.00926457		0.980438		0.26242		0.729381
Egr1_2580.2_v2_deBruijn.txt	824	0.0196692		0.926772		0.379972		0.364078				E2F2_1022.2_v1_deBruijn.txt	1826	0.0438985		0.697054		0.160041		0.0815991
Elf5_deBruijn.txt	1405	0.033525		0.956363		0.487301		0.611388				E2F2_1022.2_v2_deBruijn.txt	3066	0.0731585		0.682753		0.229166		0.0730594
Elk3_deBruijn.txt	3183	0.0759611		0.918432		0.512705		0.465284				E2F2_1022.4_v1_deBruijn.txt	2069	0.0493748		0.71827		0.241321		0.101982
En2_0952.1_deBruijn.txt	78	0.00186042		0.984487		0.0817284		0.75641				E2F2_1022.4_v2_deBruijn.txt	295	0.00703604		0.804203		0.208129		0.189831
Esrra_2190.2_v1_deBruijn.txt	1699	0.0405974		0.859782		0.417639		0.270747				E2F3_3752.1_v1_deBruijn.txt	956	0.022856		0.798232		0.271853		0.145397
Esrra_2190.2_v2_deBruijn.txt	2790	0.0672143		0.827366		0.38933		0.224014				E2F3_3752.1_v2_deBruijn.txt	298	0.00711336		0.894631		0.383604		0.261745
Foxj3_0982.2_v1_deBruijn.txt	1703	0.0406153		0.890112		0.371486		0.30182				E2F3_3752.2_v1_deBruijn.txt	649	0.0155695		0.802958		0.319422		0.16641
Foxj3_0982.2_v2_deBruijn.txt	1926	0.0460127		0.885571		0.452159		0.328141				E2F3_3752.2_v2_deBruijn.txt	2283	0.0544778		0.757074		0.293251		0.105125
Foxk1_2323.4_v1_deBruijn.txt	962	0.0229534		0.852266		0.376517		0.331601				Egr1_2580.1_v1_deBruijn.txt	460	0.0109796		0.950674		0.3049		0.458696
Foxk1_2323.4_v2_deBruijn.txt	313	0.00748714		0.8923		0.245382		0.43131				Egr1_2580.1_v2_deBruijn.txt	1493	0.0359188		0.911226		0.353175		0.312123
Gbx2_3110.1_deBruijn.txt	22	0.000524822		0.945455		0.0773574		0.863636				Egr1_2580.2_v1_deBruijn.txt	1205	0.0288381		0.923394		0.351569		0.351867
Hic1_2816.2_v1_deBruijn.txt	2448	0.0583914		0.902439		0.463871		0.314542				Egr1_2580.2_v2_deBruijn.txt	824	0.0196692		0.944672		0.403154		0.424757
Hic1_2816.2_v2_deBruijn.txt	1092	0.0260596		0.915421		0.489588		0.350733				Ehf_3056.2_v1_deBruijn.txt	1705	0.0407213		0.912147		0.35037		0.323754
Hnf4a_2640.2_v1_deBruijn.txt	570	0.0135931		0.709386		0.155636		0.131579				Ehf_3056.2_v2_deBruijn.txt	29	0.000692289		0.988276		0.222167		0.862069
Hnf4a_2640.2_v2_deBruijn.txt	261	0.00623298		0.755556		0.18558		0.214559				Ehf_deBruijn.txt	1705	0.0407213		0.912147		0.35037		0.323754
Hoxa11_2218.1_deBruijn.txt	6	0.000143174		0.978333		0.542857		0.666667				Elf3_3876.1_v1_deBruijn.txt	260	0.00620125		0.957154		0.281177		0.557692
Hoxa2_3079.1_deBruijn.txt	612	0.0147137		0.96902		0.456874		0.651961				Elf3_3876.1_v2_deBruijn.txt	571	0.0136378		0.849562		0.422525		0.271454
Hoxc10_2779.2_deBruijn.txt	7	0.000167156		0.958571		0		0.571429				Elf3_deBruijn.txt	260	0.00620125		0.957154		0.281177		0.557692
Hoxd13_2356.1_deBruijn.txt	103	0.00245735		0.946311		0.439397		0.495146				Elf4_deBruijn.txt	1244	0.0297004		0.807331		0.446212		0.302251
Hoxd3_1742.2_deBruijn.txt	174	0.00419925		0.979023		0.0688436		0.626437				Elf5_deBruijn.txt	1405	0.033525		0.956363		0.487305		0.611388
Irx3_0920.1_deBruijn.txt	13	0.000311012		0.900769		0.148352		0.307692				Elk1_deBruijn.txt	2709	0.0646972		0.917272		0.517068		0.454411
Irx3_2226.1_deBruijn.txt	2	4.77042e-05		0.84		0		0.5				Elk3_deBruijn.txt	3183	0.0759611		0.918432		0.512705		0.465284
Lhx4_1719.2_deBruijn.txt	8	0.000191045		0.82		0		0.5				Elk4_deBruijn.txt	5531	0.131995		0.882999		0.574124		0.369373
Lhx8_2247.2_deBruijn.txt	372	0.00888167		0.963468		0.147072		0.494624				Emx2_3420.1_deBruijn.txt	608	0.0145643		0.960757		0.493452		0.587171
Mafb_2914.2_v1_deBruijn.txt	87	0.00218818		0.655172		0.145385		0.287356				En1_3123.2_deBruijn.txt	4	9.55384e-05		0.99		0		1
Mafb_2914.2_v2_deBruijn.txt	299	0.0071357		0.701572		0.188819		0.274247				En2_0952.1_deBruijn.txt	78	0.00186042		0.984487		0.0198156		0.75641
Msx3_3206.1_deBruijn.txt	338	0.00806221		0.976805		0.184658		0.775148				Eomes_0921.4_v1_deBruijn.txt	208	0.00496183		0.970385		0.290116		0.644231
Nkx3-1_2923.2_deBruijn.txt	239	0.00575169		0.973598		0.288204		0.585774				Eomes_0921.4_v2_deBruijn.txt	4323	0.104209		0.891207		0.51404		0.277816
Nkx3-1_2923.2_v1_deBruijn.txt	239	0.00575169		0.973598		0.288204		0.585774				Erg_deBruijn.txt	3304	0.078894		0.919089		0.513855		0.500605
Nkx3-1_2923.2_v2_deBruijn.txt	475	0.011362		0.951895		0.329197		0.446316				Esrra_2190.2_v1_deBruijn.txt	1699	0.0405974		0.91116		0.493951		0.411418
Nkx6-1_2825.1_deBruijn.txt	1379	0.032896		0.936273		0.430643		0.44525				Esrra_2190.2_v2_deBruijn.txt	2790	0.0672143		0.887115		0.476191		0.351254
Nkx6-1_2825.2_deBruijn.txt	40	0.000954882		0.9595		0.0636023		0.65				Esx1_3124.2_deBruijn.txt	968	0.0231021		0.966157		0.412862		0.56095
Otx1_2325.1_deBruijn.txt	903	0.021559		0.956312		0.404352		0.637874				Ets1_deBruijn.txt	1608	0.0384376		0.934017		0.429481		0.587687
Pknox2_3077.2_deBruijn.txt	31	0.000739327		0.914516		0		0.225806				Etv1_deBruijn.txt	4083	0.0975231		0.913926		0.605287		0.449669
Pou2f2_3748.1_deBruijn.txt	1193	0.0297699		0.799589		0.147782		0.207879				Etv3_deBruijn.txt	503	0.0122325		0.896044		0.235744		0.266402
Prrx2_3072.1_deBruijn.txt	41	0.000978427		0.975366		0.378746		0.902439				Etv4_deBruijn.txt	4493	0.107247		0.920231		0.59106		0.482306
Rara_1051.2_v1_deBruijn.txt	1309	0.0312224		0.689916		0.204707		0.0939649				Etv5_deBruijn.txt	2417	0.0576905		0.928651		0.523645		0.572197
Rara_1051.2_v2_deBruijn.txt	646	0.0154302		0.736115		0.106216		0.133127				Etv6_deBruijn.txt	1384	0.03302		0.948302		0.423625		0.473988
Rfx3_3961.1_v1_deBruijn.txt	752	0.0179449		0.768378		0.173965		0.140957				Evx1_3952.2_deBruijn.txt	1940	0.0464004		0.940701		0.420795		0.397938
Rfx3_3961.1_v2_deBruijn.txt	1170	0.0279697		0.753034		0.191339		0.0974359				Evx2_2645.3_deBruijn.txt	101	0.00242369		0.957426		0.32452		0.693069
Rfx3_4970.2_v1_deBruijn.txt	1481	0.0353157		0.564247		0		0.0371371				Fli1_deBruijn.txt	2662	0.0635383		0.929651		0.47838		0.531931
Rfx3_4970.2_v2_deBruijn.txt	692	0.0165971		0.774682		0.192455		0.118497				Foxj3_0982.2_v1_deBruijn.txt	1703	0.0406153		0.890112		0.371459		0.30182
Rhox11_1765.2_deBruijn.txt	791	0.0188896		0.939874		0.326303		0.309735				Foxj3_0982.2_v2_deBruijn.txt	1926	0.0460127		0.885571		0.452379		0.328141
Rhox11_2205.1_deBruijn.txt	106	0.00253044		0.971792		0.205814		0.556604				Foxk1_2323.4_v1_deBruijn.txt	962	0.0229534		0.577755		0.06215		0.0218295
Rxra_1035.2_v1_deBruijn.txt	1898	0.0452627		0.717871		0.100302		0.0922023				Foxk1_2323.4_v2_deBruijn.txt	313	0.00748714		0.594505		0.140457		0.0191693
Rxra_1035.2_v2_deBruijn.txt	705	0.0168298		0.672128		0.200744		0.0666667				Foxl1_2809.2_v1_deBruijn.txt	690	0.0164611		0.925609		0.3668		0.521739
Shox2_2641.2_deBruijn.txt	3197	0.0763663		0.941836		0.577553		0.404442				Foxl1_2809.2_v2_deBruijn.txt	615	0.0146729		0.930829		0.427798		0.582114
Sox1_2631.2_v1_deBruijn.txt	153	0.00364946		0.692026		0		0.0588235				Gabpa_2829.2_v1_deBruijn.txt	763	0.0182026		0.916619		0.430083		0.389253
Sox1_2631.2_v2_deBruijn.txt	7	0.000167064		0.867143		0.642857		0.285714				Gabpa_2829.2_v2_deBruijn.txt	2216	0.0529194		0.871178		0.463405		0.305054
Sox11_2266.2_v1_deBruijn.txt	702	0.0167714		0.620598		0		0.0498575				Gabpa_deBruijn.txt	763	0.0182026		0.916619		0.430083		0.389253
Sox11_2266.2_v2_deBruijn.txt	927	0.022122		0.592718		0		0.0355987				Gata3_1024.3_v1_deBruijn.txt	98	0.00233991		0.964286		0.10134		0.540816
Sox17_2837.2_v1_deBruijn.txt	374	0.00894501		0.653717		0		0.0534759				Gata3_1024.3_v2_deBruijn.txt	21	0.000501528		0.950476		0		0.380952
Sox17_2837.2_v2_deBruijn.txt	33	0.000787026		0.732424		0.239639		0.181818				Gata3_4964.2_v1_deBruijn.txt	1060	0.0265159		0.906557		0.20766		0.299057
Spic_deBruijn.txt	124	0.00296056		0.897823		0.381507		0.41129				Gata3_4964.2_v2_deBruijn.txt	1566	0.0378727		0.891679		0.313457		0.300766
Tcf7_0950.2_v1_deBruijn.txt	49	0.00118181		0.895306		0.122857		0.571429				Gata5_3768.1_v1_deBruijn.txt	110	0.00262687		0.941		0.181201		0.754545
Tcf7_0950.2_v2_deBruijn.txt	23	0.000548847		0.950435		0.374506		0.869565				Gata5_3768.1_v2_deBruijn.txt	8	0.000192068		0.92625		0		0.375
Tcfap2a_2337.3_v1_deBruijn.txt	1079	0.0257475		0.91278		0.419644		0.299351				Gbx2_3110.1_deBruijn.txt	22	0.000524822		0.945455		0.0773574		0.863636
Tcfap2a_2337.3_v2_deBruijn.txt	1399	0.0334825		0.895704		0.436542		0.258041				Gcm1_3732.1_v1_deBruijn.txt	5311	0.126739		0.878119		0.498643		0.27396
Vsx1_1728.1_deBruijn.txt	1264	0.0304615		0.958655		0.511668		0.610759				Gcm1_3732.1_v2_deBruijn.txt	3603	0.0859638		0.889453		0.427753		0.280044
Zfp740_0925.2_v1_deBruijn.txt	752	0.0181933		0.942553		0.652148		0.659574				Gsc_2327.3_deBruijn.txt	418	0.00998877		0.979426		0.441245		0.770335
Zfp740_0925.2_v2_deBruijn.txt	1440	0.0343577		0.967		0.647199		0.623611				Hmbox1_2674.1_deBruijn.txt	2	4.77452e-05		0.895		1		0.5
Zic3_3119.2_v1_deBruijn.txt	1420	0.0339185		0.895437		0.434759		0.282394				Hmx1_3423.1_deBruijn.txt	98	0.00234075		0.97898		0.277636		0.714286
Zic3_3119.2_v2_deBruijn.txt	5473	0.130636		0.831438		0.406152		0.159876				Hmx3_3490.2_deBruijn.txt	3	7.16469e-05		0.99		1		1
												Hnf4a_2640.2_v1_deBruijn.txt	570	0.0135931		0.709386		0.178497		0.131579
												Hnf4a_2640.2_v2_deBruijn.txt	261	0.00623298		0.765862		0.229783		0.214559
												Homez_1063.2_deBruijn.txt	79	0.00190439		0.878734		0.245886		0.303797
												Hoxa1_3425.1_deBruijn.txt	278	0.00665725		0.944065		0.412301		0.553957
												Hoxa10_2318.1_deBruijn.txt	11	0.00026248		0.975455		0.563636		0.545455
												Hoxa13_3126.1_deBruijn.txt	76	0.00181527		0.932895		0.370991		0.565789
												Hoxa2_3079.1_deBruijn.txt	612	0.0147137		0.96902		0.456874		0.651961
												Hoxb13_3479.1_deBruijn.txt	32	0.00078299		0.97125		0.306085		0.71875
												Hoxb3_1720.2_deBruijn.txt	410	0.00979947		0.97178		0.222501		0.587805
												Hoxb5_3122.2_deBruijn.txt	25	0.000596986		0.9844		0		0.64
												Hoxc10_2779.2_deBruijn.txt	7	0.000167156		0.967143		0.107143		0.571429
												Hoxc11_3718.2_deBruijn.txt	1291	0.0308372		0.893641		0.457375		0.297444
												Hoxc12_3480.1_deBruijn.txt	458	0.0112035		0.919847		0.221397		0.305677
												Hoxc13_3127.1_deBruijn.txt	562	0.0134081		0.948861		0.411113		0.521352
												Hoxd1_3448.1_deBruijn.txt	35	0.000838625		0.876571		0		0.142857
												Hoxd11_3873.1_deBruijn.txt	17	0.000405922		0.97		0.232843		0.823529
												Hoxd12_3481.1_deBruijn.txt	103	0.00246		0.960097		0.298258		0.61165
												Hoxd13_2356.1_deBruijn.txt	103	0.00245735		0.947573		0.438486		0.485437
												Hoxd8_2644.1_deBruijn.txt	5	0.000119355		0.794		0		0
												Irf3_3985.1_v1_deBruijn.txt	2024	0.0482871		0.802075		0.324077		0.130435
												Irf3_3985.1_v2_deBruijn.txt	606	0.0144582		0.836238		0.312689		0.176568
												Irf4_3476.1_v1_deBruijn.txt	1459	0.034816		0.787443		0.275095		0.142563
												Irf4_3476.1_v2_deBruijn.txt	1833	0.0437669		0.785385		0.269989		0.116203
												Irf5_3874.1_v1_deBruijn.txt	952	0.0227327		0.889212		0.435736		0.322479
												Irf5_3874.1_v2_deBruijn.txt	1319	0.0315218		0.877847		0.429645		0.29492
												Irx2_0900.3_deBruijn.txt	1	2.50727e-05		0.97		0		0
												Irx5_2385.1_deBruijn.txt	3	7.22822e-05		0.82		0.5		0
												Isl2_3430.1_deBruijn.txt	2	4.78126e-05		0.97		0		0
												Isx_3445.1_deBruijn.txt	55	0.00131296		0.987636		0.267172		0.854545
												Lbx2_3869.2_deBruijn.txt	10	0.000238909		0.982		0.563636		0.7
												Lef1_3504.1_v1_deBruijn.txt	857	0.0204642		0.92231		0.36249		0.395566
												Lef1_3504.1_v2_deBruijn.txt	2	4.78e-05		0.99		1		1
												Lhx2_0953.2_deBruijn.txt	517	0.0123463		0.969555		0.377205		0.636364
												Lhx6_2272.1_deBruijn.txt	3551	0.0846888		0.905666		0.592087		0.387215
												Lhx6_3432.1_deBruijn.txt	1645	0.0404058		0.94704		0.35995		0.478419
												Lhx9_3492.1_deBruijn.txt	947	0.022609		0.94529		0.360723		0.477297
												Lmx1a_2238.2_deBruijn.txt	37	0.00088373		0.984865		0.271219		0.837838
												Lmx1b_3433.2_deBruijn.txt	33	0.000787477		0.965152		0.214906		0.848485
												Mafk_3106.2_v1_deBruijn.txt	57	0.0013609		0.955088		0.199378		0.666667
												Mafk_3106.2_v2_deBruijn.txt	162	0.00386598		0.841358		0.276043		0.401235
												Max_3863.1_v1_deBruijn.txt	600	0.0143229		0.94705		0.554533		0.491667
												Max_3863.1_v2_deBruijn.txt	857	0.0204452		0.943629		0.557753		0.522754
												Max_3864.1_v1_deBruijn.txt	1732	0.0413829		0.902546		0.4872		0.306582
												Max_3864.1_v2_deBruijn.txt	539	0.0128738		0.944675		0.590448		0.497217
												Meis1_2335.1_deBruijn.txt	1562	0.0372703		0.951152		0.420349		0.428297
												Meox1_2310.2_deBruijn.txt	3295	0.0786847		0.892118		0.44945		0.303794
												Msx1_3031.2_deBruijn.txt	413	0.00985374		0.943777		0.0945312		0.559322
												Msx2_3449.1_deBruijn.txt	135	0.00337163		0.965037		0.159658		0.6
												Mtf1_2377.2_v1_deBruijn.txt	206	0.00492929		0.769078		0.298261		0.31068
												Mtf1_2377.2_v2_deBruijn.txt	2	4.7719e-05		0.99		1		1
												Myb_1047.3_v1_deBruijn.txt	2220	0.0529694		0.895401		0.239286		0.268468
												Myb_1047.3_v2_deBruijn.txt	11	0.000262561		0.974545		0.245455		0.636364
												Mybl1_1717.2_v1_deBruijn.txt	1774	0.0423036		0.886629		0.316004		0.237317
												Mybl1_1717.2_v2_deBruijn.txt	4268	0.101927		0.849899		0.348685		0.191893
												Myf6_3824.2_v1_deBruijn.txt	898	0.0214345		0.715535		0.344165		0.153675
												Myf6_3824.2_v2_deBruijn.txt	116	0.00276916		0.913879		0.278984		0.301724
												Nkx2-3_3435.1_deBruijn.txt	16	0.00038177		0.973125		0.205882		0.5625
												Nkx3-1_2923.2_deBruijn.txt	239	0.00575169		0.964477		0.255687		0.589958
												Nkx3-1_2923.2_v1_deBruijn.txt	239	0.00575169		0.964477		0.255687		0.589958
												Nkx3-1_2923.2_v2_deBruijn.txt	475	0.011362		0.944358		0.298897		0.442105
												Nkx6-1_2825.1_deBruijn.txt	1379	0.032896		0.93641		0.438249		0.44525
												Nkx6-1_2825.2_deBruijn.txt	40	0.000954882		0.976		0.0596623		0.675
												Otx1_2325.1_deBruijn.txt	903	0.021559		0.956312		0.404352		0.637874
												Otx2_3441.1_deBruijn.txt	102	0.00243524		0.982255		0.264375		0.803922
												Pax4_3989.2_deBruijn.txt	579	0.0138391		0.917807		0.283054		0.37133
												Pax6_3838.3_deBruijn.txt	49	0.00116909		0.922653		0		0.44898
												Pax7_3783.1_deBruijn.txt	286	0.00706819		0.854266		0.136104		0.195804
												Phox2a_3947.1_deBruijn.txt	16	0.000382254		0.80625		0.294118		0.125
												Phox2b_3948.1_deBruijn.txt	21	0.000501193		0.84381		0.0272727		0.190476
												Pitx1_2312.1_deBruijn.txt	734	0.0175095		0.982098		0.409272		0.768392
												Pitx3_3497.2_deBruijn.txt	177	0.00422233		0.986441		0.254525		0.80226
												Pknox1_2364.2_deBruijn.txt	431	0.0102913		0.843364		0.218233		0.190255
												Pknox2_3077.2_deBruijn.txt	31	0.000739327		0.914516		0		0.225806
												Pou1f1_3818.1_deBruijn.txt	733	0.0178519		0.841364		0.15085		0.185539
												Pou2f1_3081.2_deBruijn.txt	3507	0.0845937		0.825823		0.194749		0.15854
												Pou2f2_3748.1_deBruijn.txt	1193	0.0297699		0.80658		0.168086		0.208718
												Pou2f3_3986.2_deBruijn.txt	473	0.0112893		0.843446		0.266999		0.321353
												Pou3f1_3819.1_deBruijn.txt	83	0.00198067		0.901446		0.112989		0.361446
												Pou3f2_2824.1_deBruijn.txt	42	0.00100277		0.897857		0.372984		0.380952
												Pou3f3_3235.2_deBruijn.txt	40	0.000954153		0.9345		0		0.6
												Pou3f4_3773.1_deBruijn.txt	1188	0.0283641		0.871473		0.252309		0.203704
												Pou4f3_2791.1_deBruijn.txt	297	0.00709966		0.898114		0.241843		0.329966
												Prop1_3949.1_deBruijn.txt	74	0.00176565		0.902027		0.011033		0.283784
												Prrx1_3442.1_deBruijn.txt	408	0.00994419		0.970392		0.296301		0.752451
												Prrx2_3072.1_deBruijn.txt	41	0.000978427		0.974146		0.268118		0.829268
												Rara_1051.2_v1_deBruijn.txt	1309	0.0312224		0.689725		0.197057		0.100076
												Rara_1051.2_v2_deBruijn.txt	646	0.0154302		0.727368		0.0849007		0.133127
												Rax_3443.1_deBruijn.txt	1126	0.027571		0.961714		0.551878		0.618117
												Rfx3_3961.1_v1_deBruijn.txt	752	0.0179449		0.815904		0.260009		0.167553
												Rfx3_3961.1_v2_deBruijn.txt	1170	0.0279697		0.796299		0.256636		0.132479
												Rfx3_4970.2_v1_deBruijn.txt	1481	0.0353157		0.573612		0		0.0384875
												Rfx3_4970.2_v2_deBruijn.txt	692	0.0165971		0.820694		0.283649		0.16474
												Rfx4_3761.1_v1_deBruijn.txt	1281	0.0305706		0.758361		0.23778		0.143638
												Rfx4_3761.1_v2_deBruijn.txt	2074	0.0495473		0.739499		0.261301		0.112825
												Rxra_1035.2_v1_deBruijn.txt	1898	0.0452627		0.731154		0.141585		0.0995785
												Rxra_1035.2_v2_deBruijn.txt	705	0.0168298		0.672128		0.248368		0.0680851
												Shox2_2641.2_deBruijn.txt	3197	0.0763663		0.941836		0.577553		0.404442
												Smad3_3805.1_v1_deBruijn.txt	597	0.0142428		0.776265		0.0801497		0.128978
												Smad3_3805.1_v2_deBruijn.txt	193	0.00465464		0.781762		0.0771961		0.181347
												Sox1_2631.2_v1_deBruijn.txt	153	0.00364946		0.71732		0		0.0784314
												Sox1_2631.2_v2_deBruijn.txt	7	0.000167064		0.925714		0.642857		0.428571
												Sox14_2677.2_v1_deBruijn.txt	1109	0.0264621		0.641794		0		0.0333634
												Sox14_2677.2_v2_deBruijn.txt	185	0.00441517		0.669892		0		0.0486486
												Sox15_3457.1_v1_deBruijn.txt	68	0.00162237		0.670294		0.0692827		0.0441176
												Sox15_3457.1_v2_deBruijn.txt	565	0.0134838		0.638513		0.115188		0.0389381
												Sox18_3506.1_v1_deBruijn.txt	132	0.00314946		0.644394		0.0804788		0.0378788
												Sox18_3506.1_v2_deBruijn.txt	275	0.00656842		0.667782		0		0.0727273
												Sox21_3417.1_v1_deBruijn.txt	315	0.00751539		0.648		0		0.0603175
												Sox21_3417.1_v2_deBruijn.txt	350	0.00835422		0.680457		0.110473		0.0628571
												Sox4_2941.2_v1_deBruijn.txt	1781	0.0425578		0.588338		0.00357785		0.03032
												Sox4_2941.2_v2_deBruijn.txt	1151	0.0275517		0.60285		0		0.0356212
												Sox7_3460.2_v1_deBruijn.txt	642	0.0153317		0.677913		0		0.0560748
												Sox7_3460.2_v2_deBruijn.txt	4	9.55384e-05		0.8175		0.4		0.25
												Sox7_4972.2_v1_deBruijn.txt	872	0.0214467		0.676525		0		0.0584862
												Sox7_4972.2_v2_deBruijn.txt	251	0.00598645		0.67757		0		0.0996016
												Sox8_1733.2_v1_deBruijn.txt	1253	0.029916		0.647757		0		0.03751
												Sox8_1733.2_v2_deBruijn.txt	569	0.0135741		0.641406		0		0.0492091
												Sp4_1011.2_v1_deBruijn.txt	641	0.0153016		0.919766		0.329607		0.315133
												Sp4_1011.2_v2_deBruijn.txt	214	0.0051063		0.95528		0.256576		0.462617
												Spdef_0905.2_v1_deBruijn.txt	2176	0.0519121		0.897721		0.332761		0.307904
												Spdef_0905.2_v2_deBruijn.txt	1627	0.0388185		0.901604		0.333961		0.292563
												Spdef_deBruijn.txt	2176	0.0519121		0.897721		0.332761		0.307904
												Spic_deBruijn.txt	124	0.00296056		0.825726		0.287314		0.290323
												Srf_3509.1_v1_deBruijn.txt	85	0.0020334		0.918353		0.392437		0.623529
												Srf_3509.1_v2_deBruijn.txt	64	0.00152726		0.887813		0.5462		0.640625
												Sry_2833.2_v1_deBruijn.txt	726	0.0173481		0.660579		0		0.053719
												Sry_2833.2_v2_deBruijn.txt	46	0.00110122		0.694783		0.0640765		0.0652174
												Tcf3_3787.1_v1_deBruijn.txt	79	0.00188423		0.392785		0		0
												Tcf3_3787.1_v2_deBruijn.txt	15	0.000358183		0.306		0.125		0
												Tcf7_0950.2_v1_deBruijn.txt	49	0.00118181		0.87551		0.0938776		0.489796
												Tcf7_0950.2_v2_deBruijn.txt	23	0.000548847		0.947391		0.212451		0.695652
												Tgif1_2342.2_deBruijn.txt	2757	0.0658545		0.753174		0.170412		0.103736
												Tgif2_3451.1_deBruijn.txt	558	0.0136882		0.817043		0.182541		0.146953
												Vax1_3499.1_deBruijn.txt	402	0.00965534		0.973358		0.297037		0.542289
												Vax2_3500.1_deBruijn.txt	1274	0.0304471		0.94157		0.382662		0.448195
												Vsx1_1728.1_deBruijn.txt	1264	0.0304615		0.954035		0.511845		0.549051
												Zbtb7b_1054.2_v1_deBruijn.txt	119	0.0028439		0.943697		0.0150833		0.327731
												Zbtb7b_1054.2_v2_deBruijn.txt	58	0.00138643		0.918793		0.231167		0.206897
												Zic1_0991.2_v1_deBruijn.txt	2406	0.0574033		0.865229		0.3643		0.200748
												Zic1_0991.2_v2_deBruijn.txt	996	0.0237595		0.903695		0.421418		0.259036
												Zic3_3119.2_v1_deBruijn.txt	1420	0.0339185		0.880049		0.41954		0.250704
												Zic3_3119.2_v2_deBruijn.txt	5473	0.130636		0.808862		0.381561		0.154577
												Zscan4_2667.2_v1_deBruijn.txt	22	0.000526593		0.828182		0.0547713		0.0454545
												Zscan4_2667.2_v2_deBruijn.txt	154	0.00367393		0.765974		0.123905		0.123377
PBM studies: SCI09, Cell08 and EMBO10 - for which there is an HT-SELEX experiment with a full protein												PBM studies: SCI09, Cell08 and EMBO10 - for which there is an HT-SELEX experiment with a binding domain
PBM experiment	# positive probes	fraction of positive probes		AUC		Spearman rank coefficient		Sensitivity at 1% false positive				PBM experiment	# positive probes	fraction of positive probes		AUC		Spearman rank coefficient		Sensitivity at 1% false positive
Alx3_3418.2_deBruijn.txt	535	0.0130243		0.960262		0.322248		0.596262				Alx3_3418.2_deBruijn.txt	535	0.0130243		0.960729		0.372302		0.641121
Barhl2_3868.1_deBruijn.txt	917	0.0221017		0.950011		0.411159		0.378408				Alx4_1744.1_deBruijn.txt	661	0.0157749		0.820182		0.0282871		0.16944
Dlx5_3419.2_deBruijn.txt	54	0.00128875		0.97537		0		0.777778				Arx_1738.2_deBruijn.txt	3716	0.0886747		0.810619		0.198026		0.152314
Egr1_2580.1_v1_deBruijn.txt	460	0.0109796		0.941		0.287353		0.421739				Ascl2_2654.2_v1_deBruijn.txt	183	0.00437569		0.884863		0.294356		0.508197
Egr1_2580.1_v2_deBruijn.txt	1493	0.0359188		0.900676		0.354395		0.273275				Ascl2_2654.2_v2_deBruijn.txt	224	0.00534989		0.885268		0.438316		0.4375
Egr1_2580.2_v1_deBruijn.txt	1205	0.0288381		0.902905		0.341085		0.292946				Barhl2_3868.1_deBruijn.txt	917	0.0221017		0.951232		0.396233		0.36096
Egr1_2580.2_v2_deBruijn.txt	824	0.0196692		0.926772		0.38135		0.364078				Barx1_2877.1_deBruijn.txt	9	0.000214879		0.971111		0.433333		0.222222
Ehf_3056.2_v1_deBruijn.txt	1705	0.0407213		0.912147		0.35037		0.323754				Bcl6b_0961.2_v1_deBruijn.txt	307	0.00732767		0.61316		0		0.110749
Ehf_3056.2_v2_deBruijn.txt	29	0.000692289		0.988276		0.222167		0.862069				Bcl6b_0961.2_v2_deBruijn.txt	47	0.00112212		0.701277		0.0762026		0.106383
Ehf_deBruijn.txt	1705	0.0407213		0.912147		0.35037		0.323754				Bhlhb2_1274.3_v1_deBruijn.txt	1906	0.0454545		0.929224		0.549659		0.429696
Elf3_3876.1_v1_deBruijn.txt	260	0.00620125		0.946038		0.263377		0.442308				Bhlhb2_1274.3_v2_deBruijn.txt	2046	0.0489088		0.899824		0.531433		0.376833
Elf3_3876.1_v2_deBruijn.txt	571	0.0136378		0.834256		0.411699		0.225919				Bhlhb2_4971.1_v1_deBruijn.txt	1655	0.0398469		0.927196		0.55766		0.513595
Elf3_deBruijn.txt	260	0.00620125		0.946038		0.263377		0.442308				Bhlhb2_4971.1_v2_deBruijn.txt	1652	0.0402201		0.923783		0.579546		0.524818
Elf4_deBruijn.txt	1244	0.0297004		0.807331		0.446212		0.302251				Bsx_3483.2_deBruijn.txt	111	0.00265309		0.96027		0.000833626		0.234234
Elf5_deBruijn.txt	1405	0.033525		0.954534		0.484102		0.572954				Cart1_0997.1_deBruijn.txt	1255	0.0299437		0.882494		0.189665		0.262948
Elk1_deBruijn.txt	2709	0.0646972		0.917272		0.515586		0.454411				Cart1_1275.1_deBruijn.txt	586	0.0140363		0.858379		0.170234		0.226962
En1_3123.2_deBruijn.txt	4	9.55384e-05		0.985		0		0.5				Cdx1_2245.1_deBruijn.txt	1697	0.0405438		0.912328		0.346537		0.348262
En2_0952.1_deBruijn.txt	78	0.00186042		0.983462		0		0.705128				Dlx1_1741.2_deBruijn.txt	21	0.000508499		0.986667		0		0.714286
Erg_deBruijn.txt	3304	0.078894		0.909752		0.522617		0.485169				Dlx2_2273.2_deBruijn.txt	377	0.00900987		0.978727		0.199066		0.779841
Esx1_3124.2_deBruijn.txt	968	0.0231021		0.966157		0.436632		0.56095				Dlx3_1030.1_deBruijn.txt	906	0.0216085		0.972384		0.473218		0.651214
Ets1_deBruijn.txt	1608	0.0384376		0.934017		0.421844		0.587687				Dlx4_3488.2_deBruijn.txt	228	0.0054522		0.984649		0.0640311		0.697368
Etv6_deBruijn.txt	1384	0.03302		0.948302		0.423625		0.473988				Dmbx1_2277.1_deBruijn.txt	388	0.00926457		0.980438		0.26242		0.729381
Fli1_deBruijn.txt	2662	0.0635383		0.928873		0.482813		0.527423				E2F2_1022.2_v1_deBruijn.txt	1826	0.0438985		0.697054		0.160041		0.0815991
Foxl1_2809.2_v1_deBruijn.txt	690	0.0164611		0.925609		0.3668		0.521739				E2F2_1022.2_v2_deBruijn.txt	3066	0.0731585		0.682753		0.229166		0.0730594
Foxl1_2809.2_v2_deBruijn.txt	615	0.0146729		0.930829		0.427798		0.582114				E2F2_1022.4_v1_deBruijn.txt	2069	0.0493748		0.71827		0.241321		0.101982
Gabpa_2829.2_v1_deBruijn.txt	763	0.0182026		0.916619		0.430083		0.389253				E2F2_1022.4_v2_deBruijn.txt	295	0.00703604		0.804203		0.208129		0.189831
Gabpa_2829.2_v2_deBruijn.txt	2216	0.0529194		0.871178		0.463405		0.305054				E2F3_3752.1_v1_deBruijn.txt	956	0.022856		0.798232		0.271853		0.145397
Gabpa_deBruijn.txt	763	0.0182026		0.916619		0.430083		0.389253				E2F3_3752.1_v2_deBruijn.txt	298	0.00711336		0.894631		0.383604		0.261745
Gata3_1024.3_v1_deBruijn.txt	98	0.00233991		0.964082		0.0879636		0.530612				E2F3_3752.2_v1_deBruijn.txt	649	0.0155695		0.802958		0.319422		0.16641
Gata3_1024.3_v2_deBruijn.txt	21	0.000501528		0.940952		0.00649351		0.380952				E2F3_3752.2_v2_deBruijn.txt	2283	0.0544778		0.757074		0.293251		0.105125
Gata3_4964.2_v1_deBruijn.txt	1060	0.0265159		0.898123		0.209108		0.299057				Egr1_2580.1_v1_deBruijn.txt	460	0.0109796		0.950674		0.309876		0.458696
Gata3_4964.2_v2_deBruijn.txt	1566	0.0378727		0.88348		0.31005		0.300766				Egr1_2580.1_v2_deBruijn.txt	1493	0.0359188		0.911226		0.354567		0.312123
Gbx2_3110.1_deBruijn.txt	22	0.000524822		0.940909		0		0.681818				Egr1_2580.2_v1_deBruijn.txt	1205	0.0288381		0.923394		0.352463		0.351867
Gcm1_3732.1_v1_deBruijn.txt	5311	0.126739		0.878119		0.478837		0.266993				Egr1_2580.2_v2_deBruijn.txt	824	0.0196692		0.944672		0.405054		0.424757
Gcm1_3732.1_v2_deBruijn.txt	3603	0.0859638		0.889453		0.409924		0.259228				Elf3_3876.1_v1_deBruijn.txt	260	0.00620125		0.957154		0.283009		0.557692
Gsc_2327.3_deBruijn.txt	418	0.00998877		0.978373		0.45087		0.770335				Elf3_3876.1_v2_deBruijn.txt	571	0.0136378		0.849562		0.423263		0.271454
Hnf4a_2640.2_v1_deBruijn.txt	570	0.0135931		0.706947		0.158461		0.129825				Elf3_deBruijn.txt	260	0.00620125		0.957154		0.283009		0.557692
Hnf4a_2640.2_v2_deBruijn.txt	261	0.00623298		0.765862		0.252363		0.214559				Elf5_deBruijn.txt	1405	0.033525		0.956363		0.488617		0.611388
Hoxa1_3425.1_deBruijn.txt	278	0.00665725		0.780576		0.0920048		0.028777				Elk1_deBruijn.txt	2709	0.0646972		0.911798		0.519312		0.40347
Hoxa13_3126.1_deBruijn.txt	76	0.00181527		0.924211		0.310786		0.526316				Elk3_deBruijn.txt	3183	0.0759611		0.918432		0.522203		0.472824
Hoxc11_3718.2_deBruijn.txt	1291	0.0308372		0.87763		0.449842		0.262587				Elk4_deBruijn.txt	5531	0.131995		0.882999		0.574124		0.369373
Irf3_3985.1_v1_deBruijn.txt	2024	0.0482871		0.802075		0.324077		0.130435				Emx2_3420.1_deBruijn.txt	608	0.0145643		0.960757		0.493452		0.587171
Irf3_3985.1_v2_deBruijn.txt	606	0.0144582		0.836238		0.312689		0.176568				En1_3123.2_deBruijn.txt	4	9.55384e-05		0.99		0		1
Irf4_3476.1_v1_deBruijn.txt	1459	0.034816		0.787443		0.275095		0.142563				En2_0952.1_deBruijn.txt	78	0.00186042		0.987821		0.128871		0.782051
Irf4_3476.1_v2_deBruijn.txt	1833	0.0437669		0.785385		0.269989		0.116203				Eomes_0921.4_v1_deBruijn.txt	208	0.00496183		0.970385		0.290116		0.644231
Irf5_3874.1_v1_deBruijn.txt	952	0.0227327		0.889212		0.435736		0.322479				Eomes_0921.4_v2_deBruijn.txt	4323	0.104209		0.891207		0.51404		0.277816
Irf5_3874.1_v2_deBruijn.txt	1319	0.0315218		0.877847		0.429645		0.29492				Erg_deBruijn.txt	3304	0.078894		0.919089		0.513206		0.500605
Isx_3445.1_deBruijn.txt	55	0.00131296		0.987636		0.251804		0.854545				Esrra_2190.2_v1_deBruijn.txt	1699	0.0405974		0.91116		0.493507		0.411418
Lhx6_2272.1_deBruijn.txt	3551	0.0846888		0.905666		0.592087		0.387215				Esrra_2190.2_v2_deBruijn.txt	2790	0.0672143		0.887115		0.475984		0.351254
Lhx6_3432.1_deBruijn.txt	1645	0.0404058		0.94704		0.35995		0.478419				Esx1_3124.2_deBruijn.txt	968	0.0231021		0.962221		0.418205		0.55062
Lmx1b_3433.2_deBruijn.txt	33	0.000787477		0.961212		0.205882		0.727273				Ets1_deBruijn.txt	1608	0.0384376		0.931499		0.441805		0.572139
Mafk_3106.2_v1_deBruijn.txt	57	0.0013609		0.955088		0.188618		0.666667				Etv1_deBruijn.txt	4083	0.0975231		0.913926		0.605287		0.449669
Mafk_3106.2_v2_deBruijn.txt	162	0.00386598		0.841358		0.270479		0.401235				Etv3_deBruijn.txt	503	0.0122325		0.896044		0.235744		0.266402
Meox1_2310.2_deBruijn.txt	3295	0.0786847		0.892118		0.44945		0.303794				Etv4_deBruijn.txt	4493	0.107247		0.920231		0.59106		0.482306
Msx1_3031.2_deBruijn.txt	413	0.00985374		0.934068		0.0933651		0.520581				Etv5_deBruijn.txt	2417	0.0576905		0.928651		0.523645		0.572197
Myf6_3824.2_v1_deBruijn.txt	898	0.0214345		0.715535		0.344165		0.153675				Evx1_3952.2_deBruijn.txt	1940	0.0464004		0.940701		0.420795		0.397938
Myf6_3824.2_v2_deBruijn.txt	116	0.00276916		0.913879		0.278984		0.301724				Evx2_2645.3_deBruijn.txt	101	0.00242369		0.957426		0.32452		0.693069
Nkx2-3_3435.1_deBruijn.txt	16	0.00038177		0.964375		0.232353		0.5				Fli1_deBruijn.txt	2662	0.0635383		0.929651		0.477938		0.531931
Nkx3-1_2923.2_deBruijn.txt	239	0.00575169		0.964477		0.255687		0.589958				Foxj3_0982.2_v1_deBruijn.txt	1703	0.0406153		0.890112		0.350627		0.30182
Nkx3-1_2923.2_v1_deBruijn.txt	239	0.00575169		0.964477		0.255687		0.589958				Foxj3_0982.2_v2_deBruijn.txt	1926	0.0460127		0.885571		0.423627		0.328141
Nkx3-1_2923.2_v2_deBruijn.txt	475	0.011362		0.944358		0.298897		0.442105				Foxk1_2323.4_v1_deBruijn.txt	962	0.0229534		0.852266		0.376517		0.331601
Nkx6-1_2825.1_deBruijn.txt	1379	0.032896		0.93641		0.431838		0.406091				Foxk1_2323.4_v2_deBruijn.txt	313	0.00748714		0.8923		0.245382		0.43131
Nkx6-1_2825.2_deBruijn.txt	40	0.000954882		0.976		0.0598499		0.675				Gata3_1024.3_v1_deBruijn.txt	98	0.00233991		0.964286		0.103545		0.540816
Pax4_3989.2_deBruijn.txt	579	0.0138391		0.91076		0.286491		0.355786				Gata3_1024.3_v2_deBruijn.txt	21	0.000501528		0.950476		0		0.380952
Pax7_3783.1_deBruijn.txt	286	0.00706819		0.854266		0.153026		0.188811				Gata3_4964.2_v1_deBruijn.txt	1060	0.0265159		0.906557		0.210842		0.29434
Phox2b_3948.1_deBruijn.txt	21	0.000501193		0.84381		0.0363636		0.142857				Gata3_4964.2_v2_deBruijn.txt	1566	0.0378727		0.891679		0.312162		0.284163
Pitx1_2312.1_deBruijn.txt	734	0.0175095		0.982098		0.409357		0.768392				Gata5_3768.1_v1_deBruijn.txt	110	0.00262687		0.941		0.181201		0.754545
Prop1_3949.1_deBruijn.txt	74	0.00176565		0.901757		0.00339134		0.283784				Gata5_3768.1_v2_deBruijn.txt	8	0.000192068		0.92625		0		0.375
Prrx1_3442.1_deBruijn.txt	408	0.00994419		0.969412		0.288392		0.718137				Gbx2_3110.1_deBruijn.txt	22	0.000524822		0.945455		0.0897798		0.863636
Prrx2_3072.1_deBruijn.txt	41	0.000978427		0.974146		0.268118		0.829268				Gcm1_3732.1_v1_deBruijn.txt	5311	0.126739		0.875615		0.497378		0.27396
Rara_1051.2_v1_deBruijn.txt	1309	0.0312224		0.683957		0.208162		0.100076				Gcm1_3732.1_v2_deBruijn.txt	3603	0.0859638		0.8871		0.426043		0.280044
Rara_1051.2_v2_deBruijn.txt	646	0.0154302		0.726873		0.0607585		0.126935				Gsc_2327.3_deBruijn.txt	418	0.00998877		0.979426		0.396442		0.753589
Rxra_1035.2_v1_deBruijn.txt	1898	0.0452627		0.731154		0.164169		0.0995785				Hic1_2816.2_v1_deBruijn.txt	2448	0.0583914		0.902439		0.463871		0.314542
Rxra_1035.2_v2_deBruijn.txt	705	0.0168298		0.663007		0.249307		0.0680851				Hic1_2816.2_v2_deBruijn.txt	1092	0.0260596		0.915421		0.489588		0.350733
Sox1_2631.2_v1_deBruijn.txt	153	0.00364946		0.71732		0		0.0653595				Hmbox1_2674.1_deBruijn.txt	2	4.77452e-05		0.895		1		0.5
Sox1_2631.2_v2_deBruijn.txt	7	0.000167064		0.925714		0.321429		0.428571				Hmx1_3423.1_deBruijn.txt	98	0.00234075		0.97898		0.277636		0.714286
Sox15_3457.1_v1_deBruijn.txt	68	0.00162237		0.670294		0.0692827		0.0441176				Hmx3_3490.2_deBruijn.txt	3	7.16469e-05		0.99		1		1
Sox15_3457.1_v2_deBruijn.txt	565	0.0134838		0.638513		0.115188		0.0389381				Hnf4a_2640.2_v1_deBruijn.txt	570	0.0135931		0.709386		0.155536		0.131579
Sox18_3506.1_v1_deBruijn.txt	132	0.00314946		0.644394		0.0804788		0.0378788				Hnf4a_2640.2_v2_deBruijn.txt	261	0.00623298		0.755556		0.190965		0.214559
Sox18_3506.1_v2_deBruijn.txt	275	0.00656842		0.667782		0		0.0727273				Homez_1063.2_deBruijn.txt	79	0.00190439		0.878734		0.245886		0.303797
Sox7_3460.2_v1_deBruijn.txt	642	0.0153317		0.677913		0		0.0560748				Hoxa1_3425.1_deBruijn.txt	278	0.00665725		0.944065		0.415957		0.553957
Sox7_3460.2_v2_deBruijn.txt	4	9.55384e-05		0.8175		0.4		0.25				Hoxa10_2318.1_deBruijn.txt	11	0.00026248		0.975455		0.563636		0.545455
Sox7_4972.2_v1_deBruijn.txt	872	0.0214467		0.676525		0		0.0584862				Hoxa11_2218.1_deBruijn.txt	6	0.000143174		0.978333		0.542857		0.666667
Sox7_4972.2_v2_deBruijn.txt	251	0.00598645		0.67757		0		0.0996016				Hoxa13_3126.1_deBruijn.txt	76	0.00181527		0.932895		0.402871		0.565789
Sox8_1733.2_v1_deBruijn.txt	1253	0.029916		0.647757		0		0.03751				Hoxa2_3079.1_deBruijn.txt	612	0.0147137		0.96902		0.443391		0.651961
Sox8_1733.2_v2_deBruijn.txt	569	0.0135741		0.641406		0		0.0492091				Hoxb13_3479.1_deBruijn.txt	32	0.00078299		0.97125		0.306085		0.71875
Sp4_1011.2_v1_deBruijn.txt	641	0.0153016		0.919766		0.329607		0.315133				Hoxb3_1720.2_deBruijn.txt	410	0.00979947		0.97178		0.222501		0.587805
Sp4_1011.2_v2_deBruijn.txt	214	0.0051063		0.95528		0.256576		0.462617				Hoxb5_3122.2_deBruijn.txt	25	0.000596986		0.9844		0		0.64
Spdef_0905.2_v1_deBruijn.txt	2176	0.0519121		0.897721		0.34827		0.307904				Hoxc10_2779.2_deBruijn.txt	7	0.000167156		0.967143		0.107143		0.571429
Spdef_0905.2_v2_deBruijn.txt	1627	0.0388185		0.901604		0.355705		0.292563				Hoxc11_3718.2_deBruijn.txt	1291	0.0308372		0.893641		0.464262		0.297444
Spdef_deBruijn.txt	2176	0.0519121		0.897721		0.34827		0.307904				Hoxc12_3480.1_deBruijn.txt	458	0.0112035		0.919847		0.221397		0.305677
Spic_deBruijn.txt	124	0.00296056		0.825726		0.287314		0.290323				Hoxc13_3127.1_deBruijn.txt	562	0.0134081		0.948861		0.411113		0.521352
Srf_3509.1_v1_deBruijn.txt	85	0.0020334		0.892235		0.437346		0.470588				Hoxd1_3448.1_deBruijn.txt	35	0.000838625		0.876571		0		0.142857
Srf_3509.1_v2_deBruijn.txt	64	0.00152726		0.877188		0.51772		0.546875				Hoxd11_3873.1_deBruijn.txt	17	0.000405922		0.97		0.232843		0.823529
Tcf7_0950.2_v1_deBruijn.txt	49	0.00118181		0.87551		0.0938776		0.489796				Hoxd12_3481.1_deBruijn.txt	103	0.00246		0.960097		0.298258		0.61165
Tcf7_0950.2_v2_deBruijn.txt	23	0.000548847		0.947391		0.212451		0.695652				Hoxd13_2356.1_deBruijn.txt	103	0.00245735		0.947573		0.447557		0.495146
Tgif2_3451.1_deBruijn.txt	558	0.0136882		0.790179		0.173221		0.146953				Hoxd3_1742.2_deBruijn.txt	174	0.00419925		0.979023		0.0688436		0.626437
Vsx1_1728.1_deBruijn.txt	1264	0.0304615		0.927722		0.398065		0.307753				Hoxd8_2644.1_deBruijn.txt	5	0.000119355		0.794		0		0
Zbtb7b_1054.2_v1_deBruijn.txt	119	0.0028439		0.943697		0.0150833		0.327731				Irx2_0900.3_deBruijn.txt	1	2.50727e-05		0.97		0		0
Zbtb7b_1054.2_v2_deBruijn.txt	58	0.00138643		0.918793		0.231167		0.206897				Irx3_0920.1_deBruijn.txt	13	0.000311012		0.900769		0.148352		0.307692
Zic1_0991.2_v1_deBruijn.txt	2406	0.0574033		0.865229		0.3643		0.200748				Irx3_2226.1_deBruijn.txt	2	4.77042e-05		0.84		0		0.5
Zic1_0991.2_v2_deBruijn.txt	996	0.0237595		0.903695		0.421418		0.259036				Irx5_2385.1_deBruijn.txt	3	7.22822e-05		0.82		0.5		0
Zic3_3119.2_v1_deBruijn.txt	1420	0.0339185		0.880049		0.41954		0.250704				Isl2_3430.1_deBruijn.txt	2	4.78126e-05		0.97		0		0
Zic3_3119.2_v2_deBruijn.txt	5473	0.130636		0.808862		0.381561		0.154577				Isx_3445.1_deBruijn.txt	55	0.00131296		0.986909		0.298701		0.781818
Zscan4_2667.2_v1_deBruijn.txt	22	0.000526593		0.828182		0.0547713		0.0454545				Lbx2_3869.2_deBruijn.txt	10	0.000238909		0.982		0.563636		0.7
Zscan4_2667.2_v2_deBruijn.txt	154	0.00367393		0.765974		0.123905		0.123377				Lef1_3504.1_v1_deBruijn.txt	857	0.0204642		0.92231		0.36249		0.395566
												Lef1_3504.1_v2_deBruijn.txt	2	4.78e-05		0.99		1		1
												Lhx2_0953.2_deBruijn.txt	517	0.0123463		0.969555		0.377205		0.636364
												Lhx4_1719.2_deBruijn.txt	8	0.000191045		0.82		0		0.5
												Lhx8_2247.2_deBruijn.txt	372	0.00888167		0.963468		0.147072		0.494624
												Lhx9_3492.1_deBruijn.txt	947	0.022609		0.94529		0.360723		0.477297
												Lmx1a_2238.2_deBruijn.txt	37	0.00088373		0.984865		0.271219		0.837838
												Lmx1b_3433.2_deBruijn.txt	33	0.000787477		0.965152		0.256684		0.848485
												Mafb_2914.2_v1_deBruijn.txt	87	0.00218818		0.655172		0.145385		0.287356
												Mafb_2914.2_v2_deBruijn.txt	299	0.0071357		0.701572		0.188819		0.274247
												Mafk_3106.2_v1_deBruijn.txt	57	0.0013609		0.949825		0.219406		0.666667
												Mafk_3106.2_v2_deBruijn.txt	162	0.00386598		0.817778		0.283923		0.376543
												Max_3863.1_v1_deBruijn.txt	600	0.0143229		0.94705		0.554533		0.491667
												Max_3863.1_v2_deBruijn.txt	857	0.0204452		0.943629		0.557753		0.522754
												Max_3864.1_v1_deBruijn.txt	1732	0.0413829		0.902546		0.4872		0.306582
												Max_3864.1_v2_deBruijn.txt	539	0.0128738		0.944675		0.590448		0.497217
												Meis1_2335.1_deBruijn.txt	1562	0.0372703		0.951152		0.420349		0.428297
												Msx1_3031.2_deBruijn.txt	413	0.00985374		0.943777		0.0988183		0.559322
												Msx2_3449.1_deBruijn.txt	135	0.00337163		0.965037		0.159658		0.6
												Msx3_3206.1_deBruijn.txt	338	0.00806221		0.976805		0.184658		0.775148
												Mtf1_2377.2_v1_deBruijn.txt	206	0.00492929		0.769078		0.298261		0.31068
												Mtf1_2377.2_v2_deBruijn.txt	2	4.7719e-05		0.99		1		1
												Myb_1047.3_v1_deBruijn.txt	2220	0.0529694		0.895401		0.239286		0.268468
												Myb_1047.3_v2_deBruijn.txt	11	0.000262561		0.974545		0.245455		0.636364
												Mybl1_1717.2_v1_deBruijn.txt	1774	0.0423036		0.886629		0.316004		0.237317
												Mybl1_1717.2_v2_deBruijn.txt	4268	0.101927		0.849899		0.348685		0.191893
												Nkx2-3_3435.1_deBruijn.txt	16	0.00038177		0.973125		0.205882		0.5625
												Nkx3-1_2923.2_deBruijn.txt	239	0.00575169		0.973598		0.288204		0.585774
												Nkx3-1_2923.2_v1_deBruijn.txt	239	0.00575169		0.973598		0.288204		0.585774
												Nkx3-1_2923.2_v2_deBruijn.txt	475	0.011362		0.951895		0.329197		0.446316
												Nkx6-1_2825.1_deBruijn.txt	1379	0.032896		0.953575		0.453595		0.477157
												Nkx6-1_2825.2_deBruijn.txt	40	0.000954882		0.9755		0.0497186		0.65
												Otx1_2325.1_deBruijn.txt	903	0.021559		0.956368		0.394286		0.637874
												Otx2_3441.1_deBruijn.txt	102	0.00243524		0.982255		0.264375		0.803922
												Pax4_3989.2_deBruijn.txt	579	0.0138391		0.917807		0.281319		0.37133
												Pax6_3838.3_deBruijn.txt	49	0.00116909		0.922653		0		0.44898
												Pax7_3783.1_deBruijn.txt	286	0.00706819		0.846678		0.135591		0.195804
												Phox2a_3947.1_deBruijn.txt	16	0.000382254		0.80625		0.294118		0.125
												Phox2b_3948.1_deBruijn.txt	21	0.000501193		0.842857		0.0298701		0.190476
												Pitx1_2312.1_deBruijn.txt	734	0.0175095		0.977534		0.406053		0.749319
												Pitx3_3497.2_deBruijn.txt	177	0.00422233		0.986441		0.254525		0.80226
												Pknox1_2364.2_deBruijn.txt	431	0.0102913		0.843364		0.218233		0.190255
												Pknox2_3077.2_deBruijn.txt	31	0.000739327		0.914516		0		0.225806
												Pou1f1_3818.1_deBruijn.txt	733	0.0178519		0.841364		0.15085		0.185539
												Pou2f1_3081.2_deBruijn.txt	3507	0.0845937		0.825823		0.194749		0.15854
												Pou2f2_3748.1_deBruijn.txt	1193	0.0297699		0.851257		0.156031		0.208718
												Pou2f3_3986.2_deBruijn.txt	473	0.0112893		0.843446		0.266999		0.321353
												Pou3f1_3819.1_deBruijn.txt	83	0.00198067		0.901446		0.112989		0.361446
												Pou3f2_2824.1_deBruijn.txt	42	0.00100277		0.897857		0.372984		0.380952
												Pou3f3_3235.2_deBruijn.txt	40	0.000954153		0.9345		0		0.6
												Pou3f4_3773.1_deBruijn.txt	1188	0.0283641		0.871473		0.252309		0.203704
												Pou4f3_2791.1_deBruijn.txt	297	0.00709966		0.898114		0.241843		0.329966
												Prop1_3949.1_deBruijn.txt	74	0.00176565		0.902027		0		0.243243
												Prrx1_3442.1_deBruijn.txt	408	0.00994419		0.970392		0.307839		0.752451
												Prrx2_3072.1_deBruijn.txt	41	0.000978427		0.975366		0.378746		0.902439
												Rara_1051.2_v1_deBruijn.txt	1309	0.0312224		0.689916		0.20156		0.105424
												Rara_1051.2_v2_deBruijn.txt	646	0.0154302		0.736115		0.0946881		0.133127
												Rax_3443.1_deBruijn.txt	1126	0.027571		0.961714		0.551878		0.618117
												Rfx3_3961.1_v1_deBruijn.txt	752	0.0179449		0.815904		0.253476		0.167553
												Rfx3_3961.1_v2_deBruijn.txt	1170	0.0279697		0.796299		0.252526		0.132479
												Rfx3_4970.2_v1_deBruijn.txt	1481	0.0353157		0.573612		0		0.0384875
												Rfx3_4970.2_v2_deBruijn.txt	692	0.0165971		0.820694		0.282205		0.16474
												Rfx4_3761.1_v1_deBruijn.txt	1281	0.0305706		0.758361		0.23778		0.143638
												Rfx4_3761.1_v2_deBruijn.txt	2074	0.0495473		0.739499		0.261301		0.112825
												Rhox11_1765.2_deBruijn.txt	791	0.0188896		0.939874		0.326303		0.309735
												Rhox11_2205.1_deBruijn.txt	106	0.00253044		0.971792		0.205814		0.556604
												Rxra_1035.2_v1_deBruijn.txt	1898	0.0452627		0.732761		0.135424		0.100105
												Rxra_1035.2_v2_deBruijn.txt	705	0.0168298		0.672128		0.247853		0.0680851
												Shox2_2641.2_deBruijn.txt	3197	0.0763663		0.941836		0.572888		0.406318
												Smad3_3805.1_v1_deBruijn.txt	597	0.0142428		0.776265		0.0801497		0.128978
												Smad3_3805.1_v2_deBruijn.txt	193	0.00465464		0.781762		0.0771961		0.181347
												Sox1_2631.2_v1_deBruijn.txt	153	0.00364946		0.692026		0		0.0784314
												Sox1_2631.2_v2_deBruijn.txt	7	0.000167064		0.907143		0.75		0.428571
												Sox11_2266.2_v1_deBruijn.txt	702	0.0167714		0.620598		0		0.0498575
												Sox11_2266.2_v2_deBruijn.txt	927	0.022122		0.592718		0		0.0355987
												Sox14_2677.2_v1_deBruijn.txt	1109	0.0264621		0.641794		0		0.0333634
												Sox14_2677.2_v2_deBruijn.txt	185	0.00441517		0.669892		0		0.0486486
												Sox17_2837.2_v1_deBruijn.txt	374	0.00894501		0.653717		0		0.0534759
												Sox17_2837.2_v2_deBruijn.txt	33	0.000787026		0.732424		0.239639		0.181818
												Sox21_3417.1_v1_deBruijn.txt	315	0.00751539		0.648		0		0.0603175
												Sox21_3417.1_v2_deBruijn.txt	350	0.00835422		0.680457		0.110473		0.0628571
												Sox4_2941.2_v1_deBruijn.txt	1781	0.0425578		0.588338		0.00357785		0.03032
												Sox4_2941.2_v2_deBruijn.txt	1151	0.0275517		0.60285		0		0.0356212
												Sox8_1733.2_v1_deBruijn.txt	1253	0.029916		0.645331		0		0.03751
												Sox8_1733.2_v2_deBruijn.txt	569	0.0135741		0.63522		0		0.0492091
												Spdef_0905.2_v1_deBruijn.txt	2176	0.0519121		0.854421		0.313869		0.22932
												Spdef_0905.2_v2_deBruijn.txt	1627	0.0388185		0.857302		0.311428		0.238476
												Spdef_deBruijn.txt	2176	0.0519121		0.854421		0.313869		0.22932
												Spic_deBruijn.txt	124	0.00296056		0.897823		0.381507		0.41129
												Srf_3509.1_v1_deBruijn.txt	85	0.0020334		0.918353		0.392437		0.623529
												Srf_3509.1_v2_deBruijn.txt	64	0.00152726		0.887813		0.5462		0.640625
												Sry_2833.2_v1_deBruijn.txt	726	0.0173481		0.660579		0		0.053719
												Sry_2833.2_v2_deBruijn.txt	46	0.00110122		0.694783		0.0640765		0.0652174
												Tcf2_0913.2_deBruijn.txt	2	4.98132e-05		0.735		1		0.5
												Tcf3_3787.1_v1_deBruijn.txt	79	0.00188423		0.392785		0		0
												Tcf3_3787.1_v2_deBruijn.txt	15	0.000358183		0.306		0.125		0
												Tcf7_0950.2_v1_deBruijn.txt	49	0.00118181		0.895306		0.122857		0.571429
												Tcf7_0950.2_v2_deBruijn.txt	23	0.000548847		0.950435		0.374506		0.869565
												Tcfap2a_2337.3_v1_deBruijn.txt	1079	0.0257475		0.91278		0.419644		0.299351
												Tcfap2a_2337.3_v2_deBruijn.txt	1399	0.0334825		0.895704		0.436542		0.258041
												Tgif1_2342.2_deBruijn.txt	2757	0.0658545		0.753174		0.170412		0.103736
												Tgif2_3451.1_deBruijn.txt	558	0.0136882		0.817043		0.184969		0.141577
												Vax1_3499.1_deBruijn.txt	402	0.00965534		0.973358		0.297037		0.542289
												Vax2_3500.1_deBruijn.txt	1274	0.0304471		0.94157		0.382662		0.448195
												Vsx1_1728.1_deBruijn.txt	1264	0.0304615		0.958655		0.530661		0.610759
												Zfp740_0925.2_v1_deBruijn.txt	752	0.0181933		0.942553		0.652148		0.659574
												Zfp740_0925.2_v2_deBruijn.txt	1440	0.0343577		0.967		0.647199		0.623611
												Zic3_3119.2_v1_deBruijn.txt	1420	0.0339185		0.895437		0.434759		0.282394
												Zic3_3119.2_v2_deBruijn.txt	5473	0.130636		0.831438		0.406152		0.159876

## Sheet: Table_S2
Correlation results on top k-mers between PBM and HT-SELEX
The left column contains the SELEX experiment used to rank the k-mers.
Row 7 contains the cycle. For cycle zero, there is no ratio.
Row 8 contains the experiment by which the top k-mers were selected (either PBM or HT-SELEX).
Row 9 contains the score by which the HT-SELEX k-mers were ranked (either frequency or ratio).
				0			1				2				3				4				5
SELEX experiment	Organism	Full or DBD	PBM		HT-SELEX		PBM		HT-SELEX		PBM		HT-SELEX		PBM		HT-SELEX		PBM		HT-SELEX		PBM		HT-SELEX
			RATIO	FREQUENCY	RATIO	FREQUENCY	RATIO	FREQUENCY	RATIO	FREQUENCY	RATIO	FREQUENCY	RATIO	FREQUENCY	RATIO	FREQUENCY	RATIO	FREQUENCY	RATIO	FREQUENCY	RATIO	FREQUENCY	RATIO	FREQUENCY	RATIO	FREQUENCY
ALX3_TGCAAG20NGA_AE	human	full	NaN	0.229765	NaN	-0.278742	0.13217	0.774943	-0.32946	-0.436707	0.55657	0.801844	-0.00831103	0.153373	0.407568	0.681549	-0.0167694	0.125096	0.362902	0.613042	-0.267792	0.0214103
ALX3_TGTAAA20NAAG_Z	human	DBD	NaN	0.664789	NaN	-0.199508	0.660211	0.955248	0.565461	0.784535	0.608808	0.865493	0.455758	0.672689	0.547926	0.747293	-0.134604	0.573197	0.456661	0.650986	0.0163582	0.511504
Alx4_TGGTAG20NCG_P	mouse	DBD	NaN	-0.183367	NaN	-0.142518	0.795553	0.914868	0.318706	0.269709	0.498624	0.825704	-0.0881582	0.198354	0.412473	0.749723	-0.210152	0.149774	0.425827	0.669984	-0.20427	0.132002	0.43442	0.609198	-0.0829427	0.0317797
ALX4_TGTGTC20NGA_W	human	DBD	NaN	-0.255663	NaN	-0.0190843	0.194568	0.971965	0.115173	0.464895	0.598848	0.902312	-0.109149	0.257684	0.486277	0.826158	-0.0490005	0.207074	0.445566	0.746624	0.0425568	0.121375
Arx_TCGCAT20NACT_AC	mouse	DBD	NaN	0.453295	NaN	-0.258323	0.739078	0.86526	0.239976	0.292632	0.676987	0.812956	0.00744298	0.207331	0.499563	0.731427	-0.0367353	0.113763	0.312132	0.692755	-0.175216	0.105893
ARX_TGCGTT20NTGC_Z	human	DBD	NaN	0.558162	NaN	-0.193587	0.817317	0.890646	0.375046	0.299198	0.625602	0.826796	-0.0476161	0.267504	0.444184	0.772894	-0.0438164	0.116779	0.327391	0.746214	-0.336654	0.0531663
Ascl2_TAGGGC20NCG_Z	mouse	DBD	NaN	0.00131392	NaN	-0.200567	-0.17	0.00510744	0.091221	-0.123766	0.461295	0.551138	0.271974	0.213368	0.342304	0.695776	0.393474	0.00209878	0.35301	0.641724	0.178871	-0.0446259
Barhl1_TCAGTC20NCG_AC	mouse	DBD	NaN	-0.107259	NaN	-0.175861	0.253399	0.905164	0.556555	0.176211	0.518371	0.924952	0.652242	0.599638	0.460997	0.874769	-0.161424	0.588694	0.475203	0.812935	-0.280223	0.631864
BARHL2_TATTGT20NGTG_AC	human	DBD	NaN	0.399863	NaN	0.0696635	0.43392	0.945059	0.354196	0.495049	0.290159	0.942679	-0.0576127	0.69149	0.304897	0.896325	0.247557	0.616452	0.272441	0.847564	-0.194786	0.587485
BARHL2_TCCAGT40NGAC_AI	human	full	NaN	0.517507	NaN	0.0766938	0.167144	0.90344	0.295937	-0.225499	0.394211	0.929645	-0.314833	0.217951	0.445826	0.934781	0.515764	0.713273	0.343987	0.886325	0.0600052	0.645589	0.336941	0.857372	-0.275953	0.6121
BARX1_TATTCG20NCTG_AC	human	DBD	NaN	0.157639	NaN	0.0481231	0.204529	0.879806	0.0823803	0.400677	0.229032	0.892679	-0.153567	0.402409	0.328859	0.885353	-0.27817	0.114668	0.0650762	0.790246	-0.0729188	-0.0724336
BCL6B_TGCGGG20NGA_AC	human	DBD	NaN	0.220619	NaN	0.0418487	-0.127798	0.283023	0.0262854	0.398486	0.38248	0.321718	-0.0746119	0.314484	0.489151	0.35072	0.467916	0.121838	0.260586	0.457518	-0.0535045	0.178521
Bhlhb2_TAATTC20NCG_Z	mouse	DBD	NaN	0.0426352	NaN	-0.10621	0.383705	0.794597	0.519324	-0.0157565	0.792492	0.903388	0.884699	0.886365	0.392783	0.864182	-0.0279646	0.911682	0.304528	0.840403	0.622747	0.902877
Bhlhb2_TCAAGG20NGAA_Z	mouse	DBD	NaN	0.416017	NaN	0.255645	0.902154	0.954166	0.862534	0.845718	0.600192	0.904934	0.765136	0.889788	0.368217	0.855322	0.35957	0.893964	0.350037	0.828429	-0.158456	0.864235
BHLHB2_TGGGAC20NGA_Y	human	DBD	NaN	-0.00874572	NaN	-0.227588	0.714605	0.944045	0.558992	0.799647	0.661978	0.921076	0.815698	0.896114	0.429158	0.884671	0.504797	0.878068	0.379461	0.866506	-0.076975	0.865846
BSX_TATGAA20NCG_Y	human	DBD	NaN	-0.0945989	NaN	-0.0699948	-0.00302641	0.709043	-0.129647	-0.0635762	0.351696	0.946779	-0.0221628	0.48067	0.183179	0.930664	-0.380989	0.461603	0.173626	0.907366	-0.0557184	0.314376
CART1_TGCGCC20NGA_Y	human	DBD	NaN	-0.0664918	NaN	-0.121305	0.341331	0.922341	0.306088	0.438311	0.572797	0.844452	0.110073	0.295583	0.513339	0.763854	-0.0210365	0.244586	0.514631	0.716359	-0.00600022	0.238812
CDX1_TCAACC20NCAA_Y	human	DBD	NaN	0.599151	NaN	0.0787049	0.468366	0.830992	-0.151413	0.372363	0.533732	0.860132	-0.126938	0.648179	0.577304	0.821468	0.59341	0.666228	0.515221	0.77546	-0.00529672	0.669934
CDX2_TACTTG20NCG_Y	human	DBD	NaN	0.0834477	NaN	0.0520316	0.0466127	0.224334	-0.107955	0.113278	0.273382	0.795634	-0.0761003	0.00152368	0.597279	0.826251	-0.169929	0.0458077	0.586598	0.819723	-0.0554662	0.687132
DLX1_TCTTGA20NGA_AC	human	DBD	NaN	0.00233361	NaN	-0.321753	0.0176652	0.542455	-0.0211386	0.0220158	0.267453	0.876722	0.0111047	-0.102424	0.542464	0.865152	-0.276779	-0.175322	0.391329	0.771019	-0.20089	-0.321752
Dlx1_TGAGAT20NCG_P	mouse	DBD	NaN	0.231383	NaN	-0.231006	0.628953	0.970369	0.262635	-0.23644	0.397734	0.978018	-0.270609	0.640007	0.34357	0.966428	-0.344754	0.627075	0.417124	0.947694	-0.194743	0.537248	0.489253	0.914431	0.0263807	0.511269
Dlx2_TCGCCA20NCCT_AA	mouse	DBD	NaN	0.732726	NaN	-0.158509	0.476918	0.97464	0.529744	0.635124	0.469337	0.968536	-0.0659143	0.669597	0.388568	0.9524	0.0825842	0.640093
DLX2_TTCATG20NTA_AF	human	DBD	NaN	0.0424338	NaN	-0.204651	0.0933045	0.927928	0.588081	0.0446057	0.634446	0.968728	0.566692	0.258935	0.539001	0.958142	0.476859	0.538878	0.379779	0.938425	-0.162336	0.549926
DLX3_TATGTT20NCG_Y	human	DBD	NaN	0.00568534	NaN	0.0315875	0.335477	0.936784	0.415862	-0.11175	0.620664	0.976243	0.440759	0.609288	0.514227	0.970601	-0.202669	0.612499	0.570345	0.960784	0.0957346	0.604088
DLX4_TCTTCT20NGA_AC	human	DBD	NaN	-0.252021	NaN	-0.279798	0.164583	0.761633	0.217843	-0.0117098	0.23916	0.947219	0.467816	-0.0299004	0.632708	0.949886	0.408283	0.514186	0.471563	0.921381	-0.207103	0.6189
DLX5_AGGGC14N_S	human	full	NaN	0.500773	NaN	0.189852	0.153644	0.80036	0.458619	0.335408	0.288021	0.892696	-0.211655	0.141409	0.469656	0.893777	-0.316063	0.128185	0.361967	0.867915	-0.0573795	0.015686
DMBX1_TAACCC20NCCA_AC	human	DBD	NaN	0.0484554	NaN	-0.0356439	0.313489	0.470194	0.102039	0.0450942	0.336052	0.637447	-0.194989	-0.0283673	0.575405	0.893763	0.161364	0.0309969	0.614057	0.911087	-0.0206737	0.327484
E2F2_TACTCA20NCG_W	human	DBD	NaN	0.126589	NaN	0.068238	0.0398346	0.353682	0.0123255	0.277108	0.296029	0.396284	-0.159986	-0.0659591	0.270724	0.462924	-0.0803368	-0.217655	0.593828	0.399651	0.542747	0.627027
E2F3_TTACAT20NACA_AF	human	DBD	NaN	-0.43674	NaN	0.400263	0.495122	-0.220387	0.40498	0.519171	0.538102	0.345539	-0.215938	0.459241	0.657665	0.46553	0.528893	0.491912	0.539624	0.422094	0.136924	0.466123
EGR1_TACTAT20NATC_AA	human	full	NaN	-0.491649	NaN	0.594303	0.0158125	0.301968	0.0393578	0.677425	0.398144	0.533293	0.336387	0.360075	0.398492	0.367117	0.635796	0.422854
EGR1_TCTCTT20NGA_Y	human	DBD	NaN	0.617506	NaN	0.348075	0.40518	0.722284	0.227523	0.508047	0.553779	0.542525	0.513808	0.603143	0.44477	0.424948	0.212839	0.573835	0.0944649	0.39681	-0.204327	0.53945
Egr1_TGCGCC20NCG_P	mouse	DBD	NaN	0.699483	NaN	0.299145	-0.173362	0.647484	-0.150792	-0.331415	-0.064914	0.614814	-0.0724768	-0.225342	0.455825	0.727341	-0.119094	-0.244307	0.480719	0.725013	-0.214353	-0.201185	0.478935	0.690547	0.267514	0.492619
ELF3_TCCGTG20NTGC_Y	human	DBD	NaN	0.0212028	NaN	0.585644	0.537896	0.694721	0.537109	0.49337	0.477253	0.69719	0.393854	0.529751	0.537485	0.466589	0.183949	0.398846	0.482949	0.372375	-0.156242	0.451573
Elf5_TATTGT20NCG_Z	mouse	DBD	NaN	-0.28297	NaN	-0.273113	0.175263	0.891775	0.392623	-0.222682	0.714848	0.934295	0.587796	0.735498	0.669458	0.880979	0.254344	0.73262	0.587788	0.837957	-0.161307	0.702289
ELF5_TCTCGG20NGA_AF	human	full	NaN	-0.046055	NaN	-0.0711013	0.249373	0.848433	0.62192	-0.264499	0.764226	0.923767	0.739373	0.687199	0.636447	0.874575	0.267047	0.715646	0.590226	0.829529	0.167167	0.689572
ELF5_TGCCGC20NCG_V	human	DBD	NaN	-0.123719	NaN	-0.138166	0.561405	0.866481	-0.188415	0.0923052	0.721731	0.880247	0.711955	0.620427	0.635022	0.839048	-0.126721	0.725784	0.542522	0.818465	-0.283747	0.703352
ELK1_TAGCAG30NACT_AI	human	DBD	NaN	-0.410501	NaN	0.02761	0.637992	0.548294	0.653216	-0.156437	0.737205	0.708492	0.614974	0.560297	0.664068	0.647499	0.0671593	0.516378	0.187247	0.645271	-0.166456	0.390196	0.191946	0.623027	-0.160253	0.433551
ELK1_TCGGAA20NAGT_AG	human	DBD	NaN	-0.511169	NaN	-0.0237559	0.749408	0.835221	0.662793	0.518744	0.731904	0.748003	0.544117	0.588953	0.57057	0.641907	-0.0555751	0.571583	0.280211	0.597549	-0.0775918	0.544703
ELK1_TGAGTG20NTGA_AG	human	full	NaN	-0.415414	NaN	0.172922	0.721466	0.380766	0.374199	0.0227948	0.656187	0.632768	0.460748	0.572184	0.0344059	0.614103	0.0686982	0.468001	0.158843	0.622486	-0.079763	0.448714
ELK3_TCGGGG20NGGT_AG	human	DBD	NaN	-0.327254	NaN	-0.040842	0.694014	0.763125	0.506616	0.00927797	0.708052	0.70132	0.461225	0.515873	0.497344	0.573549	-0.0254198	0.536848	0.133169	0.536185	0.377573	0.582747
Elk3_TGAGTG20NTGA_AC	mouse	DBD	NaN	-0.378166	NaN	0.0717069	0.659939	0.38827	0.0997131	-0.0619819	0.597028	0.725549	0.391905	0.375066	0.601732	0.592844	0.713421	0.516163	0.450875	0.497269	0.323287	0.519005
ELK4_TAGGGC40NGGT_AK	human	DBD	NaN	-0.232093	NaN	0.223876	0.768212	0.897014	0.598539	0.625575	0.504288	0.893405	0.125642	0.660947	0.706657	0.784535	0.66956	0.708606	0.365277	0.775927	-0.00238559	0.693853
EMX2_TGGTTC30NTTT_AI	human	DBD	NaN	0.56687	NaN	-0.308214	0.584914	0.796766	-0.0130812	-0.213293	0.768542	0.920319	0.220325	0.22233	0.885508	0.964515	0.828508	0.876279	0.739066	0.948741	0.630101	0.865628	0.699574	0.907625	-0.248559	0.829358
EN1_TGACCT20NCCA_W	human	full	NaN	0.309524	NaN	0.164066	0.442972	0.952183	0.464637	0.195569	0.4307	0.933222	0.0230323	0.636664	0.275539	0.903431	-0.0997856	0.561772	0.381842	0.816407	-0.138154	0.503093
EN1_TGTAGG20NGA_Y	human	DBD	NaN	0.057766	NaN	-0.372657	0.248317	0.192431	-0.129841	-0.374457	0.267941	0.805178	-0.185533	-0.198441	0.394918	0.803924	0.453863	0.666436	0.210265	0.718563	-0.221343	0.578121
En2_TCAGCT20NCG_Z	mouse	DBD	NaN	0.165911	NaN	-0.263839	0.135308	0.589093	0.183101	-0.0994944	0.214104	0.842638	0.715429	-0.22907	0.351728	0.807156	0.321168	0.562874	0.0207323	0.727333	-0.181815	0.590075
EN2_TGCCAT20NGA_AE	human	full	NaN	-0.0839276	NaN	-0.363312	0.193492	0.780629	0.0546052	-0.325747	0.418172	0.88229	0.217295	-0.131271	0.047696	0.852146	-0.198095	0.351821	0.295989	0.82823	-0.360419	0.549695
EN2_TTGAGG20NGA_R	human	DBD	NaN	0.0444215	NaN	-0.2115	0.22953	0.619245	-0.137783	-0.112127	-0.138759	0.888177	0.496088	0.468845	0.109651	0.583556	0.122803	-0.417288	0.101295	0.347892	0.0129991	-0.0860103	0.104924	0.227554	0.120141	0.0397283
EOMES_TGTAAA30NAAG_AI	human	DBD	NaN	0.173214	NaN	-0.162535	0.606931	0.862413	0.566721	0.111553	0.626372	0.776259	0.507262	0.568357	0.471851	0.641841	0.386252	0.53387	0.290365	0.584484	-0.414506	0.498671	0.246864	0.543058	-0.329876	0.455965
ERG_TCTACA20NCAG_AG	human	DBD	NaN	-0.373165	NaN	-0.0940364	0.727955	0.482057	0.497333	-0.144714	0.693329	0.862009	0.220862	0.66768	0.208488	0.825088	-0.0759251	0.510906	0.166753	0.801018	0.0774683	0.52624
ERG_TGCAAG20NAAC_AG	human	full	NaN	-0.284135	NaN	0.0818445	0.766458	0.537859	0.604814	0.0195248	0.790227	0.824015	0.75817	0.680302	0.475953	0.75209	0.0552575	0.708131	0.224481	0.710531	0.080954	0.726635
Esrra_TAGCTC20NCG_AC	mouse	DBD	NaN	-0.312712	NaN	-0.0503522	0.00859528	-0.280098	-0.121042	-0.0149197	0.745271	0.610184	0.168124	-0.14105	0.652475	0.752744	0.611478	0.0376943	0.331127	0.718094	-0.195725	0.65716
ESRRA_TCGCAT20NACT_Z	human	DBD	NaN	-0.0152034	NaN	0.190029	0.634897	0.740512	0.539268	0.0372458	0.583402	0.779448	-0.090494	0.65786	0.592925	0.77227	0.468239	0.688649	0.400615	0.740656	0.02553	0.666369
ESRRA_TGACGA30NGCA_AI	human	DBD	NaN	-0.0554641	NaN	0.0276033	0.394842	0.350222	-0.0684097	0.0653413	0.639086	0.769093	0.126755	0.0449563	0.725211	0.784571	0.75949	0.750083	0.476128	0.732721	0.256317	0.715588	0.392354	0.70234	-0.0733378	0.687335
ESX1_TCTCGG20NGA_AC	human	DBD	NaN	-0.225478	NaN	0.147241	-0.125974	0.967677	0.580506	0.502627	0.677764	0.955342	0.740765	0.733293	0.232711	0.933425	-0.201389	0.736351	0.0329808	0.892634	-0.193597	0.608891
ESX1_TCTTCT20NGA_AE	human	full	NaN	-0.225963	NaN	-0.357945	0.205901	0.97579	0.336245	0.740315	0.682695	0.958068	0.137284	0.771163	0.116743	0.932155	0.138229	0.773737	0.208338	0.882202	-0.255133	0.629487
ETS1_TGTAAA20NGA_AF	human	full	NaN	-0.0396883	NaN	-0.176438	0.171378	0.322022	-0.0802085	0.324502	0.851114	0.876471	0.769058	0.693103	0.470696	0.820625	-0.272146	0.661888	0.119154	0.723183	-0.11976	0.31522
ETS1_TGTACC30NCAG_AI	human	DBD	NaN	-0.170494	NaN	0.280631	0.506948	0.558796	0.437969	0.125131	0.842631	0.85696	0.699433	0.681135	0.633238	0.818126	0.416571	0.712629	0.341971	0.798721	0.0449577	0.64557	0.449181	0.777616	0.0743207	0.646739
ETV1_TCGTTA20NTTT_AG	human	DBD	NaN	-0.395872	NaN	-0.00239341	0.740937	0.848451	0.555919	0.0934821	0.751094	0.833649	0.707925	0.700762	0.533692	0.718174	0.514292	0.64571	0.289676	0.629975	0.0227373	0.589987
ETV3_TCAGGA20NCG_W	human	DBD	NaN	-0.248284	NaN	-0.236895	0.0412457	0.0904925	-0.0414978	-0.0809187	0.701399	0.711955	0.420806	-0.109048	0.373356	0.716555	0.174723	-0.2202	0.462836	0.706509	-0.105123	-0.0502358
ETV4_TCTATG20NTAG_AG	human	DBD	NaN	-0.443817	NaN	0.0150967	0.62873	0.642083	0.209939	-0.063935	0.596084	0.79777	0.567348	0.576468	0.449612	0.681966	0.313962	0.555193	0.280068	0.576202	-0.18313	0.534324
ETV5_TGCACT20NGA_AF	human	DBD	NaN	-0.0250693	NaN	-0.219242	0.153886	0.716089	0.283258	0.0154693	0.793364	0.904267	0.529972	0.679876	0.476227	0.808341	0.0957005	0.55331	0.241927	0.704969	0.278624	0.46981
ETV6_TGAGTG20NGA_AF	human	full	NaN	0.0643255	NaN	0.014838	-0.000346838	0.366679	-0.0526693	0.174163	0.696252	0.846845	0.665464	0.580638	0.309738	0.77695	0.0590374	0.53711	0.0291714	0.742031	-0.114128	0.714813
EVX1_TGGGAC20NAGT_Z	human	DBD	NaN	0.458262	NaN	-0.0301939	0.576214	0.928187	0.113345	0.4192	0.682476	0.944185	-0.123266	0.585717	0.749684	0.927123	0.104188	0.636552	0.607801	0.904649	-0.00230401	0.750069
EVX2_TCAAGG20NGAA_Y	human	DBD	NaN	0.0296656	NaN	-0.134026	0.530559	0.948066	0.458363	0.60782	0.675812	0.95705	0.73861	0.800215	0.814248	0.938961	0.693906	0.815684	0.699723	0.915091	-0.0728118	0.820577
FLI1_TAGGAT20NAGT_AC	human	full	NaN	-0.313094	NaN	-0.0917649	0.173975	-0.159727	-0.022454	-0.2383	0.842243	0.843341	0.719502	0.350628	0.700209	0.78001	0.573421	0.72658	0.406737	0.72823	-0.1357	0.671112
FLI1_TCTAAT20NCG_V	human	DBD	NaN	-0.250845	NaN	0.0984499	0.830777	0.91933	0.524193	-0.12447	0.634627	0.864406	0.222776	0.734192	0.438991	0.826341	0.127033	0.631186	0.360325	0.801449	0.0158543	0.659905
Foxj3_TAAACA20NCAA_AF	mouse	DBD	NaN	0.534056	NaN	-0.0135937	0.426578	0.747491	-0.0638939	-0.067906	0.743866	0.836051	-0.118332	0.568523	0.802619	0.885507	0.763988	0.666308	0.507337	0.863474	0.193365	0.726975
FOXJ3_TAGTGG20NGTT_AC	human	DBD	NaN	0.474848	NaN	0.0305451	0.129579	0.578715	-0.240782	0.0946037	0.307566	0.626453	-0.0460277	0.0045904	0.459379	0.680917	0.103195	-0.11403	0.693299	0.790846	0.719127	0.146234
FOXK1_GACAG14N_S	human	DBD	NaN	0.32437	NaN	-0.145533	0.178015	0.634287	-0.14252	-0.2343	0.238169	0.746528	-0.0488141	-0.315247	0.240685	0.791457	0.340666	-0.235587	-0.16069	0.605192	-0.260066	-0.0858507
Foxk1_TGGGTA20NCG_Q	mouse	DBD	NaN	0.194549	NaN	-0.192909	-0.263995	0.188646	-0.0443325	-0.13648	0.652978	0.419272	0.0207222	-0.343978	0.645095	0.592545	-0.0771373	-0.0618318	0.676854	0.707819	-0.230959	0.208625	0.239701	0.678021	-0.337587	0.116773
FOXL1_TGCTCG20NCTC_W	human	full	NaN	0.59962	NaN	-0.138772	0.72805	0.833544	0.669434	0.472854	0.374169	0.702139	0.392206	0.475231	0.31404	0.631489	0.258611	0.481644	0.328911	0.606253	0.0983449	0.481009
GABPA_TGGCCC20NCCT_AG	human	full	NaN	-0.525127	NaN	0.31258	-3.8779e-06	-0.476689	0.113936	0.451072	0.137883	-0.307603	0.141303	0.0653736	0.794923	0.667429	0.763349	0.253599	0.588775	0.723971	-0.0864486	0.496342
GATA3_TCATGC20NCG_AC	human	full	NaN	-0.103984	NaN	-0.138669	-0.180926	0.0747516	0.254247	-0.132757	0.614659	0.835674	0.564109	-0.246013	0.688122	0.848969	0.500324	0.493477	0.562605	0.815666	-0.15984	0.666404
GATA3_TGTCGT20NGA_AC	human	DBD	NaN	-0.0624572	NaN	-0.0573512	-0.149022	-0.290727	-0.2239	-0.0146372	0.524262	0.731185	0.58999	-0.0770954	0.724178	0.857617	0.302882	0.594613	0.562246	0.824303	-0.0442976	0.480476
GATA5_TAAATG20NTAA_Y	human	DBD	NaN	0.837918	NaN	-0.243267	0.54849	0.881652	0.469566	0.537917	0.65021	0.856184	0.0167775	0.542488	0.564643	0.819918	-0.108508	0.535774
GBX1_TAGTCC20NCG_Y	human	DBD	NaN	-0.130094	NaN	-0.302727	0.0577525	0.639906	-0.137955	-0.204118	-0.259091	-0.0251436	-0.373601	0.0468479	-0.218832	0.801757	0.737015	0.500552	0.187397	0.688414	0.00915466	0.442214
Gbx1_TCGGTT20NCG_Q	mouse	DBD	NaN	-0.298008	NaN	-0.299773	0.379264	0.887151	0.464489	0.261688	0.373646	0.848692	-0.415013	0.614185	0.328455	0.799918	0.225265	0.626189	0.316798	0.746242	-0.100439	0.603709	0.387404	0.68534	-0.200702	0.544303
Gbx2_TACACC20NCAC_Z	mouse	DBD	NaN	0.121587	NaN	0.205031	0.220916	0.535408	-0.184414	-0.078328	-0.0211467	0.719032	0.118528	0.0634301	0.673021	0.932363	0.545768	0.303367	0.472995	0.849252	0.208292	0.637804
GBX2_TCCCGA20NGCC_Y	human	DBD	NaN	0.457539	NaN	-0.333606	0.455986	0.922369	0.187577	-0.294873	0.564077	0.958816	-0.00702079	0.702185	0.476665	0.906708	-0.229399	0.732905	0.446796	0.85328	-0.281257	0.652018
GBX2_TGATTT20NGA_AE	human	full	NaN	-0.00101389	NaN	-0.472868	0.0564897	0.380731	-0.0491237	-0.407001	0.722853	0.883146	0.743182	-0.259263	0.432054	0.84928	-0.30517	0.560716	0.201778	0.733329	-0.305487	0.199929
GCM1_TCCAGT20NGAC_AE	human	full	NaN	-0.383516	NaN	0.162739	0.686947	0.239185	0.277737	0.171968	0.368573	0.217175	-0.0532452	-0.310749	0.550342	0.804503	0.887753	0.64564	0.42839	0.729244	0.0983716	0.483603
GCM1_TGAGCA20NCGA_Y	human	DBD	NaN	0.272639	NaN	-0.0620746	0.210559	0.84986	0.0954693	0.752009	0.501217	0.792208	-0.168195	0.72088	0.519161	0.7356	0.275074	0.684241
GLIS2_TACTAT20NATC_Y	human	DBD	NaN	-0.345854	NaN	0.493112	0.278378	-0.281249	-0.226174	0.549586	0.213078	0.516257	0.193398	0.439535	0.628689	0.611832	0.527493	0.588148	0.506932	0.576926	-0.312852	0.555617
GSC_TGGGAC20NGA_AE	human	full	NaN	0.012347	NaN	-0.298136	0.226847	0.31383	0.0975082	0.00969829	0.737115	0.904962	0.564098	0.0331812	0.666708	0.904543	0.22546	0.676247	0.475114	0.837708	-0.103485	0.579856
Hic1_TCATCA20NCTA_Z	mouse	DBD	NaN	0.216278	NaN	0.0886976	-0.146182	0.273804	-0.231388	0.446117	0.584743	0.758008	-0.0489483	0.119371	0.675121	0.85022	0.646756	0.802424	0.528678	0.820769	-0.192644	0.776603
HMBOX1_TCCTGG20NCG_Z	human	DBD	NaN	-0.0913654	NaN	-0.199162	0.0378393	-0.185925	-0.32067	-0.194761	-0.0277529	-0.240681	-0.111471	-0.332451	0.441727	0.675544	0.0106827	-0.348447	0.466155	0.62572	0.0913149	0.0301862
HMX1_TCGCCA20NCCT_Z	human	DBD	NaN	0.528901	NaN	-0.186095	0.573554	0.774093	-0.143905	-0.387034	-0.0930169	0.761579	0.242741	-0.217614	0.736533	0.871215	-0.15911	0.527901	0.61645	0.873424	-0.0200849	0.660839
HMX2_TAGTGG20NCG_Y	human	DBD	NaN	0.204356	NaN	-0.122543	0.0783404	0.433701	-0.0673722	-0.331649	-0.0798683	-0.0944185	0.265888	0.503021	-0.0798683	0.900311	0.505507	0.677619	0.554953	0.87162	0.196175	0.694223
HMX3_TGCACT30NCAC_AI	human	DBD	NaN	0.303018	NaN	0.126231	0.414242	0.924091	0.501042	0.581344	0.679138	0.924039	-0.176842	0.561283	0.664634	0.879185	0.771215	0.710518	0.629125	0.8348	0.696263	0.796769	0.596149	0.804077	-0.0487747	0.778621
Hnf4a_TCCACG20NCG_Z	mouse	DBD	NaN	0.139937	NaN	-0.114277	-0.0510881	-0.0662777	0.0197795	-0.0228165	0.274832	0.466706	-0.0667233	0.240342	0.198432	0.38857	0.272962	0.243244	0.22073	0.376565	-0.29423	0.24323
HNF4A_TCCGTG40NTGC_AI	human	full	NaN	-0.213762	NaN	0.219878	0.211868	0.462711	0.502674	0.549128	0.220068	0.401939	0.272752	0.32039	0.32293	0.408775	0.365482	0.295434	0.361216	0.412973	-0.291845	0.243714	0.331233	0.419086	0.0524834	0.230226
HNF4A_TGACAG20NGA_AF	human	DBD	NaN	-0.0331157	NaN	0.152534	0.000313614	0.168891	0.169439	0.0826246	0.0851138	0.482872	0.609056	0.16205	0.144222	0.38491	0.256686	0.435331	0.187286	0.353362	0.119691	0.398775
HOMEZ_TCGATC20NTAT_Y	human	DBD	NaN	0.320665	NaN	0.646735	0.168502	0.510484	0.00652319	0.318596	0.417342	0.824766	-0.177073	0.339332	0.593894	0.760207	-0.138766	0.456506	0.550417	0.691397	-0.172229	0.444447
HOXA1_TGGAAT20NAAT_AF	human	DBD	NaN	0.579821	NaN	0.260585	0.179242	0.70781	0.199879	0.116284	0.663693	0.930402	-0.150333	0.145359	0.757767	0.963208	0.463657	0.852918	0.523585	0.900273	-0.217471	0.66095
HOXA10_TAGGAT30NAGT_AI	human	DBD	NaN	0.268047	NaN	-0.149802	0.351098	0.542137	-0.0788812	0.0214882	0.380101	0.590307	-0.166011	-0.297403	0.401992	0.618328	0.536645	0.46044	0.371825	0.607942	0.106506	0.359609	0.321401	0.600741	0.208678	-0.138669
Hoxa11_TCCCCT20NCG_Z	mouse	DBD	NaN	-0.112802	NaN	-0.283324	0.107906	0.466174	0.209664	-0.0912393	0.489989	0.810743	-0.368021	0.512136	0.71154	0.859229	-0.143413	0.509664	0.397519	0.820141	-0.128114	0.444418
HOXA13_TGTGGA20NGGG_AE	human	full	NaN	0.328684	NaN	-0.0796282	-0.119874	0.330577	-0.0866028	-0.12904	0.394963	0.484534	-0.2576	0.0272535	0.733285	0.741381	-0.0707707	0.327882	0.541081	0.817552	-0.0782179	0.0845362
HOXA13_TTCTCT20NTA_AF	human	DBD	NaN	-0.0601003	NaN	-0.241196	0.0829329	0.394704	0.0171564	-0.262695	0.764179	0.846613	0.61311	-0.0939558	0.753926	0.880534	-0.0533278	0.592137	0.540268	0.768719	-0.244932	0.393658
Hoxa2_TACCGT20NCG_Z	mouse	DBD	NaN	0.100616	NaN	-0.128531	0.330646	0.915741	0.652741	0.475606	0.660144	0.945072	0.639532	0.80971	0.697838	0.930748	0.296917	0.801281	0.545691	0.90515	-0.195807	0.713678
HOXA2_TTATTA20NTA_AF	human	DBD	NaN	-0.0731918	NaN	0.0861684	0.33414	0.835543	0.330017	-0.109048	0.661175	0.945903	0.652411	0.428704	0.73003	0.915726	0.772536	0.733859	0.659579	0.872093	0.0168314	0.676946
HOXB13_TGCCTG20NGA_Y	human	DBD	NaN	0.114561	NaN	-0.148185	0.185314	0.746583	-0.0849194	-0.153137	0.526591	0.878358	0.190726	0.634407	0.586793	0.806955	0.380736	0.669029	0.536173	0.751251	-0.17247	0.620051
HOXB3_TACATT20NTAC_Y	human	DBD	NaN	0.828335	NaN	-0.208839	0.624906	0.939278	0.0109362	-0.200241	0.652722	0.923942	0.478077	0.630214	0.561428	0.892472	-0.0812311	0.549383
HOXB5_TCTTGA20NGTG_Z	human	DBD	NaN	0.52749	NaN	-0.345296	0.276859	0.746144	-0.284206	-0.277063	0.249931	0.844898	-0.0974587	-0.00565424	0.379086	0.864996	-0.0878198	0.124082	0.43289	0.863324	-0.105271	-0.132869
Hoxc10_TATAGA20NGAG_Z	mouse	DBD	NaN	0.257669	NaN	0.0140825	-0.0101438	0.32842	-0.17353	0.0447871	0.330857	0.516362	-0.376257	-0.141079	0.642261	0.678112	0.625863	0.368115	0.573187	0.679743	-0.283934	0.422571
HOXC10_TGGACA20NGA_Y	human	DBD	NaN	-0.0177062	NaN	0.133142	0.157834	0.707402	0.169515	-0.25	0.586052	0.804104	0.520894	0.389693	0.556513	0.804372	-0.0876279	0.466113	0.479603	0.807551	-0.0529956	0.527499
HOXC11_TCACTA20NTCA_AC	human	DBD	NaN	0.201571	NaN	0.222193	0.821293	0.519273	0.476231	-0.243352	0.588902	0.6639	-0.0559827	0.016778	0.678515	0.817933	0.54609	0.313054	0.705644	0.89796	0.565742	0.625176
HOXC11_TGCGAA20NGA_AF	human	full	NaN	-0.0357185	NaN	0.218173	0.0865976	0.178613	0.287116	-0.038069	0.825407	0.813121	0.646113	0.332768	0.68061	0.878426	0.63113	0.596662	0.688327	0.84095	-0.0267318	0.460825
HOXC12_TCATGC20NGTA_Y	human	DBD	NaN	0.247352	NaN	0.0303056	0.472187	0.651874	-0.017869	-0.0984091	0.643114	0.805303	0.250996	0.534294	0.6628	0.868401	0.500464	0.704535	0.523474	0.762991	0.0141035	0.653272
HOXC13_TCCCTC20NTCC_Y	human	DBD	NaN	0.297236	NaN	-0.0847952	0.514919	0.588058	0.162701	-0.0674318	0.693786	0.850211	0.0644969	0.399058	0.601448	0.795074	0.377079	0.608059	0.451415	0.672695	-0.14345	0.506812
HOXD11_TCCGGC20NGGC_Y	human	DBD	NaN	0.127299	NaN	0.0512471	-0.105571	0.146393	0.0240069	0.0710999	0.455177	0.541492	-0.131996	0.0577746	0.478055	0.763691	-0.214644	0.365609	0.510156	0.815849	-0.111862	0.476853
HOXD12_TCAGTC20NCG_Y	human	DBD	NaN	0.0875276	NaN	-0.187577	0.281507	0.76685	-0.300212	-0.327106	0.609704	0.910042	-0.28476	0.730643	0.648811	0.884001	-0.241886	0.607839	0.512563	0.849765	-0.0278677	0.544845
HOXD12_TCAGTC30NTGA_AH	human	DBD	NaN	0.272075	NaN	-0.168362	0.639403	0.773189	0.431693	0.49495	0.760306	0.906698	0.0543924	0.624351	0.644433	0.923556	-0.0514969	0.59447	0.704931	0.895273	-0.221293	0.467662
HOXD13_GTGCT14N_U	human	DBD	NaN	0.185456	NaN	0.135818	0.375319	0.264453	0.126588	0.0358125	0.462445	0.74866	-0.144015	0.454985	0.508792	0.78728	-0.127406	0.615008	0.615499	0.680424	-0.141778	0.500407
Hoxd13_TGATAA20NATA_AC	mouse	DBD	NaN	0.315364	NaN	-0.0287478	0.531257	0.716101	0.346251	0.536985	0.515825	0.802294	-0.166763	0.628489	0.647632	0.820146	0.307116	0.766604	0.590518	0.784111	0.176318	0.812504
Hoxd3_TGCCAT20NCG_P	mouse	DBD	NaN	-0.144869	NaN	-0.30252	0.532131	0.775823	-0.0787043	0.278504	0.44847	0.854889	-0.0744452	0.318751	0.430848	0.892306	-0.197904	-0.171349	0.475385	0.850494	0.200784	-0.183693	0.457921	0.868356	0.0316406	-0.23335
HOXD8_TCATAT20NATA_Y	human	DBD	NaN	0.248769	NaN	0.120977	0.00556822	0.47987	-0.228915	0.0366954	-0.119386	0.510149	-0.0923797	-0.101038	0.307385	0.584	-0.0960074	-0.213234	0.169097	0.520506	0.128191	-0.051509
IRF3_TCCTAA40NATC_AI	human	full	NaN	0.360714	NaN	0.0870196	0.119559	0.481743	0.0073375	-0.136114	0.295987	0.535152	0.134757	0.0135469	0.41029	0.522301	0.565115	0.530291	0.297007	0.520674	-0.23853	0.535949	-0.277783	0.524355	0.100444	0.535708
IRF4_TCAAGG20NCG_AD	human	full	NaN	-0.00703245	NaN	-0.164577	0.451077	0.684538	-0.0469994	-0.050625	0.485427	0.70901	0.365593	0.567761	0.616691	0.594223	0.399006	0.488926	0.509826	0.593419	-0.122163	0.553289
IRF5_TAACAA20NCG_AD	human	full	NaN	0.0530504	NaN	-0.122989	-0.20065	0.326918	-0.0376523	-0.0734612	0.744781	0.664054	0.550611	-0.158629	0.74641	0.737784	0.643816	0.498241	0.619751	0.733763	-0.175162	0.60111
IRX2_TGCATC30NTAC_AI	human	DBD	NaN	0.250641	NaN	-0.0493395	0.365947	0.883599	0.242418	0.199564	0.514861	0.890099	0.201311	0.295209	0.466648	0.870453	0.147492	0.197255	0.451013	0.843323	0.373812	0.203148	0.441368	0.826149	0.21846	0.181757
Irx3_TACTGC20NCG_Z	mouse	DBD	NaN	0.148969	NaN	-0.337129	0.0110863	-0.154381	0.0773218	-0.201741	0.0930896	0.360795	-0.103882	-0.457065	0.320166	0.833894	0.166084	-0.257262	0.38944	0.685458	-0.0392051	-0.0116343
IRX5_TAAGGT20NTA_Q	human	DBD	NaN	-0.174152	NaN	-0.36014	0.422625	0.674869	0.19854	-0.230644	0.653074	0.894819	0.326637	-0.169216	0.404947	0.900674	-0.00999884	0.0804029	0.522031	0.91216	-0.496305	-0.033892	0.469614	0.897053	-0.18063	0.0580314
ISL2_TCTAAT30NAAG_AI	human	DBD	NaN	0.2778	NaN	0.0489271	0.0956474	0.80982	-0.190997	-0.183475	0.320224	0.927364	-0.00573402	0.35948	0.25469	0.934344	0.0195772	0.178195	0.138208	0.907122	-0.23623	0.107698	-0.000459747	0.883617	0.1109	0.0489025
ISX_TATTTA20NCG_Y	human	DBD	NaN	0.0843836	NaN	0.193104	0.0188237	0.950608	0.328785	0.644956	0.66941	0.910091	0.0338417	0.645491	0.553653	0.875544	-0.348972	0.551177	0.468705	0.850935	0.180787	0.58605
ISX_TGAGTG20NTGA_AE	human	full	NaN	0.46626	NaN	-0.308627	0.509549	0.827492	-0.246108	-0.107117	0.600889	0.859496	-0.19704	0.294465	0.468277	0.823669	-0.248914	0.187664	0.319706	0.786753	0.0977437	0.241972
LBX2_TAATTC20NTTA_Y	human	DBD	NaN	0.216922	NaN	0.143113	0.760525	0.952774	0.6095	0.646547	0.669153	0.957778	-0.0478278	0.858823	0.645302	0.906476	0.642163	0.839928	0.583104	0.863251	-0.219699	0.791072
LEF1_TCCCGA20NGCC_AC	human	DBD	NaN	0.202505	NaN	-0.121786	0.195393	0.298288	-0.204696	0.0366965	0.2741	0.376024	0.181428	0.139439	0.68324	0.760942	0.277298	0.00323487	0.511074	0.638503	0.471111	0.692583
LHX2_TCCAGT30NGAC_AI	human	DBD	NaN	0.663824	NaN	-0.347619	-0.179262	0.699044	0.0302022	-0.240012	0.691558	0.873911	-0.150178	-0.249218	0.805802	0.924541	0.604834	0.292652	0.511509	0.841872	0.145186	0.63458	0.0507367	0.794755	-0.101771	0.518826
Lhx4_TAAATG20NTAA_Z	human	DBD	NaN	0.69517	NaN	-0.181024	0.636261	0.826147	-0.0142565	-0.0546422	0.719608	0.791787	0.317421	0.439024	0.470272	0.737651	-0.0833763	0.399787
LHX6_TCGGGG20NGGT_AF	human	full	NaN	0.432377	NaN	-0.358219	0.371774	0.559975	-0.000668774	-0.286614	-0.116991	0.636606	0.0424378	-0.230315	0.707674	0.844007	0.252636	0.265727	0.509744	0.759199	0.243142	0.444275
Lhx8_TGCTCG40NCTC_AI	human	DBD	NaN	0.343966	NaN	-0.216364	0.494829	0.9096	0.537742	0.518404	0.582555	0.911888	0.0316764	0.434285	0.250994	0.897728	0.0513085	0.187433	0.083054	0.87266	-0.16531	0.0778621	0.0740781	0.850798	-0.0575901	0.085756
LHX9_TATTGT20NGTG_Y	human	DBD	NaN	0.625906	NaN	-0.0726919	0.12074	0.862039	-0.0571582	-0.131121	0.769521	0.934416	0.120225	0.526507	0.664357	0.865717	0.547678	0.74551	0.665147	0.792468	-0.0685249	0.692955
LMX1A_TCTGGT20NGGG_Z	human	DBD	NaN	0.320919	NaN	0.0701502	0.691686	0.919437	-0.0912086	0.70848	0.671921	0.915448	-0.0117125	0.852112	0.732669	0.832056	0.491404	0.83038	0.604116	0.7755	0.233966	0.794689
LMX1B_TCGGAA20NAGT_AE	human	full	NaN	0.621767	NaN	-0.0635296	0.217639	0.725921	-0.231383	-0.117641	0.121188	0.785474	-0.290267	0.351022	0.721275	0.898124	-0.0105358	0.436263	0.440218	0.849796	-0.146601	0.27843
LMX1B_TGAGGC20NGGA_Z	human	DBD	NaN	0.533604	NaN	-0.239186	0.744874	0.899103	0.523898	0.686686	0.79251	0.895801	-0.296891	0.837108	0.666458	0.861065	-0.229828	0.85558	0.489946	0.828409	-0.182272	0.831798
Mafb_TCGTTA20NTTT_AA	mouse	DBD	NaN	-0.0514969	NaN	0.573755	0.720554	0.828339	0.519715	0.55325	0.509039	0.674995	0.0422021	0.537846	0.307058	0.637711	-0.176182	0.470308
MAFK_TGCCTG30NTCC_AI	human	DBD	NaN	0.0480618	NaN	0.478263	0.503397	0.749099	0.54375	0.632288	0.511952	0.608321	0.0764117	0.42681	0.434839	0.576097	-0.174703	0.191415	0.228608	0.550379	-0.0495839	0.0792438	0.0920529	0.530932	0.181014	0.022778
MAFK_TTAAAG20NTA_AE	human	full	NaN	0.0501209	NaN	-0.179991	-0.0862137	0.179303	-0.0830625	0.0624468	0.541188	0.575482	0.447657	0.0759866	0.449668	0.543425	0.00294264	0.408971	0.266674	0.538945	-0.202011	0.333367
MAX_TGACCT20NGA_Y	human	DBD	NaN	-0.299528	NaN	-0.288302	0.598021	0.946382	0.672558	0.882647	0.611635	0.901384	0.102392	0.848029	0.560826	0.850706	-0.144367	0.762848	0.55298	0.823874	-0.22015	0.719
MEIS1_TGACCT20NGA_O	human	DBD	NaN	-0.247192	NaN	-0.385899	0.419929	0.967545	0.516047	0.263566	0.415646	0.973044	-0.14141	0.473228	0.120724	0.972084	-0.115905	0.52824	-0.0174876	0.974123	-0.144321	0.496562
MEOX1_TACCTA20NCG_W	human	full	NaN	0.195234	NaN	-0.143133	0.0408042	0.850184	-0.0979653	-0.167712	0.600022	0.934439	-0.0565205	-0.220877	0.54514	0.905668	-0.0576822	0.120244	0.582293	0.858035	-0.0088427	0.581953
MSX1_TGCGAA30NAGC_AI	human	DBD	NaN	0.304512	NaN	0.116393	0.0441175	0.808106	0.33037	0.00541894	0.0123437	0.905403	0.145773	0.201401	0.0799777	0.839447	0.292056	0.37663	-0.268982	0.751276	0.0399728	0.309904	-0.229051	0.676635	-0.149259	0.261813
MSX1_TGCTTA20NGA_AE	human	full	NaN	-0.112102	NaN	0.00490133	0.102205	0.243786	-0.229502	0.187363	0.208544	0.788183	0.319778	0.225963	0.0711717	0.804854	0.210652	0.1477	-0.11071	0.718724	-0.384101	0.346754
MSX2_TGCGGG20NGA_W	human	DBD	NaN	-0.122715	NaN	-0.303744	0.185227	0.36272	0.035551	-0.222686	0.325062	0.838431	-0.110473	-0.368527	0.289366	0.777162	-0.109113	0.294034	0.119313	0.641184	-0.333054	0.279511
Msx3_TCGACT20NCAT_AA	mouse	DBD	NaN	0.46993	NaN	-0.0517063	0.427142	0.924459	0.559734	0.419417	0.185017	0.873071	0.30591	0.364978	0.147355	0.779042	-0.12546	0.205286
MTF1_TGATCC20NCTA_Y	human	DBD	NaN	-0.122072	NaN	0.339841	-0.0333993	-0.308478	-0.0741451	0.476747	0.440284	0.32987	-0.0765692	0.164617	0.312643	0.496464	0.0222809	0.606113	0.392385	0.607033	0.00593122	0.843541
MYBL1_TTGCGT20NTA_AF	human	DBD	NaN	-0.163137	NaN	-0.0763905	0.036604	0.731864	0.0875789	-0.0915447	0.505811	0.824741	0.0772638	0.116226	0.483323	0.737521	0.419169	0.166237	0.531293	0.704399	-0.0841411	0.283618
MYF6_TGACTC20NTCA_AF	human	full	NaN	-0.0677636	NaN	0.478627	0.560872	0.389115	0.216619	0.253371	0.093627	0.489855	-0.184879	0.258997	0.608248	0.686017	-0.117945	0.0400715	0.53032	0.627346	-0.0627931	0.272453
NKX2-3_TGCTAC20NGA_Y	human	DBD	NaN	-0.0889016	NaN	-0.166503	-0.0499063	0.294352	0.062988	0.0416245	0.290883	0.655656	-0.113098	0.0108561	0.323919	0.789206	0.173283	0.15021	0.421176	0.767865	-0.109969	0.109825
NKX2-3_TGGAAT20NGA_AE	human	full	NaN	0.0347752	NaN	-0.140738	-0.0998694	0.373511	-0.0683441	0.221698	0.0907254	0.124594	0.0714615	-0.357797	0.358753	0.814792	0.50226	0.531614	0.324135	0.766547	-0.211466	0.488032
NKX3-1_TCCCTC20NCG_AD	human	full	NaN	0.187056	NaN	0.152617	0.1644	0.629058	-0.0518471	0.324482	0.70866	0.859511	0.579903	0.322163	0.579945	0.833817	-0.057312	0.559167	0.473815	0.787046	-0.339253	0.492614
Nkx3-1_TCTTAG20NATG_AA	mouse	DBD	NaN	0.235604	NaN	-0.0302329	0.649236	0.937952	0.314399	0.790069	0.583648	0.9042	-0.202218	0.742096	0.484169	0.860556	-0.176248	0.572555
Nkx6-1_TCGTGT20NGTT_AC	mouse	DBD	NaN	0.454516	NaN	-0.0725941	0.600548	0.940407	0.278221	0.215449	0.52759	0.94853	-0.140699	0.522334	0.761718	0.934614	0.603539	0.579878	0.517907	0.917594	0.0353371	0.568523
NKX6-1_TGAAAC20NAAA_W	human	full	NaN	0.692234	NaN	-0.23539	0.19201	0.835463	-0.186341	-0.24072	0.0972147	0.894279	-0.136503	-0.127268	0.477404	0.927327	-0.0787337	0.333542	0.413739	0.806742	0.046335	0.496812
NKX6-1_TGCGGG30NGGC_AI	human	DBD	NaN	0.679534	NaN	-0.18858	0.424605	0.974235	0.454712	0.676427	0.699108	0.972556	0.705467	0.766449	0.598679	0.949462	0.675645	0.761294	0.386988	0.926147	-0.0662608	0.754303	0.407411	0.897249	0.159765	0.715691
Otx1_TCTTAG20NATG_AC	mouse	DBD	NaN	0.210899	NaN	0.0017965	0.154165	0.744274	-0.0347742	-0.104508	0.455134	0.880668	0.267703	-0.256083	0.413515	0.882954	0.0382543	0.192088	0.411602	0.69883	0.105363	-0.0646867
OTX1_TGATAA20NGA_Y	human	DBD	NaN	0.0585908	NaN	-0.0284178	0.139796	0.76721	0.0961071	-0.12104	0.683079	0.924661	-0.0941669	0.437418	0.473977	0.839972	-0.127633	0.0369719	0.59974	0.812148	-0.107336	0.0245287
OTX2_TATGGG20NGGG_AC	human	DBD	NaN	0.0982211	NaN	0.0221204	0.188749	0.565882	-0.338909	0.194434	0.390611	0.79479	-0.0849777	0.242766	0.804538	0.930918	0.275711	-0.0806761	0.505428	0.889769	-0.20171	0.278549
PAX4_TATTTA20NTTG_Y	human	DBD	NaN	0.457336	NaN	-0.0527021	0.254841	0.64243	-0.16634	0.0403041	0.40714	0.850693	-0.20561	-0.209289	0.720927	0.926223	0.480962	0.701754	0.582518	0.877962	0.110424	0.734056
PAX4_TCGCAT20NACT_W	human	full	NaN	0.429815	NaN	-0.105154	0.396921	0.677825	-0.209421	0.346675	0.413698	0.862708	0.0934834	-0.227623	0.739966	0.889413	0.422257	-0.211131	0.549439	0.801288	-0.205466	-0.0405319
PAX6_TCCATA20NTAC_Y	human	DBD	NaN	0.584733	NaN	0.167407	0.245045	0.695971	-0.0284571	0.0210994	-0.0154118	0.844616	0.300995	0.13541	0.183197	0.70575	0.038305	0.0597622
PAX7_TAGGGC20NGGT_AE	human	full	NaN	-0.14694	NaN	0.311819	0.244646	0.207668	0.0608819	0.309714	0.0295503	0.308772	-0.0776124	0.0556091	0.120041	0.268108	0.584483	0.548202	-0.035843	0.222053	-0.329655	0.499198
PAX7_TCCAAC20NAAC_Y	human	DBD	NaN	0.364761	NaN	0.136778	0.287898	0.633274	0.635951	0.420544	0.164933	0.386787	0.485751	0.403821	-0.0108665	0.329513	0.475886	0.466269	-0.228757	0.308723	-0.095311	0.470321
PHOX2A_TGACTC20NGA_Y	human	DBD	NaN	-0.0577178	NaN	-0.369688	0.116495	0.877852	0.348926	0.324294	0.456065	0.815381	0.146619	0.0783214	0.290599	0.704301	-0.122378	0.116958	-0.0849407	0.676971	-0.125107	0.0872695
PHOX2B_TGCTGT20NGA_AE	human	full	NaN	0.138713	NaN	-0.281094	0.250349	0.884628	0.374773	-0.0600454	0.339117	0.796506	0.0815078	0.0861556	0.27978	0.699431	-0.00226384	0.0667393	0.199053	0.614303	-0.134257	0.050686
PHOX2B_TGGTCT20NGA_Y	human	DBD	NaN	0.0692852	NaN	-0.314577	0.134447	0.920197	0.090384	0.00361594	0.384191	0.823234	0.0912445	0.134186	0.318875	0.734895	-0.158202	0.0987577	0.205165	0.662114	-0.0615356	0.123582
PITX1_TCATGC20NCG_Y	human	DBD	NaN	-0.330065	NaN	-0.000256347	0.388062	0.543254	0.427374	0.0874787	0.636028	0.887308	0.193271	0.0810651	0.631531	0.882222	-0.354198	0.637002	0.688809	0.85546	-0.17606	0.565354
PITX1_TCTCTT20NTCG_W	human	full	NaN	-0.173097	NaN	0.0366453	0.523182	0.904677	0.604567	0.428939	0.754369	0.935518	0.439452	0.672819	0.715583	0.909654	-0.266646	0.652977	0.646854	0.878731	-0.19517	0.586133
PITX1_TGAGCA20NCGA_AF	human	full	NaN	0.591084	NaN	-0.104074	0.78501	0.876133	-0.139718	0.529496	0.70726	0.868019	-0.165555	0.579195	0.593882	0.826282	-0.168371	0.425723
PITX3_TGCATC20NGA_Y	human	DBD	NaN	0.170107	NaN	-0.120792	0.274513	0.885491	0.494311	0.388212	0.637851	0.856015	0.337239	0.58836	0.563239	0.814174	-0.152752	0.468195	0.618412	0.771998	-0.304409	0.381734
PKNOX1_TCGCAT20NGA_Y	human	DBD	NaN	0.0458751	NaN	-0.266743	0.327263	0.344593	0.0995975	-0.166823	0.471148	0.807661	0.304886	0.51437	0.553041	0.644701	0.193733	0.247598	0.467451	0.555298	-0.0865513	0.254782
Pknox2_TGCTCG20NCG_Q	mouse	DBD	NaN	0.0354647	NaN	-0.510047	0.204068	0.0690326	-0.114549	0.0130622	0.263561	0.484701	0.502909	-0.0255055	0.498183	0.622789	0.296896	0.370827	0.483798	0.568103	0.0268367	0.340865	0.426743	0.534824	-0.220051	0.335961
PKNOX2_TGTATT20NGA_Y	human	DBD	NaN	-0.029586	NaN	-0.339839	0.0846374	-0.0829194	-0.0192359	-0.208843	0.0873115	0.0889911	-0.187341	-0.424571	0.404076	0.601937	0.190241	0.464791	0.541308	0.57957	-0.151399	0.236678
POU1F1_TACACC40NCAC_AI	human	DBD	NaN	0.731585	NaN	-0.183517	0.00775322	0.915978	0.0910126	0.0755055	0.261959	0.899302	-0.0855572	-0.0448183	0.430492	0.865587	0.142019	-0.126977	0.426734	0.854794	0.295481	0.0797791	0.486667	0.845633	0.000463471	0.0852944
POU2F1_TCTTTC20NGA_AC	human	DBD	NaN	-0.0389164	NaN	-0.19214	0.101704	0.717001	0.353101	0.340193	-0.0229944	0.419609	0.306125	0.386467	0.0212653	0.326365	-0.0318982	0.38679	0.383081	0.321299	-0.0133926	0.332345
Pou2f2_TAGATA20NTAT_Z	mouse	DBD	NaN	0.653059	NaN	-0.193705	0.283167	0.448848	0.383222	0.595943	0.158468	0.288514	0.247182	0.357942	-0.00276864	0.221036	0.0336311	0.352521
POU2F2_TGACAG20NGA_AC	human	DBD	NaN	-0.189374	NaN	0.190472	0.438299	0.831944	0.590851	0.362334	0.341785	0.583769	0.360894	0.352058	0.264511	0.425345	0.221688	0.534408	0.277059	0.368927	0.0288527	0.491506
POU2F3_TAGACG20NCAT_Y	human	DBD	NaN	0.396133	NaN	0.0112892	0.517184	0.808912	0.521011	0.642901	0.434667	0.70458	0.568363	0.655323	0.411249	0.63454	0.19547	0.613799	0.155857	0.608992	0.0197374	0.554874
POU3F1_TAGCGA20NGCT_Y	human	DBD	NaN	0.544071	NaN	-0.126367	0.398398	0.835236	0.257503	0.47146	0.18866	0.702614	-0.0261209	0.34968	0.211003	0.618751	-0.0395547	0.261114	0.227082	0.581259	-0.0553486	0.165865
POU3F2_TGTTCA40NCTG_AI	human	DBD	NaN	0.609008	NaN	-0.270231	0.16295	0.760257	0.0640201	-0.234809	0.170079	0.854308	-0.188375	0.280534	0.315903	0.818863	0.352972	0.077886	0.460421	0.78331	0.0125643	0.109131	0.200951	0.76686	0.362644	0.40238
POU3F3_TCGCAT20NACT_Y	human	DBD	NaN	0.460949	NaN	-0.129409	0.0579721	0.514489	-0.188312	0.216736	0.0829691	0.705041	-0.0917592	0.0908037	0.186199	0.741961	0.128244	0.226003	0.264219	0.667609	-0.344735	0.296905
POU3F4_TACTGC20NGTC_Y	human	DBD	NaN	0.202457	NaN	0.370797	0.0898115	0.806127	0.288732	0.32146	0.0723394	0.68194	0.222	0.246773	0.139873	0.587912	0.0470779	0.288441	0.105911	0.534797	0.0854321	0.307699
POU4F3_TACCGT20NGCC_Y	human	DBD	NaN	0.42026	NaN	0.211777	0.416092	0.729459	0.362109	0.328583	0.464058	0.655431	0.392368	0.42055	0.340788	0.586469	0.504382	0.371328	0.244142	0.54339	-0.145871	0.420898
PROP1_TCCCGA30NGCC_AI	human	DBD	NaN	0.475953	NaN	-0.226475	-0.0145449	0.568366	0.18356	-0.117332	-0.0354779	0.745358	-0.105408	0.00956879	0.223886	0.759183	0.000207972	0.0793126	0.236641	0.685167	0.049578	-0.0908232	0.056479	0.659787	-0.00332443	-0.0198191
PROP1_TGTATT20NGA_AE	human	full	NaN	0.241566	NaN	-0.135989	0.0470505	0.357215	-0.162065	-0.283627	0.528163	0.87749	0.185143	0.240563	0.30862	0.828369	0.0911852	0.154305	0.21691	0.782255	-0.134697	0.137262
PRRX1_TAACGG20NGCA_AC	human	DBD	NaN	-0.0597056	NaN	-0.122546	0.840248	0.948364	0.731678	0.625225	0.68033	0.930004	0.079107	0.611301	0.635084	0.907945	-0.214905	0.378644	0.44783	0.891089	-0.270219	0.318686
PRRX1_TTCCCC20NTA_AD	human	full	NaN	-0.121119	NaN	-0.105857	0.171962	0.90156	0.755282	-0.164622	0.713834	0.951433	0.36623	0.674357	0.452226	0.834585	-0.171483	0.155732	0.399063	0.736879	0.0103046	0.0188597
Prrx2_TATGAA20NAGG_Z	mouse	DBD	NaN	0.37958	NaN	0.262278	0.493575	0.647534	0.233873	0.0737669	0.693223	0.846541	0.163047	0.144163	0.736689	0.85453	0.346069	0.480592	0.706732	0.839678	0.508462	0.503459
PRRX2_TGGGGT20NGA_AE	human	DBD	NaN	0.0678533	NaN	-0.283691	0.428695	0.897354	0.300067	-0.283477	0.609547	0.940578	-0.0423479	0.305354	0.476549	0.817639	-0.194	-0.0821899	0.390329	0.735047	-0.0837775	-0.0985608
RARA_TAAAAT20NTA_Q	human	DBD	NaN	-0.187998	NaN	0.280224	0.142811	-0.0832935	0.187424	0.21905	0.661652	0.569138	0.470127	0.000704283	0.631517	0.685993	0.0968467	0.34237	0.412303	0.605232	-0.272717	0.347596	0.329065	0.517211	-0.179283	0.377164
RARA_TATAGA20NCG_AD	human	full	NaN	-0.172456	NaN	-0.163957	-0.117653	-0.0904087	-0.0951191	-0.129789	0.541271	0.389517	0.447514	-0.22688	0.462056	0.726498	0.10484	0.422361	0.15601	0.574039	0.0931418	0.215578
Rara_TCGGTT20NCG_P	mouse	DBD	NaN	-0.326695	NaN	-0.272709	0.180756	-0.109063	0.19699	0.340537	0.52419	0.150342	0.117515	0.286759	0.459045	0.509173	0.0346058	0.212779	0.54296	0.556	-0.0660573	0.0245096	0.484067	0.493848	-0.0197107	0.38826
RAX_TGGTAG20NATT_Z	human	DBD	NaN	0.515353	NaN	-0.298555	0.125875	0.53775	-0.153809	-0.210894	0.257196	0.61842	0.0504011	-0.213734	0.483469	0.838155	-0.0882666	0.526781	0.239478	0.789263	-0.222894	0.516591
RFX3_TGGCTT20NGA_AC	human	DBD	NaN	0.186129	NaN	-0.158407	-0.0585523	0.180108	-0.116779	-0.0471899	0.16111	0.565545	0.182017	-0.0969223	0.234247	0.516384	-0.021708	0.276291	0.242099	0.495329	-0.160134	0.267779
Rfx3_TGGGTA20NCG_P	mouse	DBD	NaN	0.143148	NaN	-0.0745098	-0.0458314	0.04396	0.0181815	0.155959	0.370729	0.480152	0.00269617	0.0377837	0.27009	0.552353	0.144124	0.0283506	0.43866	0.530276	-0.153705	0.201522	0.463059	0.529707	0.0162632	0.193666
RFX4_TGACAG20NGA_O	human	DBD	NaN	-0.15209	NaN	-0.0872973	0.533784	0.718248	0.361139	0.143583	0.165406	0.619843	-0.252687	0.111526	0.299219	0.566819	-0.218069	0.167176	-0.164953	0.5372	-0.139225	0.227059
Rhox11_TGGCCC20NCG_P	mouse	DBD	NaN	-0.126661	NaN	-0.379472	0.436615	0.658535	-0.0874092	0.161221	0.0381834	0.768614	-0.242047	0.193105	0.192925	0.880377	-0.0480599	-0.110148	0.392851	0.847531	-0.154255	-0.224348	0.502513	0.839316	0.165714	-0.0371381
Rxra_AAGAC14N_T	mouse	DBD	NaN	-0.0529314	NaN	-0.234186	0.286912	0.688604	0.120605	0.16574	0.320323	0.51037	-0.0117665	0.114682	0.35372	0.426109	-0.0653675	0.0935341
RXRA_TCACGT30NGCA_AH	human	DBD	NaN	-0.279651	NaN	0.434008	0.510804	0.445938	0.139965	-0.0173899	0.311443	0.555434	0.0677734	0.416386	0.375444	0.485985	0.315648	0.182234	0.256833	0.474371	0.0208489	0.191051
RXRA_TCTACA40NCAG_AI	human	full	NaN	-0.0424509	NaN	-0.106053	0.309705	0.753904	-0.138752	0.0661558	0.379871	0.689401	0.0854734	0.280679	0.348189	0.553439	0.330897	0.164891	0.263959	0.526007	0.174575	0.169025	0.337383	0.520097	-0.185198	0.163067
SHOX2_TACGTC20NTGC_Y	human	DBD	NaN	0.342016	NaN	-0.0268193	0.631717	0.916	0.512875	0.288911	0.81568	0.954292	0.680304	0.887753	0.698944	0.91141	0.191719	0.882067	0.6522	0.869169	-0.04622	0.83352
Shox2_TCCCAG20NACC_Z	mouse	DBD	NaN	0.353245	NaN	-0.261263	0.829159	0.965477	0.784474	0.840909	0.694828	0.94655	0.317039	0.89925	0.518694	0.90031	-0.110024	0.857743	0.582101	0.841608	0.142702	0.79834
SMAD3_TGGGTA20NGA_AC	human	DBD	NaN	0.114495	NaN	-0.0970889	0.142966	0.74134	0.376605	0.0627211	0.29837	0.731801	0.453254	0.268282	0.208438	0.411764	0.594862	0.286781	0.201036	0.300401	-0.111465	0.390344
Sox1_TGTCTA20NTCG_AC	mouse	DBD	NaN	0.433145	NaN	0.114977	0.00764404	0.597822	-0.141698	0.511435	-0.173398	0.552967	-0.0592644	0.0153496	-0.126314	0.459928	0.307981	0.333435	-0.0741702	0.331277	-0.0249147	0.237065
Sox11_TCTTCT20NGA_AF	mouse	DBD	NaN	-0.051981	NaN	-0.217374	0.169579	0.343803	-0.0173492	-0.0734674	0.166918	0.448151	-0.0997739	-0.067448	0.0634136	0.420314	-0.108584	-0.291906	0.114602	0.273042	0.022473	-0.0443081
SOX14_TACCTA30NTCC_AH	human	DBD	NaN	0.47075	NaN	0.329117	0.347992	0.621018	0.113867	0.0488624	-0.101589	0.547804	0.0643339	-0.261592	0.225594	0.537702	0.142241	-0.134509	0.182376	0.522848	0.289799	0.077455
SOX15_TGTTCA20NCTG_AF	human	full	NaN	0.39088	NaN	0.240924	0.046474	0.324343	-0.0812374	0.22951	-0.209857	0.30388	0.00965279	0.214305	-0.0948872	0.324381	0.0375382	-0.239785	-0.0775516	0.309505	0.0958535	0.16805
Sox17_TATTGT20NGTG_AF	mouse	DBD	NaN	0.535807	NaN	0.139741	0.0524797	0.612794	-0.0182302	-0.025117	0.143164	0.620093	0.14095	-0.0789481	0.0957729	0.561733	-0.0182509	-0.0392495	0.0772757	0.470653	-0.0053697	0.0038132
SOX18_TGTGTC20NTGG_AE	human	full	NaN	0.646377	NaN	0.189595	0.251535	0.717991	-0.000157282	-0.0920292	-0.299578	0.753355	-0.0678966	0.277086	-0.0303227	0.713652	-0.127025	0.0663798	0.203836	0.531916	0.296954	-0.00062176
SOX21_TCAAAA40NAAA_AI	human	DBD	NaN	-0.249733	NaN	0.443302	-0.254077	-0.0859372	0.0500696	0.152325	-0.236601	-0.100616	-0.0231573	-0.235196	-0.759036	-0.184683	-0.148405	0.0370942	-0.694327	-0.209134	-0.115501	-0.33949	-0.581382	-0.13198	-0.362096	-0.370549
SOX4_TATCGC30NGCG_AH	human	DBD	NaN	0.63028	NaN	0.454649	-0.112541	0.697183	0.0655283	0.0866505	-0.0562819	0.595673	0.153486	-0.162184	0.12377	0.566165	0.449365	-0.0234161	0.176567	0.450002	0.051643	0.196229
SOX7_TGAGGC20NGGA_AF	human	full	NaN	0.759715	NaN	-0.0187987	-0.117082	0.796916	-0.048056	-0.0809045	-0.00200682	0.825658	-0.312666	-0.263842	0.237201	0.691809	-0.330783	-0.114027	0.336754	0.605267	-0.305201	-0.289334
SOX8_TCTTTC30NTTG_AI	human	DBD	NaN	0.54373	NaN	0.0597839	-0.16621	0.608619	0.215837	0.241966	0.0336484	0.661538	-0.310504	-0.0111894	0.31024	0.724831	0.340833	0.0861334	0.446286	0.522676	-0.0367495	0.00605987	0.455131	0.475976	0.439374	0.0540831
SOX8_TGTCTA20NTCG_AE	human	full	NaN	0.666045	NaN	0.0243805	0.0157664	0.644767	0.0110806	0.0166742	-0.168852	0.697339	0.0839355	-0.259848	0.0156698	0.794179	-0.148014	-0.190339	0.191645	0.455515	0.225317	0.226433
SP4_TTATGT20NGTA_AE	human	full	NaN	-0.127154	NaN	0.300037	-0.0724002	-0.0321382	-0.0319347	0.369045	0.510145	0.656904	0.496059	-0.14712	0.442802	0.704413	0.249825	0.404406	0.426154	0.552218	0.216779	0.35389
SPDEF_TCATTG20NCG_AD	human	full	NaN	-0.13749	NaN	-0.0863408	0.169233	0.459995	-0.156002	0.0144865	0.557014	0.716925	0.367602	0.102992	0.495023	0.622766	-0.216627	0.515455	0.326619	0.550318	-0.127141	0.438474
SPDEF_TCGCTG20NTCT_AD	human	DBD	NaN	-0.414959	NaN	0.372424	0.165969	-0.235943	0.0607635	0.398754	0.272299	0.33624	-0.110542	0.236781	0.394376	0.540748	0.194233	0.289595	0.26914	0.375853	-0.178579	0.0428487
SPIC_TAGGCA20NCG_AD	human	full	NaN	0.0242715	NaN	-0.17754	-0.201095	0.0769609	-0.000817153	-0.0408394	-0.319666	0.0636878	0.156464	-0.00660652	-0.569325	0.10433	-0.117045	-0.118373	-0.410552	0.132161	-0.108702	-0.260498
Spic_TATAGA20NCG_Z	mouse	DBD	NaN	0.10565	NaN	-0.171846	0.255238	-0.0396982	-0.0221014	0.0241553	-0.158001	0.0866499	0.0155714	-0.203724	-0.475702	0.175717	-0.0240974	-0.197554	-0.441116	0.194572	-0.0284056	-0.175062
SRF_TGAACG20NGA_Y	human	DBD	NaN	-0.0173876	NaN	-0.163154	0.0675914	0.174195	0.00811804	-0.144708	0.168839	0.355247	0.0360063	-0.24725	0.755104	0.663297	-0.127589	0.679063	0.650985	0.590127	-0.0864827	0.633393
SRF_TGGAAT20NAAT_W	human	full	NaN	0.171146	NaN	0.535196	0.447963	0.223225	-0.0811072	0.703097	0.748245	0.49082	0.0514893	0.261134	0.597963	0.466924	0.326814	0.440747	0.697481	0.408809	-0.12713	0.459465
SRY_TACTGC30NGTC_AH	human	DBD	NaN	0.608371	NaN	-0.189398	0.0606953	0.800619	0.120518	-0.0906914	0.0606231	0.833515	0.10121	-0.195109	0.255422	0.709867	-0.246258	-0.31814	0.334823	0.602905	0.0804062	-0.182626
Tcf7_TATATC20NCG_AC	mouse	DBD	NaN	-0.347608	NaN	-0.0520922	0.366843	-0.297348	-0.257366	0.0489237	0.622151	0.142558	0.0154812	-0.114197	0.727788	0.673417	-0.204445	-0.12732	0.510089	0.748758	-0.24367	-0.00322408
Tcfap2a_TGATCC20NCG_P	mouse	DBD	NaN	0.037737	NaN	0.211747	0.781807	0.786471	-0.143807	-0.184227	0.46166	0.879286	-0.25386	0.0120304	0.266802	0.860392	-0.187135	0.512196	0.141404	0.84787	-0.135191	0.351358	0.0932436	0.827782	-0.222017	0.31033
TGIF1_TATGGG20NGGG_Y	human	DBD	NaN	-0.164516	NaN	0.0375522	0.187428	0.0768274	0.0470869	-0.0956756	-0.116387	0.213531	0.284405	-0.0643706	0.364452	0.688403	0.158146	0.10188	0.470918	0.556228	0.489201	0.339629
TGIF2_TGAACG30NCAA_AI	human	DBD	NaN	-0.103912	NaN	0.270832	0.352036	0.852664	0.418356	-0.0302538	0.49106	0.921417	0.335651	0.495818	0.441419	0.793885	0.267708	0.369144	0.336785	0.68436	0.172646	0.351211	0.273852	0.634933	-0.0971188	0.346135
VAX1_TGCCAT20NACC_Z	human	DBD	NaN	0.532979	NaN	-0.275439	0.737949	0.950079	0.726629	0.740905	0.707761	0.949825	-0.290249	0.82649	0.658546	0.916291	-0.242032	0.79594	0.609289	0.872419	-0.263764	0.762331
VAX2_TGGTAG20NATT_AF	human	DBD	NaN	0.672259	NaN	-0.453232	0.588443	0.924054	0.135889	-0.155513	0.61965	0.969361	0.538935	0.829377	0.48052	0.946591	-0.395943	0.832263	0.380921	0.906231	-0.0601805	0.798354
VSX1_TCGGGG20NGGT_AE	human	full	NaN	0.715234	NaN	-0.262487	0.703325	0.912449	0.396429	0.575619	0.584334	0.828855	0.224002	0.57814	0.402922	0.712376	-0.13872	0.431481	0.352313	0.587488	-0.396547	0.374315
Vsx1_TGCAGA20NCG_P	mouse	DBD	NaN	-0.338631	NaN	-0.224582	0.69762	0.97746	0.552951	0.257521	0.685614	0.968604	0.536484	0.748837	0.641652	0.947453	-0.259543	0.712052	0.709507	0.91556	-0.0825873	0.677978	0.589727	0.886399	-0.162686	0.645544
VSX1_TGGTTC20NTTT_Z	human	DBD	NaN	0.688239	NaN	-0.111672	0.629815	0.95942	0.466742	0.753578	0.706527	0.874866	-0.218676	0.653425	0.629845	0.749377	-0.0608093	0.589735	0.542499	0.639119	-0.021309	0.500365
ZBTB7B_TAGCCT20NCG_AC	human	full	NaN	0.669285	NaN	-0.0438458	0.100566	0.864929	0.0393785	0.0288645	0.443854	0.82453	0.0817975	-0.032218	0.323464	0.731145	-0.139604	-0.0142621	0.363702	0.63135	0.0702799	-0.0308033
Zfp740_TCAACC20NCG_Z	mouse	DBD	NaN	0.673217	NaN	0.338403	0.257254	0.866204	0.41627	0.59823	0.737029	0.900812	0.568051	0.800357	0.414324	0.878099	-0.192007	0.789606	0.510063	0.851938	-0.120766	0.773679
ZIC1_TCGACT20NCAT_AF	human	full	NaN	-0.138146	NaN	-0.193341	0.236568	0.412489	0.384271	-0.140265	0.443458	0.736809	0.132403	0.467629	0.487091	0.734454	0.586056	0.563778	0.368161	0.672795	0.4719	0.517376
Zic3_TCAAAA20NAAA_AF	mouse	DBD	NaN	-0.280875	NaN	-0.0653289	0.338521	0.0239384	0.309197	-0.0134609	0.441194	0.703596	0.419029	0.653761	0.26272	0.629508	0.613486	0.499943	0.218431	0.602529	-0.0875639	0.526295
ZIC3_TCACGT20NGCA_AE	human	full	NaN	-0.172203	NaN	-0.139379	-0.0015575	-0.293989	0.0994774	0.0429981	0.1543	0.215267	0.117637	-0.129398	0.498237	0.67342	0.612913	0.509647	0.363026	0.669971	0.49896	0.539862
ZSCAN4_TCTTTC20NTTG_W	human	full	NaN	-0.141918	NaN	0.589445	0.350328	0.245958	-0.147017	0.25817	0.324214	0.422547	0.175087	0.233337	0.44789	0.429062	0.274763	0.183514	0.298373	0.428497	0.460981	0.222619
																0.741795				0.696557
Results of full proteins compared to binding domains
ALX3_TGTAAA20NAAG_Z	human	DBD	NaN	0.664789	NaN	-0.199508	0.660211	0.955248	0.565461	0.784535	0.608808	0.865493	0.455758	0.672689	0.547926	0.747293	-0.134604	0.573197	0.456661	0.650986	0.0163582	0.511504
BARHL2_TATTGT20NGTG_AC	human	DBD	NaN	0.399863	NaN	0.0696635	0.43392	0.945059	0.354196	0.495049	0.290159	0.942679	-0.0576127	0.69149	0.304897	0.896325	0.247557	0.616452	0.272441	0.847564	-0.194786	0.587485
ELF5_TGCCGC20NCG_V	human	DBD	NaN	-0.123719	NaN	-0.138166	0.561405	0.866481	-0.188415	0.0923052	0.721731	0.880247	0.711955	0.620427	0.635022	0.839048	-0.126721	0.725784	0.542522	0.818465	-0.283747	0.703352
ELK1_TCGGAA20NAGT_AG	human	DBD	NaN	-0.511169	NaN	-0.0237559	0.749408	0.835221	0.662793	0.518744	0.731904	0.748003	0.544117	0.588953	0.57057	0.641907	-0.0555751	0.571583	0.280211	0.597549	-0.0775918	0.544703
EN1_TGTAGG20NGA_Y	human	DBD	NaN	0.057766	NaN	-0.372657	0.248317	0.192431	-0.129841	-0.374457	0.267941	0.805178	-0.185533	-0.198441	0.394918	0.803924	0.453863	0.666436	0.210265	0.718563	-0.221343	0.578121
EN2_TTGAGG20NGA_R	human	DBD	NaN	0.0444215	NaN	-0.2115	0.22953	0.619245	-0.137783	-0.112127	-0.138759	0.888177	0.496088	0.468845	0.109651	0.583556	0.122803	-0.417288	0.101295	0.347892	0.0129991	-0.0860103	0.104924	0.227554	0.120141	0.0397283
ERG_TCTACA20NCAG_AG	human	DBD	NaN	-0.373165	NaN	-0.0940364	0.727955	0.482057	0.497333	-0.144714	0.693329	0.862009	0.220862	0.66768	0.208488	0.825088	-0.0759251	0.510906	0.166753	0.801018	0.0774683	0.52624
ESX1_TCTCGG20NGA_AC	human	DBD	NaN	-0.225478	NaN	0.147241	-0.125974	0.967677	0.580506	0.502627	0.677764	0.955342	0.740765	0.733293	0.232711	0.933425	-0.201389	0.736351	0.0329808	0.892634	-0.193597	0.608891
ETS1_TGTACC30NCAG_AI	human	DBD	NaN	-0.170494	NaN	0.280631	0.506948	0.558796	0.437969	0.125131	0.842631	0.85696	0.699433	0.681135	0.633238	0.818126	0.416571	0.712629	0.341971	0.798721	0.0449577	0.64557	0.449181	0.777616	0.0743207	0.646739
GATA3_TGTCGT20NGA_AC	human	DBD	NaN	-0.0624572	NaN	-0.0573512	-0.149022	-0.290727	-0.2239	-0.0146372	0.524262	0.731185	0.58999	-0.0770954	0.724178	0.857617	0.302882	0.594613	0.562246	0.824303	-0.0442976	0.480476
GBX2_TCCCGA20NGCC_Y	human	DBD	NaN	0.457539	NaN	-0.333606	0.455986	0.922369	0.187577	-0.294873	0.564077	0.958816	-0.00702079	0.702185	0.476665	0.906708	-0.229399	0.732905	0.446796	0.85328	-0.281257	0.652018
GCM1_TGAGCA20NCGA_Y	human	DBD	NaN	0.272639	NaN	-0.0620746	0.210559	0.84986	0.0954693	0.752009	0.501217	0.792208	-0.168195	0.72088	0.519161	0.7356	0.275074	0.684241
HNF4A_TGACAG20NGA_AF	human	DBD	NaN	-0.0331157	NaN	0.152534	0.000313614	0.168891	0.169439	0.0826246	0.0851138	0.482872	0.609056	0.16205	0.144222	0.38491	0.256686	0.435331	0.187286	0.353362	0.119691	0.398775
HOXA13_TTCTCT20NTA_AF	human	DBD	NaN	-0.0601003	NaN	-0.241196	0.0829329	0.394704	0.0171564	-0.262695	0.764179	0.846613	0.61311	-0.0939558	0.753926	0.880534	-0.0533278	0.592137	0.540268	0.768719	-0.244932	0.393658
HOXC11_TCACTA20NTCA_AC	human	DBD	NaN	0.201571	NaN	0.222193	0.821293	0.519273	0.476231	-0.243352	0.588902	0.6639	-0.0559827	0.016778	0.678515	0.817933	0.54609	0.313054	0.705644	0.89796	0.565742	0.625176
ISX_TATTTA20NCG_Y	human	DBD	NaN	0.0843836	NaN	0.193104	0.0188237	0.950608	0.328785	0.644956	0.66941	0.910091	0.0338417	0.645491	0.553653	0.875544	-0.348972	0.551177	0.468705	0.850935	0.180787	0.58605
LMX1B_TGAGGC20NGGA_Z	human	DBD	NaN	0.533604	NaN	-0.239186	0.744874	0.899103	0.523898	0.686686	0.79251	0.895801	-0.296891	0.837108	0.666458	0.861065	-0.229828	0.85558	0.489946	0.828409	-0.182272	0.831798
MAFK_TGCCTG30NTCC_AI	human	DBD	NaN	0.0480618	NaN	0.478263	0.503397	0.749099	0.54375	0.632288	0.511952	0.608321	0.0764117	0.42681	0.434839	0.576097	-0.174703	0.191415	0.228608	0.550379	-0.0495839	0.0792438	0.0920529	0.530932	0.181014	0.022778
MSX1_TGCGAA30NAGC_AI	human	DBD	NaN	0.304512	NaN	0.116393	0.0441175	0.808106	0.33037	0.00541894	0.0123437	0.905403	0.145773	0.201401	0.0799777	0.839447	0.292056	0.37663	-0.268982	0.751276	0.0399728	0.309904	-0.229051	0.676635	-0.149259	0.261813
NKX2-3_TGCTAC20NGA_Y	human	DBD	NaN	-0.0889016	NaN	-0.166503	-0.0499063	0.294352	0.062988	0.0416245	0.290883	0.655656	-0.113098	0.0108561	0.323919	0.789206	0.173283	0.15021	0.421176	0.767865	-0.109969	0.109825
Nkx3-1_TCTTAG20NATG_AA	mouse	DBD	NaN	0.235604	NaN	-0.0302329	0.649236	0.937952	0.314399	0.790069	0.583648	0.9042	-0.202218	0.742096	0.484169	0.860556	-0.176248	0.572555
NKX6-1_TGCGGG30NGGC_AI	human	DBD	NaN	0.679534	NaN	-0.18858	0.424605	0.974235	0.454712	0.676427	0.699108	0.972556	0.705467	0.766449	0.598679	0.949462	0.675645	0.761294	0.386988	0.926147	-0.0662608	0.754303	0.407411	0.897249	0.159765	0.715691
PAX4_TATTTA20NTTG_Y	human	DBD	NaN	0.457336	NaN	-0.0527021	0.254841	0.64243	-0.16634	0.0403041	0.40714	0.850693	-0.20561	-0.209289	0.720927	0.926223	0.480962	0.701754	0.582518	0.877962	0.110424	0.734056
PAX7_TCCAAC20NAAC_Y	human	DBD	NaN	0.364761	NaN	0.136778	0.287898	0.633274	0.635951	0.420544	0.164933	0.386787	0.485751	0.403821	-0.0108665	0.329513	0.475886	0.466269	-0.228757	0.308723	-0.095311	0.470321
PHOX2B_TGGTCT20NGA_Y	human	DBD	NaN	0.0692852	NaN	-0.314577	0.134447	0.920197	0.090384	0.00361594	0.384191	0.823234	0.0912445	0.134186	0.318875	0.734895	-0.158202	0.0987577	0.205165	0.662114	-0.0615356	0.123582
PITX1_TCATGC20NCG_Y	human	DBD	NaN	-0.330065	NaN	-0.000256347	0.388062	0.543254	0.427374	0.0874787	0.636028	0.887308	0.193271	0.0810651	0.631531	0.882222	-0.354198	0.637002	0.688809	0.85546	-0.17606	0.565354
PROP1_TCCCGA30NGCC_AI	human	DBD	NaN	0.475953	NaN	-0.226475	-0.0145449	0.568366	0.18356	-0.117332	-0.0354779	0.745358	-0.105408	0.00956879	0.223886	0.759183	0.000207972	0.0793126	0.236641	0.685167	0.049578	-0.0908232	0.056479	0.659787	-0.00332443	-0.0198191
PRRX1_TAACGG20NGCA_AC	human	DBD	NaN	-0.0597056	NaN	-0.122546	0.840248	0.948364	0.731678	0.625225	0.68033	0.930004	0.079107	0.611301	0.635084	0.907945	-0.214905	0.378644	0.44783	0.891089	-0.270219	0.318686
RARA_TAAAAT20NTA_Q	human	DBD	NaN	-0.187998	NaN	0.280224	0.142811	-0.0832935	0.187424	0.21905	0.661652	0.569138	0.470127	0.000704283	0.631517	0.685993	0.0968467	0.34237	0.412303	0.605232	-0.272717	0.347596	0.329065	0.517211	-0.179283	0.377164
RXRA_TCACGT30NGCA_AH	human	DBD	NaN	-0.279651	NaN	0.434008	0.510804	0.445938	0.139965	-0.0173899	0.311443	0.555434	0.0677734	0.416386	0.375444	0.485985	0.315648	0.182234	0.256833	0.474371	0.0208489	0.191051
SOX8_TCTTTC30NTTG_AI	human	DBD	NaN	0.54373	NaN	0.0597839	-0.16621	0.608619	0.215837	0.241966	0.0336484	0.661538	-0.310504	-0.0111894	0.31024	0.724831	0.340833	0.0861334	0.446286	0.522676	-0.0367495	0.00605987	0.455131	0.475976	0.439374	0.0540831
SPDEF_TCGCTG20NTCT_AD	human	DBD	NaN	-0.414959	NaN	0.372424	0.165969	-0.235943	0.0607635	0.398754	0.272299	0.33624	-0.110542	0.236781	0.394376	0.540748	0.194233	0.289595	0.26914	0.375853	-0.178579	0.0428487
Spic_TATAGA20NCG_Z	mouse	DBD	NaN	0.10565	NaN	-0.171846	0.255238	-0.0396982	-0.0221014	0.0241553	-0.158001	0.0866499	0.0155714	-0.203724	-0.475702	0.175717	-0.0240974	-0.197554	-0.441116	0.194572	-0.0284056	-0.175062
SRF_TGAACG20NGA_Y	human	DBD	NaN	-0.0173876	NaN	-0.163154	0.0675914	0.174195	0.00811804	-0.144708	0.168839	0.355247	0.0360063	-0.24725	0.755104	0.663297	-0.127589	0.679063	0.650985	0.590127	-0.0864827	0.633393
VSX1_TGGTTC20NTTT_Z	human	DBD	NaN	0.688239	NaN	-0.111672	0.629815	0.95942	0.466742	0.753578	0.706527	0.874866	-0.218676	0.653425	0.629845	0.749377	-0.0608093	0.589735	0.542499	0.639119	-0.021309	0.500365
Zic3_TCAAAA20NAAA_AF	mouse	DBD	NaN	-0.280875	NaN	-0.0653289	0.338521	0.0239384	0.309197	-0.0134609	0.441194	0.703596	0.419029	0.653761	0.26272	0.629508	0.613486	0.499943	0.218431	0.602529	-0.0875639	0.526295
ALX3_TGCAAG20NGA_AE	human	full	NaN	0.229765	NaN	-0.278742	0.13217	0.774943	-0.32946	-0.436707	0.55657	0.801844	-0.00831103	0.153373	0.407568	0.681549	-0.0167694	0.125096	0.362902	0.613042	-0.267792	0.0214103
BARHL2_TCCAGT40NGAC_AI	human	full	NaN	0.517507	NaN	0.0766938	0.167144	0.90344	0.295937	-0.225499	0.394211	0.929645	-0.314833	0.217951	0.445826	0.934781	0.515764	0.713273	0.343987	0.886325	0.0600052	0.645589	0.336941	0.857372	-0.275953	0.6121
ELF5_TCTCGG20NGA_AF	human	full	NaN	-0.046055	NaN	-0.0711013	0.249373	0.848433	0.62192	-0.264499	0.764226	0.923767	0.739373	0.687199	0.636447	0.874575	0.267047	0.715646	0.590226	0.829529	0.167167	0.689572
ELK1_TGAGTG20NTGA_AG	human	full	NaN	-0.415414	NaN	0.172922	0.721466	0.380766	0.374199	0.0227948	0.656187	0.632768	0.460748	0.572184	0.0344059	0.614103	0.0686982	0.468001	0.158843	0.622486	-0.079763	0.448714
EN1_TGACCT20NCCA_W	human	full	NaN	0.309524	NaN	0.164066	0.442972	0.952183	0.464637	0.195569	0.4307	0.933222	0.0230323	0.636664	0.275539	0.903431	-0.0997856	0.561772	0.381842	0.816407	-0.138154	0.503093
EN2_TGCCAT20NGA_AE	human	full	NaN	-0.0839276	NaN	-0.363312	0.193492	0.780629	0.0546052	-0.325747	0.418172	0.88229	0.217295	-0.131271	0.047696	0.852146	-0.198095	0.351821	0.295989	0.82823	-0.360419	0.549695
ERG_TGCAAG20NAAC_AG	human	full	NaN	-0.284135	NaN	0.0818445	0.766458	0.537859	0.604814	0.0195248	0.790227	0.824015	0.75817	0.680302	0.475953	0.75209	0.0552575	0.708131	0.224481	0.710531	0.080954	0.726635
ESX1_TCTTCT20NGA_AE	human	full	NaN	-0.225963	NaN	-0.357945	0.205901	0.97579	0.336245	0.740315	0.682695	0.958068	0.137284	0.771163	0.116743	0.932155	0.138229	0.773737	0.208338	0.882202	-0.255133	0.629487
ETS1_TGTAAA20NGA_AF	human	full	NaN	-0.0396883	NaN	-0.176438	0.171378	0.322022	-0.0802085	0.324502	0.851114	0.876471	0.769058	0.693103	0.470696	0.820625	-0.272146	0.661888	0.119154	0.723183	-0.11976	0.31522
GATA3_TCATGC20NCG_AC	human	full	NaN	-0.103984	NaN	-0.138669	-0.180926	0.0747516	0.254247	-0.132757	0.614659	0.835674	0.564109	-0.246013	0.688122	0.848969	0.500324	0.493477	0.562605	0.815666	-0.15984	0.666404
GBX2_TGATTT20NGA_AE	human	full	NaN	-0.00101389	NaN	-0.472868	0.0564897	0.380731	-0.0491237	-0.407001	0.722853	0.883146	0.743182	-0.259263	0.432054	0.84928	-0.30517	0.560716	0.201778	0.733329	-0.305487	0.199929
GCM1_TCCAGT20NGAC_AE	human	full	NaN	-0.383516	NaN	0.162739	0.686947	0.239185	0.277737	0.171968	0.368573	0.217175	-0.0532452	-0.310749	0.550342	0.804503	0.887753	0.64564	0.42839	0.729244	0.0983716	0.483603
HNF4A_TCCGTG40NTGC_AI	human	full	NaN	-0.213762	NaN	0.219878	0.211868	0.462711	0.502674	0.549128	0.220068	0.401939	0.272752	0.32039	0.32293	0.408775	0.365482	0.295434	0.361216	0.412973	-0.291845	0.243714	0.331233	0.419086	0.0524834	0.230226
HOXA13_TGTGGA20NGGG_AE	human	full	NaN	0.328684	NaN	-0.0796282	-0.119874	0.330577	-0.0866028	-0.12904	0.394963	0.484534	-0.2576	0.0272535	0.733285	0.741381	-0.0707707	0.327882	0.541081	0.817552	-0.0782179	0.0845362
HOXC11_TGCGAA20NGA_AF	human	full	NaN	-0.0357185	NaN	0.218173	0.0865976	0.178613	0.287116	-0.038069	0.825407	0.813121	0.646113	0.332768	0.68061	0.878426	0.63113	0.596662	0.688327	0.84095	-0.0267318	0.460825
ISX_TGAGTG20NTGA_AE	human	full	NaN	0.46626	NaN	-0.308627	0.509549	0.827492	-0.246108	-0.107117	0.600889	0.859496	-0.19704	0.294465	0.468277	0.823669	-0.248914	0.187664	0.319706	0.786753	0.0977437	0.241972
LMX1B_TCGGAA20NAGT_AE	human	full	NaN	0.621767	NaN	-0.0635296	0.217639	0.725921	-0.231383	-0.117641	0.121188	0.785474	-0.290267	0.351022	0.721275	0.898124	-0.0105358	0.436263	0.440218	0.849796	-0.146601	0.27843
MAFK_TTAAAG20NTA_AE	human	full	NaN	0.0501209	NaN	-0.179991	-0.0862137	0.179303	-0.0830625	0.0624468	0.541188	0.575482	0.447657	0.0759866	0.449668	0.543425	0.00294264	0.408971	0.266674	0.538945	-0.202011	0.333367
MSX1_TGCTTA20NGA_AE	human	full	NaN	-0.112102	NaN	0.00490133	0.102205	0.243786	-0.229502	0.187363	0.208544	0.788183	0.319778	0.225963	0.0711717	0.804854	0.210652	0.1477	-0.11071	0.718724	-0.384101	0.346754
NKX2-3_TGGAAT20NGA_AE	human	full	NaN	0.0347752	NaN	-0.140738	-0.0998694	0.373511	-0.0683441	0.221698	0.0907254	0.124594	0.0714615	-0.357797	0.358753	0.814792	0.50226	0.531614	0.324135	0.766547	-0.211466	0.488032
NKX3-1_TCCCTC20NCG_AD	human	full	NaN	0.187056	NaN	0.152617	0.1644	0.629058	-0.0518471	0.324482	0.70866	0.859511	0.579903	0.322163	0.579945	0.833817	-0.057312	0.559167	0.473815	0.787046	-0.339253	0.492614
NKX6-1_TGAAAC20NAAA_W	human	full	NaN	0.692234	NaN	-0.23539	0.19201	0.835463	-0.186341	-0.24072	0.0972147	0.894279	-0.136503	-0.127268	0.477404	0.927327	-0.0787337	0.333542	0.413739	0.806742	0.046335	0.496812
PAX4_TCGCAT20NACT_W	human	full	NaN	0.429815	NaN	-0.105154	0.396921	0.677825	-0.209421	0.346675	0.413698	0.862708	0.0934834	-0.227623	0.739966	0.889413	0.422257	-0.211131	0.549439	0.801288	-0.205466	-0.0405319
PAX7_TAGGGC20NGGT_AE	human	full	NaN	-0.14694	NaN	0.311819	0.244646	0.207668	0.0608819	0.309714	0.0295503	0.308772	-0.0776124	0.0556091	0.120041	0.268108	0.584483	0.548202	-0.035843	0.222053	-0.329655	0.499198
PHOX2B_TGCTGT20NGA_AE	human	full	NaN	0.138713	NaN	-0.281094	0.250349	0.884628	0.374773	-0.0600454	0.339117	0.796506	0.0815078	0.0861556	0.27978	0.699431	-0.00226384	0.0667393	0.199053	0.614303	-0.134257	0.050686
PITX1_TCTCTT20NTCG_W	human	full	NaN	-0.173097	NaN	0.0366453	0.523182	0.904677	0.604567	0.428939	0.754369	0.935518	0.439452	0.672819	0.715583	0.909654	-0.266646	0.652977	0.646854	0.878731	-0.19517	0.586133
PROP1_TGTATT20NGA_AE	human	full	NaN	0.241566	NaN	-0.135989	0.0470505	0.357215	-0.162065	-0.283627	0.528163	0.87749	0.185143	0.240563	0.30862	0.828369	0.0911852	0.154305	0.21691	0.782255	-0.134697	0.137262
PRRX1_TTCCCC20NTA_AD	human	full	NaN	-0.121119	NaN	-0.105857	0.171962	0.90156	0.755282	-0.164622	0.713834	0.951433	0.36623	0.674357	0.452226	0.834585	-0.171483	0.155732	0.399063	0.736879	0.0103046	0.0188597
RARA_TATAGA20NCG_AD	human	full	NaN	-0.172456	NaN	-0.163957	-0.117653	-0.0904087	-0.0951191	-0.129789	0.541271	0.389517	0.447514	-0.22688	0.462056	0.726498	0.10484	0.422361	0.15601	0.574039	0.0931418	0.215578
RXRA_TCTACA40NCAG_AI	human	full	NaN	-0.0424509	NaN	-0.106053	0.309705	0.753904	-0.138752	0.0661558	0.379871	0.689401	0.0854734	0.280679	0.348189	0.553439	0.330897	0.164891	0.263959	0.526007	0.174575	0.169025	0.337383	0.520097	-0.185198	0.163067
SOX8_TGTCTA20NTCG_AE	human	full	NaN	0.666045	NaN	0.0243805	0.0157664	0.644767	0.0110806	0.0166742	-0.168852	0.697339	0.0839355	-0.259848	0.0156698	0.794179	-0.148014	-0.190339	0.191645	0.455515	0.225317	0.226433
SPDEF_TCATTG20NCG_AD	human	full	NaN	-0.13749	NaN	-0.0863408	0.169233	0.459995	-0.156002	0.0144865	0.557014	0.716925	0.367602	0.102992	0.495023	0.622766	-0.216627	0.515455	0.326619	0.550318	-0.127141	0.438474
SPIC_TAGGCA20NCG_AD	human	full	NaN	0.0242715	NaN	-0.17754	-0.201095	0.0769609	-0.000817153	-0.0408394	-0.319666	0.0636878	0.156464	-0.00660652	-0.569325	0.10433	-0.117045	-0.118373	-0.410552	0.132161	-0.108702	-0.260498
SRF_TGGAAT20NAAT_W	human	full	NaN	0.171146	NaN	0.535196	0.447963	0.223225	-0.0811072	0.703097	0.748245	0.49082	0.0514893	0.261134	0.597963	0.466924	0.326814	0.440747	0.697481	0.408809	-0.12713	0.459465
VSX1_TCGGGG20NGGT_AE	human	full	NaN	0.715234	NaN	-0.262487	0.703325	0.912449	0.396429	0.575619	0.584334	0.828855	0.224002	0.57814	0.402922	0.712376	-0.13872	0.431481	0.352313	0.587488	-0.396547	0.374315
ZIC3_TCACGT20NGCA_AE	human	full	NaN	-0.172203	NaN	-0.139379	-0.0015575	-0.293989	0.0994774	0.0429981	0.1543	0.215267	0.117637	-0.129398	0.498237	0.67342	0.612913	0.509647	0.363026	0.669971	0.49896	0.539862
Results of human proteins compared to mouse proteins
ALX4_TGTGTC20NGA_W	human	DBD	NaN	-0.255663	NaN	-0.0190843	0.194568	0.971965	0.115173	0.464895	0.598848	0.902312	-0.109149	0.257684	0.486277	0.826158	-0.0490005	0.207074	0.445566	0.746624	0.0425568	0.121375
ARX_TGCGTT20NTGC_Z	human	DBD	NaN	0.558162	NaN	-0.193587	0.817317	0.890646	0.375046	0.299198	0.625602	0.826796	-0.0476161	0.267504	0.444184	0.772894	-0.0438164	0.116779	0.327391	0.746214	-0.336654	0.0531663
BHLHB2_TGGGAC20NGA_Y	human	DBD	NaN	-0.00874572	NaN	-0.227588	0.714605	0.944045	0.558992	0.799647	0.661978	0.921076	0.815698	0.896114	0.429158	0.884671	0.504797	0.878068	0.379461	0.866506	-0.076975	0.865846
DLX1_TCTTGA20NGA_AC	human	DBD	NaN	0.00233361	NaN	-0.321753	0.0176652	0.542455	-0.0211386	0.0220158	0.267453	0.876722	0.0111047	-0.102424	0.542464	0.865152	-0.276779	-0.175322	0.391329	0.771019	-0.20089	-0.321752
DLX2_TTCATG20NTA_AF	human	DBD	NaN	0.0424338	NaN	-0.204651	0.0933045	0.927928	0.588081	0.0446057	0.634446	0.968728	0.566692	0.258935	0.539001	0.958142	0.476859	0.538878	0.379779	0.938425	-0.162336	0.549926
EGR1_TCTCTT20NGA_Y	human	DBD	NaN	0.617506	NaN	0.348075	0.40518	0.722284	0.227523	0.508047	0.553779	0.542525	0.513808	0.603143	0.44477	0.424948	0.212839	0.573835	0.0944649	0.39681	-0.204327	0.53945
ELF5_TCTCGG20NGA_AF	human	full	NaN	-0.046055	NaN	-0.0711013	0.249373	0.848433	0.62192	-0.264499	0.764226	0.923767	0.739373	0.687199	0.636447	0.874575	0.267047	0.715646	0.590226	0.829529	0.167167	0.689572
ELK3_TCGGGG20NGGT_AG	human	DBD	NaN	-0.327254	NaN	-0.040842	0.694014	0.763125	0.506616	0.00927797	0.708052	0.70132	0.461225	0.515873	0.497344	0.573549	-0.0254198	0.536848	0.133169	0.536185	0.377573	0.582747
EN2_TGCCAT20NGA_AE	human	full	NaN	-0.0839276	NaN	-0.363312	0.193492	0.780629	0.0546052	-0.325747	0.418172	0.88229	0.217295	-0.131271	0.047696	0.852146	-0.198095	0.351821	0.295989	0.82823	-0.360419	0.549695
ESRRA_TCGCAT20NACT_Z	human	DBD	NaN	-0.0152034	NaN	0.190029	0.634897	0.740512	0.539268	0.0372458	0.583402	0.779448	-0.090494	0.65786	0.592925	0.77227	0.468239	0.688649	0.400615	0.740656	0.02553	0.666369
FOXJ3_TAGTGG20NGTT_AC	human	DBD	NaN	0.474848	NaN	0.0305451	0.129579	0.578715	-0.240782	0.0946037	0.307566	0.626453	-0.0460277	0.0045904	0.459379	0.680917	0.103195	-0.11403	0.693299	0.790846	0.719127	0.146234
FOXK1_GACAG14N_S	human	DBD	NaN	0.32437	NaN	-0.145533	0.178015	0.634287	-0.14252	-0.2343	0.238169	0.746528	-0.0488141	-0.315247	0.240685	0.791457	0.340666	-0.235587	-0.16069	0.605192	-0.260066	-0.0858507
GBX1_TAGTCC20NCG_Y	human	DBD	NaN	-0.130094	NaN	-0.302727	0.0577525	0.639906	-0.137955	-0.204118	-0.259091	-0.0251436	-0.373601	0.0468479	-0.218832	0.801757	0.737015	0.500552	0.187397	0.688414	0.00915466	0.442214
GBX2_TCCCGA20NGCC_Y	human	DBD	NaN	0.457539	NaN	-0.333606	0.455986	0.922369	0.187577	-0.294873	0.564077	0.958816	-0.00702079	0.702185	0.476665	0.906708	-0.229399	0.732905	0.446796	0.85328	-0.281257	0.652018
HNF4A_TGACAG20NGA_AF	human	DBD	NaN	-0.0331157	NaN	0.152534	0.000313614	0.168891	0.169439	0.0826246	0.0851138	0.482872	0.609056	0.16205	0.144222	0.38491	0.256686	0.435331	0.187286	0.353362	0.119691	0.398775
HOXA2_TTATTA20NTA_AF	human	DBD	NaN	-0.0731918	NaN	0.0861684	0.33414	0.835543	0.330017	-0.109048	0.661175	0.945903	0.652411	0.428704	0.73003	0.915726	0.772536	0.733859	0.659579	0.872093	0.0168314	0.676946
HOXC10_TGGACA20NGA_Y	human	DBD	NaN	-0.0177062	NaN	0.133142	0.157834	0.707402	0.169515	-0.25	0.586052	0.804104	0.520894	0.389693	0.556513	0.804372	-0.0876279	0.466113	0.479603	0.807551	-0.0529956	0.527499
HOXD13_GTGCT14N_U	human	DBD	NaN	0.185456	NaN	0.135818	0.375319	0.264453	0.126588	0.0358125	0.462445	0.74866	-0.144015	0.454985	0.508792	0.78728	-0.127406	0.615008	0.615499	0.680424	-0.141778	0.500407
NKX3-1_TCCCTC20NCG_AD	human	full	NaN	0.187056	NaN	0.152617	0.1644	0.629058	-0.0518471	0.324482	0.70866	0.859511	0.579903	0.322163	0.579945	0.833817	-0.057312	0.559167	0.473815	0.787046	-0.339253	0.492614
NKX6-1_TGCGGG30NGGC_AI	human	DBD	NaN	0.679534	NaN	-0.18858	0.424605	0.974235	0.454712	0.676427	0.699108	0.972556	0.705467	0.766449	0.598679	0.949462	0.675645	0.761294	0.386988	0.926147	-0.0662608	0.754303	0.407411	0.897249	0.159765	0.715691
OTX1_TGATAA20NGA_Y	human	DBD	NaN	0.0585908	NaN	-0.0284178	0.139796	0.76721	0.0961071	-0.12104	0.683079	0.924661	-0.0941669	0.437418	0.473977	0.839972	-0.127633	0.0369719	0.59974	0.812148	-0.107336	0.0245287
PKNOX2_TGTATT20NGA_Y	human	DBD	NaN	-0.029586	NaN	-0.339839	0.0846374	-0.0829194	-0.0192359	-0.208843	0.0873115	0.0889911	-0.187341	-0.424571	0.404076	0.601937	0.190241	0.464791	0.541308	0.57957	-0.151399	0.236678
POU2F2_TGACAG20NGA_AC	human	DBD	NaN	-0.189374	NaN	0.190472	0.438299	0.831944	0.590851	0.362334	0.341785	0.583769	0.360894	0.352058	0.264511	0.425345	0.221688	0.534408	0.277059	0.368927	0.0288527	0.491506
PRRX2_TGGGGT20NGA_AE	human	DBD	NaN	0.0678533	NaN	-0.283691	0.428695	0.897354	0.300067	-0.283477	0.609547	0.940578	-0.0423479	0.305354	0.476549	0.817639	-0.194	-0.0821899	0.390329	0.735047	-0.0837775	-0.0985608
RARA_TAAAAT20NTA_Q	human	DBD	NaN	-0.187998	NaN	0.280224	0.142811	-0.0832935	0.187424	0.21905	0.661652	0.569138	0.470127	0.000704283	0.631517	0.685993	0.0968467	0.34237	0.412303	0.605232	-0.272717	0.347596	0.329065	0.517211	-0.179283	0.377164
RFX3_TGGCTT20NGA_AC	human	DBD	NaN	0.186129	NaN	-0.158407	-0.0585523	0.180108	-0.116779	-0.0471899	0.16111	0.565545	0.182017	-0.0969223	0.234247	0.516384	-0.021708	0.276291	0.242099	0.495329	-0.160134	0.267779
RXRA_TCACGT30NGCA_AH	human	DBD	NaN	-0.279651	NaN	0.434008	0.510804	0.445938	0.139965	-0.0173899	0.311443	0.555434	0.0677734	0.416386	0.375444	0.485985	0.315648	0.182234	0.256833	0.474371	0.0208489	0.191051
SHOX2_TACGTC20NTGC_Y	human	DBD	NaN	0.342016	NaN	-0.0268193	0.631717	0.916	0.512875	0.288911	0.81568	0.954292	0.680304	0.887753	0.698944	0.91141	0.191719	0.882067	0.6522	0.869169	-0.04622	0.83352
SPIC_TAGGCA20NCG_AD	human	full	NaN	0.0242715	NaN	-0.17754	-0.201095	0.0769609	-0.000817153	-0.0408394	-0.319666	0.0636878	0.156464	-0.00660652	-0.569325	0.10433	-0.117045	-0.118373	-0.410552	0.132161	-0.108702	-0.260498
VSX1_TGGTTC20NTTT_Z	human	DBD	NaN	0.688239	NaN	-0.111672	0.629815	0.95942	0.466742	0.753578	0.706527	0.874866	-0.218676	0.653425	0.629845	0.749377	-0.0608093	0.589735	0.542499	0.639119	-0.021309	0.500365
ZIC3_TCACGT20NGCA_AE	human	full	NaN	-0.172203	NaN	-0.139379	-0.0015575	-0.293989	0.0994774	0.0429981	0.1543	0.215267	0.117637	-0.129398	0.498237	0.67342	0.612913	0.509647	0.363026	0.669971	0.49896	0.539862
Alx4_TGGTAG20NCG_P	mouse	DBD	NaN	-0.183367	NaN	-0.142518	0.795553	0.914868	0.318706	0.269709	0.498624	0.825704	-0.0881582	0.198354	0.412473	0.749723	-0.210152	0.149774	0.425827	0.669984	-0.20427	0.132002	0.43442	0.609198	-0.0829427	0.0317797
Arx_TCGCAT20NACT_AC	mouse	DBD	NaN	0.453295	NaN	-0.258323	0.739078	0.86526	0.239976	0.292632	0.676987	0.812956	0.00744298	0.207331	0.499563	0.731427	-0.0367353	0.113763	0.312132	0.692755	-0.175216	0.105893
Bhlhb2_TCAAGG20NGAA_Z	mouse	DBD	NaN	0.416017	NaN	0.255645	0.902154	0.954166	0.862534	0.845718	0.600192	0.904934	0.765136	0.889788	0.368217	0.855322	0.35957	0.893964	0.350037	0.828429	-0.158456	0.864235
Dlx1_TGAGAT20NCG_P	mouse	DBD	NaN	0.231383	NaN	-0.231006	0.628953	0.970369	0.262635	-0.23644	0.397734	0.978018	-0.270609	0.640007	0.34357	0.966428	-0.344754	0.627075	0.417124	0.947694	-0.194743	0.537248	0.489253	0.914431	0.0263807	0.511269
Dlx2_TCGCCA20NCCT_AA	mouse	DBD	NaN	0.732726	NaN	-0.158509	0.476918	0.97464	0.529744	0.635124	0.469337	0.968536	-0.0659143	0.669597	0.388568	0.9524	0.0825842	0.640093
Egr1_TGCGCC20NCG_P	mouse	DBD	NaN	0.699483	NaN	0.299145	-0.173362	0.647484	-0.150792	-0.331415	-0.064914	0.614814	-0.0724768	-0.225342	0.455825	0.727341	-0.119094	-0.244307	0.480719	0.725013	-0.214353	-0.201185	0.478935	0.690547	0.267514	0.492619
Elf5_TATTGT20NCG_Z	mouse	DBD	NaN	-0.28297	NaN	-0.273113	0.175263	0.891775	0.392623	-0.222682	0.714848	0.934295	0.587796	0.735498	0.669458	0.880979	0.254344	0.73262	0.587788	0.837957	-0.161307	0.702289
Elk3_TGAGTG20NTGA_AC	mouse	DBD	NaN	-0.378166	NaN	0.0717069	0.659939	0.38827	0.0997131	-0.0619819	0.597028	0.725549	0.391905	0.375066	0.601732	0.592844	0.713421	0.516163	0.450875	0.497269	0.323287	0.519005
En2_TCAGCT20NCG_Z	mouse	DBD	NaN	0.165911	NaN	-0.263839	0.135308	0.589093	0.183101	-0.0994944	0.214104	0.842638	0.715429	-0.22907	0.351728	0.807156	0.321168	0.562874	0.0207323	0.727333	-0.181815	0.590075
Esrra_TAGCTC20NCG_AC	mouse	DBD	NaN	-0.312712	NaN	-0.0503522	0.00859528	-0.280098	-0.121042	-0.0149197	0.745271	0.610184	0.168124	-0.14105	0.652475	0.752744	0.611478	0.0376943	0.331127	0.718094	-0.195725	0.65716
Foxj3_TAAACA20NCAA_AF	mouse	DBD	NaN	0.534056	NaN	-0.0135937	0.426578	0.747491	-0.0638939	-0.067906	0.743866	0.836051	-0.118332	0.568523	0.802619	0.885507	0.763988	0.666308	0.507337	0.863474	0.193365	0.726975
Foxk1_TGGGTA20NCG_Q	mouse	DBD	NaN	0.194549	NaN	-0.192909	-0.263995	0.188646	-0.0443325	-0.13648	0.652978	0.419272	0.0207222	-0.343978	0.645095	0.592545	-0.0771373	-0.0618318	0.676854	0.707819	-0.230959	0.208625	0.239701	0.678021	-0.337587	0.116773
Gbx1_TCGGTT20NCG_Q	mouse	DBD	NaN	-0.298008	NaN	-0.299773	0.379264	0.887151	0.464489	0.261688	0.373646	0.848692	-0.415013	0.614185	0.328455	0.799918	0.225265	0.626189	0.316798	0.746242	-0.100439	0.603709	0.387404	0.68534	-0.200702	0.544303
Gbx2_TACACC20NCAC_Z	mouse	DBD	NaN	0.121587	NaN	0.205031	0.220916	0.535408	-0.184414	-0.078328	-0.0211467	0.719032	0.118528	0.0634301	0.673021	0.932363	0.545768	0.303367	0.472995	0.849252	0.208292	0.637804
Hnf4a_TCCACG20NCG_Z	mouse	DBD	NaN	0.139937	NaN	-0.114277	-0.0510881	-0.0662777	0.0197795	-0.0228165	0.274832	0.466706	-0.0667233	0.240342	0.198432	0.38857	0.272962	0.243244	0.22073	0.376565	-0.29423	0.24323
Hoxa2_TACCGT20NCG_Z	mouse	DBD	NaN	0.100616	NaN	-0.128531	0.330646	0.915741	0.652741	0.475606	0.660144	0.945072	0.639532	0.80971	0.697838	0.930748	0.296917	0.801281	0.545691	0.90515	-0.195807	0.713678
Hoxc10_TATAGA20NGAG_Z	mouse	DBD	NaN	0.257669	NaN	0.0140825	-0.0101438	0.32842	-0.17353	0.0447871	0.330857	0.516362	-0.376257	-0.141079	0.642261	0.678112	0.625863	0.368115	0.573187	0.679743	-0.283934	0.422571
Hoxd13_TGATAA20NATA_AC	mouse	DBD	NaN	0.315364	NaN	-0.0287478	0.531257	0.716101	0.346251	0.536985	0.515825	0.802294	-0.166763	0.628489	0.647632	0.820146	0.307116	0.766604	0.590518	0.784111	0.176318	0.812504
Nkx3-1_TCTTAG20NATG_AA	mouse	DBD	NaN	0.235604	NaN	-0.0302329	0.649236	0.937952	0.314399	0.790069	0.583648	0.9042	-0.202218	0.742096	0.484169	0.860556	-0.176248	0.572555
Nkx6-1_TCGTGT20NGTT_AC	mouse	DBD	NaN	0.454516	NaN	-0.0725941	0.600548	0.940407	0.278221	0.215449	0.52759	0.94853	-0.140699	0.522334	0.761718	0.934614	0.603539	0.579878	0.517907	0.917594	0.0353371	0.568523
Otx1_TCTTAG20NATG_AC	mouse	DBD	NaN	0.210899	NaN	0.0017965	0.154165	0.744274	-0.0347742	-0.104508	0.455134	0.880668	0.267703	-0.256083	0.413515	0.882954	0.0382543	0.192088	0.411602	0.69883	0.105363	-0.0646867
Pknox2_TGCTCG20NCG_Q	mouse	DBD	NaN	0.0354647	NaN	-0.510047	0.204068	0.0690326	-0.114549	0.0130622	0.263561	0.484701	0.502909	-0.0255055	0.498183	0.622789	0.296896	0.370827	0.483798	0.568103	0.0268367	0.340865	0.426743	0.534824	-0.220051	0.335961
Pou2f2_TAGATA20NTAT_Z	mouse	DBD	NaN	0.653059	NaN	-0.193705	0.283167	0.448848	0.383222	0.595943	0.158468	0.288514	0.247182	0.357942	-0.00276864	0.221036	0.0336311	0.352521
Prrx2_TATGAA20NAGG_Z	mouse	DBD	NaN	0.37958	NaN	0.262278	0.493575	0.647534	0.233873	0.0737669	0.693223	0.846541	0.163047	0.144163	0.736689	0.85453	0.346069	0.480592	0.706732	0.839678	0.508462	0.503459
Rara_TCGGTT20NCG_P	mouse	DBD	NaN	-0.326695	NaN	-0.272709	0.180756	-0.109063	0.19699	0.340537	0.52419	0.150342	0.117515	0.286759	0.459045	0.509173	0.0346058	0.212779	0.54296	0.556	-0.0660573	0.0245096	0.484067	0.493848	-0.0197107	0.38826
Rfx3_TGGGTA20NCG_P	mouse	DBD	NaN	0.143148	NaN	-0.0745098	-0.0458314	0.04396	0.0181815	0.155959	0.370729	0.480152	0.00269617	0.0377837	0.27009	0.552353	0.144124	0.0283506	0.43866	0.530276	-0.153705	0.201522	0.463059	0.529707	0.0162632	0.193666
Rxra_AAGAC14N_T	mouse	DBD	NaN	-0.0529314	NaN	-0.234186	0.286912	0.688604	0.120605	0.16574	0.320323	0.51037	-0.0117665	0.114682	0.35372	0.426109	-0.0653675	0.0935341
Shox2_TCCCAG20NACC_Z	mouse	DBD	NaN	0.353245	NaN	-0.261263	0.829159	0.965477	0.784474	0.840909	0.694828	0.94655	0.317039	0.89925	0.518694	0.90031	-0.110024	0.857743	0.582101	0.841608	0.142702	0.79834
Spic_TATAGA20NCG_Z	mouse	DBD	NaN	0.10565	NaN	-0.171846	0.255238	-0.0396982	-0.0221014	0.0241553	-0.158001	0.0866499	0.0155714	-0.203724	-0.475702	0.175717	-0.0240974	-0.197554	-0.441116	0.194572	-0.0284056	-0.175062
Vsx1_TGCAGA20NCG_P	mouse	DBD	NaN	-0.338631	NaN	-0.224582	0.69762	0.97746	0.552951	0.257521	0.685614	0.968604	0.536484	0.748837	0.641652	0.947453	-0.259543	0.712052	0.709507	0.91556	-0.0825873	0.677978	0.589727	0.886399	-0.162686	0.645544
Zic3_TCAAAA20NAAA_AF	mouse	DBD	NaN	-0.280875	NaN	-0.0653289	0.338521	0.0239384	0.309197	-0.0134609	0.441194	0.703596	0.419029	0.653761	0.26272	0.629508	0.613486	0.499943	0.218431	0.602529	-0.0875639	0.526295

## Sheet: Table_S3
Comparison of PBM and HT-SELEX models on in vivo binding prediction.
PBM and HT-SELEX models were used to predicting bound ChIP-seq peaks.
Average AUC of the set of experiments for each TF is reported.
Row 6 describes variants on model usage.
Using 8 most informative positions				Using the full model			Using the full model without secondary				Using average of multiple models
TF	PBM	HT-SELEX		PBM	HT-SELEX		PBM	HT-SELEX			PBM	HT-SELEX
EGR1	77.6296	82.7439		82.3989	84.9199		82.6343	84.9199			78.2424	80.6657
ELK1	95.7647	94.7393		95.6387	96.1267		95.6387	96.1267			94.1807	94.4627
ELK4	93.859	93.89		93.092	93.938		93.092	93.938			90.098	90.935
ETS1	68.8862	71.3069		68.1067	71.3556		68.1067	71.3556			65.4787	67.6173
GATA3	68.3964	72.0212		65.4994	72.0212		63.1988	72.0212			65.8114	71.455
HNF4A	83.787	87.46		85.746	95.287		63.225	95.287			85.334	95.699
IRF3	48.099	49.635		47.321	49.025		47.859	49.025			49.028	50.221
IRF4	66.022	65.416		70.214	70.868		66.782	70.868			68.45	69.378
MAFK	89.706	95.461		86.2497	96.489		91.633	96.489			88.8037	96.894
MAX	78.881	77.0052		75.0547	76.6878		74.2857	76.6878			73.381	75.428
POU2F2	64.607	65.2665		63.7705	64.8775		63.7705	64.8775			66.066	66.7535
RXRA	60.4333	55.0176		56.0776	60.9849		61.8962	60.9849			59.1096	61.2833
SP4	66.618	66.65		69.78	70.268		69.026	70.268			51.726	57.7344
SRF	44.4704	57.5384		61.1054	67.9156		62.509	67.9156			64.126	63.748
TCF7	79.4131	80.022		61.0789	80.1357		81.4186	80.1357			66.5069	79.4554
Comparing mouse and human proteins					Comparing full proteins to binding domains
TF	Human	Mouse			TF	Binding domain	Full protein
EGR1	80.7251	76.064			CEBPB	83.3217	83.0336
HNF4A	95.88	94.22			EGR1	80.7069	78.6911
POU2F2	66.7085	66.8365			ELF1	80.24	74.5792
RXRA	61.1898	57.0384			ELK1	94.2413	94.5153
TCF7	77.4203	81.0743			ETS1	66.9638	67.6973
					GATA3	72.6684	70.6782
					HNF4A	93.894	95.54
					HSF1	65.492	65.324
					MAFK	96.6573	97.175
					RUNX3	77.84	76.9893
					RXRA	61.1273	60.764
					SRF	69.142	68.459
					TCF7	81.0743	77.4203

## Sheet: Table_S4
Nucleotide frequencies in each cycle per experiment.
Row 5 is the cycle number.
Row 6 is the nucleotide.
Column A is the experiment.
	cycle 0				cycle 1				cycle 2				cycle 3				cycle 4				cycle 4
Experiment	A	C	G	T	A	C	G	T	A	C	G	T	A	C	G	T	A	C	G	T	A	C	G	T
Foxc1_CCCCT14N_T_2.fastq	0.297304	0.272244	0.199459	0.230993	0.304646	0.269007	0.184005	0.242342	0.299598	0.275908	0.178117	0.246377	0.302024	0.280511	0.170184	0.247282
FOXK1_GACAG14N_S_2.fastq	0.300227	0.27385	0.193512	0.232412	0.302742	0.26569	0.189706	0.241863	0.30143	0.270953	0.186553	0.241064	0.305193	0.271434	0.180942	0.242431	0.312062	0.268567	0.184902	0.234469
HOXD13_GTGCT14N_U_2.fastq	0.305084	0.269542	0.195577	0.229797	0.299993	0.286342	0.19016	0.223505	0.297179	0.290989	0.18046	0.231372	0.298003	0.292449	0.170229	0.239319	0.309822	0.279308	0.160409	0.250461
Mlx_CCTGG14N_T_2.fastq	0.304361	0.25917	0.196542	0.239927	0.283593	0.261789	0.213646	0.240972	0.256816	0.253952	0.252671	0.23656	0.246134	0.247849	0.267058	0.238959
ZNF75A_CCATA14N_V_2.fastq	0.306159	0.257391	0.192901	0.243549	0.306101	0.259626	0.182066	0.252207	0.30295	0.264344	0.175425	0.257281	0.29687	0.273501	0.1696	0.260029	0.292896	0.275351	0.163151	0.268602
DLX5_AGGGC14N_S_2.fastq	0.305714	0.247687	0.20192	0.244678	0.314829	0.240259	0.191179	0.253733	0.319478	0.23697	0.184907	0.258646	0.339203	0.214616	0.16293	0.283251	0.365965	0.182791	0.129016	0.322228
Rxra_AAGAC14N_T_2.fastq	0.301925	0.251787	0.194765	0.251522	0.29024	0.27014	0.183568	0.256052	0.273854	0.281608	0.189077	0.255461	0.255184	0.277228	0.217154	0.250435
E2F8_GGCTT14N_U_2.fastq	0.306162	0.245817	0.200372	0.24765	0.305097	0.262415	0.19075	0.241739	0.301339	0.2707	0.18529	0.242672	0.298074	0.276773	0.179018	0.246135	0.299101	0.278085	0.173569	0.249245
TFAP4_CATTG14N_S_2.fastq	0.309652	0.251851	0.193706	0.244791	0.303326	0.261454	0.194467	0.240753	0.296105	0.268066	0.195738	0.240092	0.288414	0.273531	0.210038	0.228017	0.286421	0.281382	0.231683	0.200514
ESRRB_ATTAC14N_U_2.fastq	0.310044	0.250097	0.194502	0.245358	0.303831	0.261019	0.188412	0.246739	0.300181	0.269674	0.182588	0.247557	0.295477	0.276978	0.175384	0.252162	0.295892	0.272264	0.173298	0.258546
E2F4_AGCAG14N_U_2.fastq	0.310047	0.245186	0.198863	0.245904	0.316441	0.239275	0.194242	0.250041	0.309487	0.251566	0.187991	0.250957	0.309141	0.258103	0.179341	0.253415	0.310832	0.256455	0.177819	0.254893
TEF_AGGTG14N_S_2.fastq	0.310097	0.24278	0.200569	0.246555	0.318077	0.237092	0.187947	0.256884	0.33918	0.198945	0.163465	0.29841	0.346933	0.173413	0.150919	0.328734	0.339547	0.174332	0.155732	0.330389
MLX_CATAT14N_S_2.fastq	0.314107	0.247544	0.192312	0.246038	0.307545	0.25717	0.18927	0.246015	0.299084	0.267729	0.18616	0.247027	0.290685	0.275208	0.185695	0.248412	0.280033	0.286246	0.184757	0.248964
ID4_CTACA14N_U_2.fastq	0.306888	0.245791	0.193115	0.254206	0.305591	0.253516	0.184512	0.256382	0.301302	0.260774	0.178146	0.259778	0.294629	0.268805	0.173493	0.263072	0.290362	0.272187	0.16925	0.268201
HES7_AATTC14N_U_2.fastq	0.315573	0.240534	0.195147	0.248746	0.309612	0.257757	0.190699	0.241932	0.300612	0.273934	0.181145	0.244309	0.291835	0.288539	0.16968	0.249946	0.286951	0.28902	0.168154	0.255875
Rxrb_CAATT14N_T_2.fastq	0.318101	0.241111	0.192571	0.248217	0.306646	0.259938	0.186471	0.246946	0.297552	0.271496	0.183391	0.247561	0.28608	0.285282	0.176518	0.252119
E2F1_CAATT14N_U_2.fastq	0.318101	0.241111	0.192571	0.248217	0.310531	0.256823	0.186474	0.246172	0.299099	0.270932	0.184153	0.245816	0.290113	0.281737	0.180146	0.248004	0.281977	0.288145	0.191462	0.238415
FIGLA_AGATA14N_U_2.fastq	0.3211	0.23641	0.195032	0.247459	0.318699	0.24519	0.18745	0.248662	0.311712	0.255424	0.185054	0.24781	0.305663	0.265369	0.177467	0.251501	0.301632	0.26855	0.172544	0.257274
IRF4_TCAAGG20NCG_AD_2.fastq	0.266131	0.350505	0.179378	0.203986	0.28218	0.343123	0.172068	0.202629	0.285134	0.340774	0.166797	0.207296	0.335675	0.297195	0.168278	0.198853	0.359849	0.271723	0.170697	0.197731
HMBOX1_TCCTGG20NCG_Z_2.fastq	0.271009	0.348782	0.17838	0.201829	0.289863	0.328679	0.170195	0.211263	0.281911	0.341056	0.160191	0.216842	0.280113	0.349554	0.151843	0.218489	0.276297	0.360018	0.144052	0.219633
CDX2_TACTTG20NCG_Y_2.fastq	0.274258	0.345423	0.180983	0.199336	0.287968	0.332859	0.168958	0.210216	0.290166	0.331422	0.163767	0.214644	0.2935	0.328654	0.154044	0.223802	0.303168	0.319331	0.144918	0.232584
SPDEF_TCATTG20NCG_AD_2.fastq	0.270943	0.34685	0.178678	0.20353	0.277011	0.350827	0.170865	0.201297	0.272464	0.358826	0.163609	0.205102	0.262351	0.37134	0.166346	0.199963	0.286394	0.345092	0.177119	0.191394
ARNTL_TCAAAA20NCG_W_2.fastq	0.27059	0.343777	0.180701	0.204933	0.277605	0.345005	0.174036	0.203354	0.271519	0.353644	0.166903	0.207934	0.265327	0.359725	0.163122	0.211826	0.26229	0.357306	0.164975	0.215429
BHLHB3_TCAAAA20NCG_AD_2.fastq	0.27059	0.343777	0.180701	0.204933	0.286784	0.335484	0.173145	0.204586	0.258974	0.339169	0.205181	0.196676	0.233829	0.333834	0.237881	0.194456	0.234234	0.331398	0.236293	0.198075
AR_TGCTCG20NGA_AF_2.fastq	0.272405	0.346447	0.17789	0.203258	0.286155	0.32896	0.169554	0.215331	0.28275	0.333935	0.167088	0.216228	0.277566	0.336522	0.168744	0.217168	0.257643	0.349619	0.182398	0.21034
ZNF410_TGCACT20NGA_AC_2.fastq	0.270152	0.339298	0.184949	0.205601	0.282203	0.340658	0.169576	0.207563	0.273734	0.350298	0.165748	0.210219	0.262042	0.375792	0.136352	0.225813	0.336713	0.318461	0.0828391	0.261987
ETV5_TGCACT20NGA_AF_2.fastq	0.270152	0.339298	0.184949	0.205601	0.276763	0.329034	0.177473	0.216729	0.251487	0.343188	0.188215	0.21711	0.223629	0.351814	0.202673	0.221884	0.203051	0.356882	0.214703	0.225364
YY1_TCCGGC20NCG_AC_2.fastq	0.274031	0.34066	0.181912	0.203397	0.288631	0.340745	0.163228	0.207396	0.282313	0.34684	0.163875	0.206971	0.275439	0.350303	0.163772	0.210486	0.270048	0.340936	0.174597	0.214418
GLIS3_TCGCAT20NGA_O_2.fastq	0.274338	0.338441	0.183858	0.203363	0.272007	0.354543	0.174709	0.198741	0.247727	0.41876	0.178214	0.155299	0.234932	0.447455	0.186402	0.131211	0.275064	0.34236	0.178543	0.204033
PKNOX1_TCGCAT20NGA_Y_2.fastq	0.274338	0.338441	0.183858	0.203363	0.283863	0.332726	0.173476	0.209936	0.281511	0.337069	0.167672	0.213748	0.285209	0.302281	0.178514	0.233996	0.290026	0.280372	0.180795	0.248807
ONECUT1_TCGCAT20NGA_AE_2.fastq	0.274338	0.338441	0.183858	0.203363	0.281299	0.332513	0.174493	0.211695	0.282796	0.332043	0.163865	0.221297	0.29944	0.304047	0.154531	0.241982	0.303974	0.296828	0.147398	0.251801
BSX_TATGAA20NCG_Y_2.fastq	0.273431	0.342661	0.179452	0.204456	0.285412	0.33884	0.166074	0.209674	0.317757	0.289699	0.15021	0.242334	0.347937	0.244424	0.131942	0.275697	0.358458	0.230613	0.121749	0.28918
GATA3_TCATGC20NCG_AC_2.fastq	0.2756	0.341115	0.180827	0.202458	0.290083	0.331656	0.169377	0.208884	0.286052	0.333077	0.165136	0.215735	0.290226	0.327824	0.157541	0.224409	0.323576	0.27017	0.161207	0.245048
PITX1_TCATGC20NCG_Y_2.fastq	0.2756	0.341115	0.180827	0.202458	0.287407	0.333071	0.168938	0.210583	0.28704	0.334999	0.162446	0.215515	0.294666	0.325534	0.144528	0.235272	0.304549	0.305017	0.111983	0.278451
CREB3_TAGAAC20NCG_AD_2.fastq	0.276296	0.336369	0.185439	0.201896	0.286147	0.336411	0.17444	0.203002	0.2857	0.343769	0.16144	0.209091	0.273759	0.356747	0.165337	0.204157	0.269653	0.358892	0.166664	0.204791
MSX2_TGCGGG20NGA_W_2.fastq	0.276229	0.34445	0.177327	0.201994	0.286584	0.336971	0.170797	0.205648	0.285875	0.338098	0.167505	0.208522	0.293376	0.330908	0.161141	0.214574	0.349857	0.280351	0.128364	0.241428
BCL6B_TGCGGG20NGA_AC_2.fastq	0.276229	0.34445	0.177327	0.201994	0.292233	0.323798	0.171744	0.212224	0.28612	0.33355	0.166014	0.214316	0.283171	0.340418	0.160295	0.216116	0.275687	0.331008	0.162416	0.230888
DLX6_TGCGGG20NGA_Y_2.fastq	0.276229	0.34445	0.177327	0.201994	0.289467	0.329466	0.169154	0.211914	0.296218	0.322317	0.162006	0.21946	0.323433	0.284122	0.141404	0.251041	0.347634	0.25329	0.121423	0.277653
ZNF784_TGCGGG20NGA_AE_2.fastq	0.276229	0.34445	0.177327	0.201994	0.284373	0.334871	0.173128	0.207628	0.282209	0.341116	0.168417	0.208258	0.280032	0.345288	0.16847	0.20621	0.271482	0.356226	0.168612	0.20368
RARG_TCGGGG20NGA_AE_2.fastq	0.272552	0.343721	0.177981	0.205747	0.284938	0.330651	0.17299	0.211421	0.282816	0.337765	0.165417	0.214002	0.28129	0.336909	0.165184	0.216616	0.283582	0.320043	0.16701	0.229365
HMX2_TAGTGG20NCG_Y_2.fastq	0.274484	0.346006	0.175035	0.204475	0.291398	0.32119	0.174027	0.213384	0.320349	0.261628	0.173837	0.244186	0.326187	0.28211	0.152157	0.239547	0.359101	0.248441	0.135448	0.257009
TFCP2_TAGATA20NCG_AD_2.fastq	0.273979	0.342204	0.178703	0.205114	0.280509	0.343515	0.17262	0.203356	0.267498	0.360882	0.164136	0.207484	0.264874	0.373149	0.156298	0.205679	0.265093	0.360681	0.160009	0.214217
Hoxa11_TCCCCT20NCG_Z_2.fastq	0.274776	0.333713	0.186664	0.204847	0.293465	0.324063	0.169262	0.21321	0.31196	0.301358	0.155243	0.231439	0.333099	0.2706	0.138689	0.257612	0.332509	0.266872	0.128613	0.272005
SPI1_TCCCCT20NCG_AD_2.fastq	0.274776	0.333713	0.186664	0.204847	0.281351	0.338604	0.17486	0.205185	0.277057	0.344007	0.166189	0.212747	0.266848	0.351302	0.160846	0.221004	0.267793	0.32393	0.154388	0.253889
ESX1_TCTCGG20NGA_AC_2.fastq	0.276261	0.342799	0.177434	0.203505	0.311307	0.30132	0.154398	0.232975	0.344509	0.254412	0.123837	0.277242	0.369485	0.213965	0.105272	0.311278	0.366742	0.213775	0.104124	0.315359
ELF5_TCTCGG20NGA_AF_2.fastq	0.276261	0.342799	0.177434	0.203505	0.288301	0.327866	0.170911	0.212923	0.285965	0.329208	0.170311	0.214516	0.280324	0.323833	0.176115	0.219727	0.272141	0.319513	0.184228	0.224119
NFE2_TGTAGG20NGA_AC_2.fastq	0.276234	0.334929	0.185227	0.203609	0.289475	0.326557	0.17096	0.213009	0.280915	0.338077	0.163712	0.217296	0.275999	0.347777	0.157534	0.21869	0.27894	0.33029	0.162981	0.227789
EN1_TGTAGG20NGA_Y_2.fastq	0.276234	0.334929	0.185227	0.203609	0.283085	0.341647	0.167902	0.207365	0.281438	0.346452	0.16197	0.210139	0.283869	0.342421	0.157511	0.216199	0.28624	0.337607	0.152375	0.223778
EGR2_TCGGCC20NGA_W_2.fastq	0.272352	0.336905	0.182869	0.207875	0.279719	0.337467	0.173082	0.209731	0.274029	0.348194	0.165542	0.212235	0.267299	0.359766	0.159941	0.212994	0.261449	0.367639	0.154616	0.216296
SP3_TCGGCC20NGA_O_2.fastq	0.272352	0.336905	0.182869	0.207875	0.272005	0.351897	0.171893	0.204206	0.264344	0.368076	0.166893	0.200688	0.257618	0.385563	0.161898	0.194922	0.273699	0.346413	0.175937	0.203951
Klf12_TGATGG20NGA_Z_2.fastq	0.277598	0.344619	0.175076	0.202707	0.292832	0.322681	0.171266	0.213222	0.290633	0.329886	0.166241	0.213241	0.288821	0.339141	0.162713	0.209326	0.273744	0.375689	0.155875	0.194692
EN2_TGCCAT20NGA_AE_2.fastq	0.274194	0.335588	0.183992	0.206225	0.283788	0.342352	0.169952	0.203908	0.280662	0.342583	0.167218	0.209537	0.276112	0.343974	0.167974	0.21194	0.270077	0.349887	0.168029	0.212007
BHLHA15_TCCGTG20NCG_Y_2.fastq	0.279225	0.34309	0.176152	0.201534	0.290154	0.335112	0.169582	0.205151	0.286845	0.333647	0.171152	0.208356	0.28528	0.335203	0.163991	0.215525	0.290485	0.314327	0.166468	0.228721
SP1_TCTATG20NGA_O_2.fastq	0.278014	0.342257	0.176882	0.202847	0.279095	0.360737	0.165908	0.194261	0.259616	0.404421	0.15782	0.178143	0.232934	0.464657	0.148834	0.153575	0.275983	0.368544	0.165484	0.189989
FOXG1_TGGTTC20NGA_AA_2.fastq	0.279903	0.335699	0.183323	0.201074	0.275699	0.345957	0.167848	0.210496	0.270468	0.356497	0.156354	0.216681	0.278989	0.345682	0.163764	0.211565
SRF_TGAACG20NGA_Y_2.fastq	0.274732	0.339641	0.179363	0.206264	0.289056	0.334299	0.169153	0.207492	0.288448	0.341648	0.159516	0.210389	0.292065	0.34267	0.15314	0.212125	0.298363	0.337072	0.147333	0.217232
RUNX3_TCTCCC20NGA_AE_2.fastq	0.278995	0.328564	0.190309	0.202131	0.285321	0.328707	0.178761	0.207211	0.281552	0.335707	0.171732	0.211009	0.279264	0.346087	0.165917	0.208731	0.278194	0.362466	0.158706	0.200634
FOXI1_TCGGAA20NGA_AF_2.fastq	0.272445	0.342261	0.176528	0.208766	0.28843	0.326738	0.167515	0.217317	0.28394	0.336739	0.160238	0.219082	0.280146	0.341216	0.156283	0.222355	0.284374	0.339281	0.155305	0.22104
PITX3_TGCATC20NGA_Y_2.fastq	0.274638	0.334549	0.184239	0.206574	0.286492	0.338182	0.167643	0.207683	0.2882	0.332962	0.154985	0.223853	0.294921	0.313269	0.127996	0.263814	0.291515	0.316946	0.109684	0.281856
ESR1_TAGAGT20NCG_W_2.fastq	0.275998	0.339219	0.179296	0.205487	0.284738	0.331145	0.177408	0.206709	0.27945	0.340894	0.169826	0.20983	0.275722	0.345782	0.166901	0.211595	0.271999	0.348771	0.164533	0.214698
CREB3L1_TAGAGT20NCG_AD_2.fastq	0.275998	0.339219	0.179296	0.205487	0.285265	0.332265	0.177134	0.205337	0.281098	0.348432	0.165854	0.204617	0.260513	0.354601	0.187423	0.197462	0.24333	0.341717	0.22786	0.187092
Ascl2_TAGGGC20NCG_Z_2.fastq	0.278054	0.334597	0.183909	0.20344	0.29699	0.31349	0.174595	0.214925	0.290798	0.324098	0.168071	0.217033	0.28823	0.330673	0.167891	0.213206	0.278727	0.353131	0.16549	0.202651
MEF2D_TGCGTT20NGA_Y_2.fastq	0.280622	0.34011	0.178206	0.201062	0.287729	0.341988	0.168062	0.202221	0.288222	0.343969	0.158991	0.208818	0.331115	0.290792	0.139562	0.23853	0.32209	0.305566	0.129704	0.242641
Hoxd9_TCCTAA20NCG_Z_2.fastq	0.273162	0.335	0.182934	0.208903	0.291741	0.332406	0.168153	0.2077	0.286627	0.337336	0.160834	0.215202	0.292441	0.326627	0.154319	0.226614	0.284391	0.337288	0.146857	0.231465
DLX3_TATGTT20NCG_Y_2.fastq	0.280107	0.337705	0.180071	0.202116	0.294413	0.318581	0.169663	0.217343	0.33332	0.268984	0.141916	0.25578	0.376039	0.211165	0.113073	0.299723	0.386056	0.19432	0.102542	0.317082
NFIL3_TAGACG20NCG_Y_2.fastq	0.276947	0.338545	0.179184	0.205323	0.292665	0.329006	0.167136	0.211194	0.305687	0.306635	0.156081	0.231597	0.332771	0.246723	0.14366	0.276846	0.337422	0.235669	0.141099	0.28581
GBX1_TAGTCC20NCG_Y_2.fastq	0.282721	0.325248	0.192365	0.199665	0.29427	0.31751	0.176342	0.211878	0.309259	0.265278	0.19213	0.233333	0.354788	0.22758	0.12882	0.288812	0.375046	0.185923	0.119906	0.319125
JDP2_TGTTCA20NGA_AE_2.fastq	0.277613	0.33558	0.181987	0.20482	0.285498	0.330489	0.174669	0.209344	0.280552	0.339049	0.166483	0.213915	0.274887	0.33631	0.169391	0.219413	0.267358	0.330406	0.179878	0.222358
XBP1_TGTTCA20NGA_AC_2.fastq	0.277613	0.33558	0.181987	0.20482	0.286162	0.329608	0.174758	0.209473	0.27411	0.345131	0.16503	0.215729	0.268207	0.347393	0.161705	0.222694	0.281774	0.305678	0.182754	0.229794
NR2F6_TGTGGA20NGA_Y_2.fastq	0.278804	0.341717	0.175844	0.203635	0.289177	0.328413	0.171611	0.210799	0.287999	0.333842	0.166248	0.211911	0.247348	0.32523	0.172138	0.255284	0.233131	0.317361	0.171085	0.278424
PRRX1_TTCCCC20NTA_AD_2.fastq	0.276982	0.327727	0.189682	0.205609	0.285559	0.324255	0.179872	0.210314	0.292663	0.314689	0.165147	0.227501	0.329533	0.256406	0.135676	0.278386	0.355582	0.213801	0.116721	0.313896
HES5_TCCACG20NCG_Y_2.fastq	0.274065	0.333001	0.184359	0.208574	0.29089	0.329049	0.168628	0.211432	0.288002	0.334858	0.163217	0.213923	0.284138	0.340212	0.162171	0.213479	0.255234	0.349547	0.19801	0.197209
Hnf4a_TCCACG20NCG_Z_2.fastq	0.274065	0.333001	0.184359	0.208574	0.293005	0.327783	0.167241	0.211971	0.286544	0.338998	0.159766	0.214692	0.276345	0.329891	0.172494	0.22127	0.269911	0.319502	0.186155	0.224433
PHOX2A_TGACTC20NGA_Y_2.fastq	0.277231	0.333006	0.184181	0.205582	0.294718	0.32085	0.165937	0.218496	0.341314	0.250495	0.132512	0.275679	0.366164	0.210562	0.113869	0.309405	0.359614	0.217764	0.110219	0.312403
FOXO4_TGACTC20NGA_AC_2.fastq	0.277231	0.333006	0.184181	0.205582	0.289785	0.324295	0.174626	0.211294	0.28456	0.333084	0.166145	0.216211	0.291222	0.33239	0.155351	0.221038	0.358553	0.265615	0.136011	0.239821
RARA_TATAGA20NCG_AD_2.fastq	0.274436	0.337431	0.17975	0.208382	0.283342	0.340288	0.173241	0.203129	0.279871	0.349611	0.164194	0.206324	0.265875	0.359733	0.163412	0.21098	0.254427	0.344321	0.164924	0.236328
Spic_TATAGA20NCG_Z_2.fastq	0.274436	0.337431	0.17975	0.208382	0.294772	0.32646	0.170463	0.208306	0.287646	0.339768	0.161561	0.211025	0.286495	0.348831	0.155563	0.209111	0.279648	0.362226	0.150947	0.207179
GSX1_TCACAC20NCG_Y_2.fastq	0.278668	0.329665	0.18738	0.204286	0.293882	0.331379	0.16709	0.207649	0.295925	0.333165	0.158906	0.212004	0.309176	0.317553	0.143773	0.229498	0.329586	0.288233	0.125614	0.256567
POU2F2_TGACAG20NGA_AC_2.fastq	0.274908	0.334303	0.182628	0.208161	0.301541	0.304247	0.164755	0.229457	0.320887	0.269711	0.145544	0.263858	0.353547	0.208721	0.124941	0.312791	0.362925	0.187299	0.12029	0.329485
HNF4A_TGACAG20NGA_AF_2.fastq	0.274908	0.334303	0.182628	0.208161	0.290323	0.321579	0.172643	0.215456	0.286536	0.326824	0.171078	0.215563	0.282885	0.328428	0.171815	0.216872	0.273167	0.339985	0.174923	0.211926
RFX4_TGACAG20NGA_O_2.fastq	0.274908	0.334303	0.182628	0.208161	0.279234	0.336494	0.184405	0.199867	0.275915	0.315314	0.199393	0.209378	0.267236	0.310081	0.207415	0.215268	0.276689	0.337027	0.183788	0.202496
ALX4_TGTGTC20NGA_W_2.fastq	0.278284	0.337334	0.179574	0.204808	0.304439	0.313484	0.157735	0.224343	0.34518	0.248908	0.12458	0.281332	0.370325	0.20623	0.106137	0.317309	0.377085	0.192848	0.0999663	0.3301
Meis3_TGGACA20NGA_AF_2.fastq	0.274024	0.335761	0.181123	0.209092	0.285813	0.324406	0.172427	0.217354	0.280683	0.326669	0.172465	0.220182	0.274621	0.308206	0.185518	0.231655	0.2674	0.308578	0.190537	0.233485
KLF13_TGGACA20NGA_AE_2.fastq	0.274024	0.335761	0.181123	0.209092	0.28282	0.336759	0.171	0.209421	0.263054	0.380366	0.159183	0.197396	0.22026	0.46167	0.148136	0.169934	0.201495	0.492712	0.147596	0.158197
HOXC10_TGGACA20NGA_Y_2.fastq	0.274024	0.335761	0.181123	0.209092	0.293967	0.325507	0.166372	0.214154	0.327742	0.285536	0.146412	0.24031	0.38308	0.225277	0.117376	0.274267	0.383378	0.224048	0.110496	0.282078
CEBPB_TGGACA20NGA_W_2.fastq	0.274024	0.335761	0.181123	0.209092	0.286547	0.330893	0.170327	0.212232	0.289165	0.303001	0.173234	0.2346	0.288337	0.293884	0.176836	0.240943	0.287722	0.289995	0.17838	0.243903
POU2F1_TCTTTC20NGA_AC_2.fastq	0.27989	0.332386	0.184405	0.20332	0.299322	0.312027	0.16785	0.2208	0.33533	0.24809	0.135994	0.280586	0.365201	0.190086	0.119191	0.325522	0.372029	0.172584	0.114652	0.340735
OLIG2_TCTTTC20NGA_Y_2.fastq	0.27989	0.332386	0.184405	0.20332	0.285985	0.336171	0.174289	0.203555	0.281884	0.343797	0.163591	0.210729	0.286564	0.332951	0.157344	0.223141	0.293638	0.31115	0.147603	0.247609
ETV3_TCAGGA20NCG_W_2.fastq	0.274913	0.337163	0.179609	0.208316	0.279615	0.339615	0.173667	0.207103	0.276402	0.344507	0.169095	0.209995	0.274179	0.345839	0.168229	0.211752	0.272129	0.346163	0.165183	0.216524
ZNF282_TGCCTG20NGA_AC_2.fastq	0.278929	0.336066	0.180692	0.204312	0.29005	0.332702	0.171363	0.205885	0.282021	0.342109	0.167852	0.208019	0.274773	0.352136	0.16406	0.20903	0.26776	0.364026	0.161505	0.206709
HOXB13_TGCCTG20NGA_Y_2.fastq	0.278929	0.336066	0.180692	0.204312	0.289428	0.3352	0.170201	0.205171	0.306747	0.318111	0.156482	0.21866	0.346362	0.27871	0.131638	0.24329	0.354029	0.272916	0.121816	0.251239
Tcf7_TATATC20NCG_AC_2.fastq	0.279044	0.329356	0.187127	0.204472	0.288833	0.331645	0.174393	0.205129	0.280782	0.343333	0.16707	0.208816	0.266174	0.377698	0.15392	0.202208	0.246596	0.423539	0.148334	0.181531
BHLHE23_TATATC20NCG_Y_2.fastq	0.279044	0.329356	0.187127	0.204472	0.289099	0.335052	0.172311	0.203538	0.286224	0.335748	0.172012	0.206016	0.284877	0.336677	0.169546	0.2089	0.284623	0.339346	0.164647	0.211384
OLIG3_TGTCCG20NGA_Y_2.fastq	0.278962	0.338044	0.178296	0.204698	0.286615	0.337227	0.169687	0.206471	0.28735	0.335564	0.166649	0.210437	0.292136	0.32352	0.165853	0.21849	0.297102	0.309504	0.160228	0.233166
CART1_TGCGCC20NGA_Y_2.fastq	0.276215	0.332101	0.183269	0.208415	0.294402	0.326383	0.162421	0.216794	0.344652	0.244788	0.124986	0.285574	0.376461	0.193035	0.103393	0.327112	0.378778	0.187848	0.0983101	0.335064
OLIG2_TGCGCC20NGA_AE_2.fastq	0.276215	0.332101	0.183269	0.208415	0.282198	0.335969	0.172254	0.209579	0.279349	0.340851	0.166915	0.212885	0.275634	0.341259	0.167991	0.215115	0.269646	0.348191	0.16727	0.214893
NEUROG2_TGGCGG20NGA_AE_2.fastq	0.282579	0.335946	0.179338	0.202137	0.290077	0.328891	0.171341	0.209691	0.287691	0.328032	0.172949	0.211328	0.282871	0.328461	0.178268	0.210399	0.270977	0.339429	0.185015	0.204579
PRDM4_TAGCAG20NCG_AC_2.fastq	0.281	0.327701	0.18758	0.203718	0.303251	0.303814	0.179686	0.213249	0.293678	0.318536	0.170053	0.217733	0.286692	0.33585	0.160866	0.216592	0.246829	0.391962	0.151073	0.210137
IRF5_TAACAA20NCG_AD_2.fastq	0.274272	0.328107	0.187116	0.210505	0.28637	0.330065	0.176008	0.207557	0.282399	0.338728	0.168613	0.21026	0.273851	0.350595	0.164735	0.21082	0.288709	0.333806	0.155467	0.222017
NHLH1_TGGGCG20NGA_W_2.fastq	0.277167	0.336135	0.179068	0.20763	0.288265	0.338118	0.16986	0.203758	0.281319	0.344328	0.171292	0.203061	0.275186	0.348428	0.174173	0.202212	0.268834	0.350799	0.178099	0.202268
SNAI2_TCGTTA20NGA_O_2.fastq	0.279085	0.335263	0.17984	0.205811	0.282923	0.338152	0.175287	0.203638	0.282679	0.334028	0.178385	0.204908	0.281426	0.331822	0.180441	0.206311	0.280401	0.342221	0.174519	0.202859
NFIB_TCATCA20NCG_AD_2.fastq	0.278748	0.331658	0.183426	0.206168	0.287374	0.336022	0.174633	0.201972	0.281471	0.34062	0.171614	0.206295	0.266581	0.306263	0.219161	0.207996	0.266338	0.298043	0.220763	0.214856
E2F2_TACTCA20NCG_W_2.fastq	0.282603	0.325247	0.189791	0.202359	0.287882	0.327191	0.18046	0.204467	0.281016	0.337726	0.17151	0.209748	0.275733	0.343482	0.166121	0.214665	0.27286	0.34396	0.161761	0.221419
HEY2_TCGATC20NGA_Y_2.fastq	0.281032	0.328863	0.185886	0.20422	0.286924	0.3283	0.176765	0.20801	0.282654	0.337192	0.169488	0.210667	0.278802	0.34546	0.16226	0.213478	0.270682	0.357265	0.154197	0.217856
Vdr_TCCGCA20NCG_Z_2.fastq	0.277943	0.328674	0.18601	0.207372	0.293915	0.325009	0.169268	0.211807	0.287021	0.339099	0.159703	0.214176	0.285393	0.347203	0.155281	0.212123	0.314876	0.31237	0.165474	0.207281
Alx1_TAAAGC20NCG_Z_2.fastq	0.272427	0.327292	0.18725	0.213031	0.30115	0.301192	0.170491	0.227167	0.346985	0.233373	0.132891	0.286751	0.380543	0.181084	0.110201	0.328172	0.384611	0.17313	0.104929	0.33733
ELF1_TATGGG20NCG_W_2.fastq	0.284578	0.33233	0.182178	0.200913	0.295043	0.320362	0.179052	0.205542	0.293002	0.325188	0.172877	0.208933	0.293661	0.324919	0.172898	0.208522	0.294088	0.321705	0.173365	0.210841
NKX6-2_TTACAT20NTA_AF_2.fastq	0.280072	0.32948	0.185018	0.205429	0.316454	0.288435	0.160513	0.234598	0.350046	0.243368	0.136551	0.270035	0.363754	0.223888	0.126212	0.286147	0.369935	0.213319	0.1202	0.296546
ERF_TCAGAG20NCG_W_2.fastq	0.277674	0.33775	0.176705	0.207871	0.285069	0.336456	0.17279	0.205684	0.281166	0.342597	0.168238	0.207999	0.278677	0.344708	0.167202	0.209414	0.275631	0.345684	0.165872	0.212813
Esrra_TAGCTC20NCG_AC_2.fastq	0.280948	0.327069	0.187168	0.204815	0.294228	0.318986	0.174651	0.212135	0.285398	0.332106	0.165884	0.216612	0.276482	0.348257	0.156879	0.218382	0.282876	0.324331	0.181093	0.2117
Creb5_TATCGC20NCG_Z_2.fastq	0.286006	0.31414	0.20008	0.199774	0.293287	0.329038	0.167216	0.21046	0.284197	0.339315	0.160807	0.215681	0.281529	0.329721	0.168123	0.220627	0.281411	0.316571	0.167921	0.234096
PHOX2B_TGGTCT20NGA_Y_2.fastq	0.282335	0.330926	0.183278	0.20346	0.31512	0.297389	0.155659	0.231832	0.359142	0.233272	0.123057	0.284529	0.374547	0.208496	0.109574	0.307383	0.375876	0.205889	0.104798	0.313436
MYBL2_TGAGTG20NGA_AC_2.fastq	0.281003	0.342539	0.171425	0.205033	0.289383	0.333045	0.167368	0.210204	0.284644	0.336859	0.165156	0.213341	0.290606	0.304802	0.174866	0.229726	0.298475	0.272458	0.187093	0.241973
ETV6_TGAGTG20NGA_AF_2.fastq	0.281003	0.342539	0.171425	0.205033	0.285874	0.332928	0.168509	0.212689	0.279078	0.337613	0.170322	0.212987	0.258527	0.344915	0.17502	0.221538	0.234553	0.349147	0.180281	0.23602
NKX3-1_TCCCTC20NCG_AD_2.fastq	0.279982	0.327041	0.186773	0.206204	0.287868	0.33308	0.173781	0.205272	0.286402	0.334827	0.16721	0.21156	0.279954	0.339905	0.163549	0.216592	0.285763	0.328961	0.152796	0.23248
DRGX_TCCCTC20NCG_Y_2.fastq	0.279982	0.327041	0.186773	0.206204	0.29679	0.322006	0.167175	0.214029	0.349491	0.236652	0.125005	0.288851	0.380578	0.182899	0.103697	0.332827	0.384635	0.173901	0.0987638	0.3427
GMEB2_TCGCGC20NGA_Y_2.fastq	0.279967	0.331374	0.182433	0.206226	0.282651	0.335428	0.173778	0.208144	0.279244	0.342844	0.167733	0.210178	0.27705	0.346806	0.164231	0.211913	0.273399	0.349935	0.160742	0.215923
NKX2-8_TAGGCA20NCG_Y_2.fastq	0.27571	0.326741	0.187028	0.210521	0.284923	0.321188	0.174483	0.219406	0.284755	0.318802	0.165437	0.231005	0.286017	0.312713	0.157974	0.243296	0.286957	0.309038	0.153019	0.250986
SPIC_TAGGCA20NCG_AD_2.fastq	0.27571	0.326741	0.187028	0.210521	0.284849	0.325514	0.178587	0.21105	0.282554	0.334284	0.167849	0.215312	0.275434	0.347081	0.162895	0.21459	0.269669	0.361913	0.155283	0.213135
ZNF238_TGGTGA20NGA_AC_2.fastq	0.280077	0.333932	0.179624	0.206367	0.289441	0.323971	0.172815	0.213773	0.283669	0.332645	0.166478	0.217209	0.286055	0.335961	0.161075	0.216908	0.298434	0.31744	0.162498	0.221628
NRF1_TAGCGA20NCG_AC_2.fastq	0.277987	0.332655	0.180853	0.208506	0.29598	0.320436	0.171031	0.212552	0.282705	0.332626	0.17296	0.211709	0.219601	0.33691	0.264339	0.17915	0.212374	0.334956	0.27499	0.17768
ATF4_TGGAAT20NGA_W_2.fastq	0.277425	0.337018	0.176404	0.209153	0.287627	0.33413	0.173603	0.204639	0.283093	0.342944	0.167528	0.206435	0.280113	0.346711	0.165593	0.207583	0.27909	0.346021	0.16524	0.209649
NKX2-3_TGGAAT20NGA_AE_2.fastq	0.277425	0.337018	0.176404	0.209153	0.283558	0.336067	0.172942	0.207433	0.289828	0.32414	0.174355	0.211676	0.276935	0.34283	0.167682	0.212553	0.274542	0.348202	0.16134	0.215916
RXRG_TGGAAT20NGA_Y_2.fastq	0.277425	0.337018	0.176404	0.209153	0.288337	0.331024	0.172672	0.207967	0.245743	0.357612	0.162824	0.23382	0.218241	0.358681	0.162506	0.260572	0.214495	0.357401	0.164766	0.263338
DUXA_TTCACA20NTA_AF_2.fastq	0.276809	0.329202	0.184144	0.209846	0.286194	0.32473	0.175192	0.213884	0.286601	0.327604	0.161643	0.224153	0.284769	0.325179	0.148144	0.241908	0.330133	0.243906	0.135637	0.290323
RHOXF1_TTAGAA20NTA_AE_2.fastq	0.280058	0.33508	0.178232	0.206629	0.283912	0.337135	0.172462	0.206491	0.27947	0.337739	0.174209	0.208582	0.273758	0.341036	0.173817	0.211389	0.266651	0.348077	0.172428	0.212844
GSC2_TTAGAA20NTA_AF_2.fastq	0.280058	0.33508	0.178232	0.206629	0.286949	0.331472	0.171022	0.210556	0.282463	0.339196	0.163716	0.214625	0.277512	0.342861	0.159526	0.220102	0.26979	0.353649	0.155997	0.220564
ZBTB7A_TGAATA20NGA_W_2.fastq	0.278846	0.336835	0.17646	0.207859	0.287691	0.340797	0.168738	0.202774	0.280972	0.352205	0.161324	0.205499	0.275181	0.359192	0.157249	0.208379	0.268579	0.365439	0.152836	0.213146
RARG_TGTTAT20NGA_Y_2.fastq	0.281802	0.332993	0.180203	0.205003	0.284903	0.335474	0.173276	0.206346	0.275586	0.343656	0.169179	0.211579	0.233751	0.32667	0.173835	0.265745	0.228395	0.31739	0.175413	0.278802
Dbp_TAAATG20NCG_Z_2.fastq	0.27493	0.330517	0.182663	0.21189	0.298607	0.320233	0.171007	0.210153	0.3052	0.295733	0.160383	0.238683	0.31676	0.257957	0.154201	0.271082	0.316644	0.252836	0.153143	0.277377
HIC2_TGAGCA20NGA_AC_2.fastq	0.274952	0.331039	0.182024	0.211986	0.286072	0.325623	0.173711	0.214594	0.277107	0.336132	0.169095	0.217667	0.267709	0.349515	0.163767	0.219008	0.255622	0.36016	0.172454	0.211763
YY2_TGAGCA20NGA_AE_2.fastq	0.274952	0.331039	0.182024	0.211986	0.281148	0.341065	0.170044	0.207743	0.272729	0.349328	0.169662	0.208281	0.259091	0.354382	0.172368	0.214159	0.237542	0.3569	0.181431	0.224127
RXRB_TGAGCA20NGA_Y_2.fastq	0.274952	0.331039	0.182024	0.211986	0.285546	0.329705	0.173749	0.211	0.285434	0.33361	0.16742	0.213536	0.267293	0.338521	0.16408	0.230106	0.246356	0.346552	0.156911	0.250181
MSX1_TGCTTA20NGA_AE_2.fastq	0.279924	0.33191	0.181143	0.207023	0.285474	0.334499	0.173792	0.206236	0.282415	0.337278	0.167647	0.212661	0.278355	0.335497	0.166156	0.219992	0.279064	0.329877	0.161901	0.229159
GMEB2_TGGATG20NGA_O_2.fastq	0.284019	0.331045	0.181997	0.20294	0.292267	0.324293	0.184295	0.199145	0.283885	0.317576	0.205377	0.193162	0.288111	0.309895	0.211555	0.190439	0.294418	0.325789	0.181676	0.198117
HOXD12_TCAGTC20NCG_Y_2.fastq	0.278445	0.329193	0.183832	0.20853	0.287895	0.326291	0.166884	0.21893	0.323131	0.280512	0.146297	0.25006	0.361502	0.222041	0.123272	0.293185	0.369291	0.201709	0.114021	0.314979
Barhl1_TCAGTC20NCG_AC_2.fastq	0.278445	0.329193	0.183832	0.20853	0.294262	0.316374	0.165705	0.22366	0.317943	0.283701	0.148977	0.249379	0.359229	0.228699	0.133895	0.278177	0.369079	0.21474	0.134245	0.281936
NKX6-2_TGGCAA20NGA_AE_2.fastq	0.277103	0.329854	0.183171	0.209873	0.287903	0.320175	0.172992	0.218931	0.31548	0.278685	0.151677	0.254158	0.332629	0.249703	0.137622	0.280047	0.347168	0.225671	0.124097	0.303064
RXRG_TTCTCT20NTA_AD_2.fastq	0.283305	0.326542	0.186428	0.203725	0.282315	0.33339	0.183132	0.201164	0.275036	0.343353	0.170102	0.211509	0.260031	0.359426	0.16	0.220543	0.238992	0.362994	0.154261	0.243753
HOXA13_TTCTCT20NTA_AF_2.fastq	0.283305	0.326542	0.186428	0.203725	0.288867	0.320726	0.180793	0.209614	0.286862	0.326278	0.164806	0.222055	0.291348	0.318649	0.152434	0.237569	0.298384	0.308527	0.142471	0.250618
Elf5_TATTGT20NCG_Z_2.fastq	0.280664	0.334529	0.178297	0.20651	0.286257	0.327363	0.172808	0.213572	0.270812	0.332663	0.167534	0.228991	0.249193	0.331671	0.167775	0.251361	0.237807	0.334148	0.166705	0.26134
VDR_TATTGT20NCG_AC_2.fastq	0.280664	0.334529	0.178297	0.20651	0.288121	0.329931	0.174981	0.206967	0.288172	0.347028	0.166015	0.198785	0.321589	0.32698	0.164921	0.18651	0.340739	0.302934	0.165038	0.191289
HEY1_TGAAAC20NGA_Y_2.fastq	0.277822	0.333077	0.179747	0.209354	0.28468	0.338471	0.173256	0.203593	0.278685	0.345024	0.169178	0.207114	0.27449	0.35024	0.168407	0.206864	0.264596	0.359512	0.164633	0.211259
ALX3_TGCAAG20NGA_AE_2.fastq	0.271001	0.331193	0.181419	0.216388	0.282639	0.324849	0.174793	0.21772	0.294749	0.310896	0.15545	0.238905	0.347881	0.227253	0.118849	0.306017	0.363516	0.204244	0.105208	0.327032
UNCX_TGCAAG20NGA_AF_2.fastq	0.271001	0.331193	0.181419	0.216388	0.300378	0.293982	0.162907	0.242733	0.353119	0.215213	0.120542	0.311126	0.369251	0.188919	0.106635	0.335195	0.377292	0.17632	0.101603	0.344785
SMAD3_TGGGTA20NGA_AC_2.fastq	0.278747	0.336859	0.175711	0.208683	0.281855	0.338719	0.173812	0.205613	0.27447	0.345503	0.177632	0.202394	0.268691	0.34797	0.185301	0.198038	0.267529	0.322031	0.203883	0.206557
ELF1_TGGGTA20NGA_O_2.fastq	0.278747	0.336859	0.175711	0.208683	0.273075	0.341591	0.177178	0.208156	0.268677	0.342911	0.180681	0.207732	0.263582	0.34509	0.183719	0.207609	0.274455	0.341937	0.176489	0.207119
MEIS3_TGGGTA20NGA_Y_2.fastq	0.278747	0.336859	0.175711	0.208683	0.283319	0.334161	0.17263	0.20989	0.284925	0.308724	0.179037	0.227315	0.284468	0.27368	0.188971	0.252882	0.278128	0.27632	0.189981	0.255571
CEBPD_TAATGA20NCG_Y_2.fastq	0.277219	0.327138	0.184965	0.210678	0.292483	0.318657	0.175795	0.213065	0.297267	0.311211	0.170335	0.221187	0.300075	0.293132	0.171106	0.235687	0.298967	0.286862	0.170725	0.243446
DLX2_TTCATG20NTA_AF_2.fastq	0.28416	0.333487	0.178471	0.203881	0.298577	0.317875	0.166141	0.217407	0.317304	0.292041	0.146763	0.243892	0.337868	0.259577	0.130648	0.271907	0.348429	0.242783	0.121895	0.286893
GSC_TGGGAC20NGA_AE_2.fastq	0.282035	0.32939	0.182279	0.206296	0.295433	0.316463	0.173762	0.214341	0.2944	0.319674	0.165002	0.220923	0.291165	0.320736	0.162126	0.225972	0.293502	0.308818	0.152921	0.244759
BHLHB2_TGGGAC20NGA_Y_2.fastq	0.282035	0.32939	0.182279	0.206296	0.295519	0.321311	0.173671	0.209499	0.282057	0.326214	0.184125	0.207604	0.262217	0.32161	0.211193	0.204981	0.258239	0.320748	0.21499	0.206023
PKNOX2_TGTATT20NGA_Y_2.fastq	0.283436	0.328998	0.182659	0.204906	0.287324	0.330737	0.174055	0.207884	0.282072	0.341095	0.164683	0.212151	0.277736	0.345845	0.160188	0.216231	0.267571	0.347086	0.161442	0.223901
PROP1_TGTATT20NGA_AE_2.fastq	0.283436	0.328998	0.182659	0.204906	0.286954	0.329965	0.174686	0.208395	0.302263	0.308531	0.159664	0.229542	0.311217	0.294628	0.150418	0.243737	0.314276	0.290727	0.143359	0.251638
HLF_TAGCCT20NCG_AD_2.fastq	0.280049	0.319453	0.191944	0.208554	0.286151	0.324954	0.178591	0.210304	0.284421	0.330684	0.169261	0.215634	0.28188	0.335622	0.161752	0.220746	0.280928	0.339187	0.14905	0.230835
ZBTB7B_TAGCCT20NCG_AC_2.fastq	0.280049	0.319453	0.191944	0.208554	0.284695	0.339736	0.172308	0.203261	0.276824	0.358044	0.170022	0.195109	0.270664	0.380252	0.167283	0.181802	0.268172	0.394042	0.168337	0.169449
CPEB1_TAACCC20NCG_AC_2.fastq	0.279663	0.319002	0.192353	0.208982	0.300473	0.317025	0.170125	0.212377	0.297641	0.320591	0.158249	0.223518	0.321615	0.302208	0.143502	0.232675	0.34981	0.275755	0.134056	0.240379
Irx3_TACTGC20NCG_Z_2.fastq	0.284023	0.325326	0.185683	0.204967	0.301324	0.311211	0.172237	0.215228	0.295941	0.319782	0.163848	0.220429	0.308274	0.309543	0.156268	0.225915	0.334575	0.27605	0.144696	0.244679
GSX2_TCCAAC20NCG_Y_2.fastq	0.282572	0.325531	0.185415	0.206482	0.302941	0.321831	0.166443	0.208785	0.326396	0.288465	0.148991	0.236148	0.364205	0.232728	0.125508	0.27756	0.376093	0.21324	0.114907	0.29576
ZBTB49_TCTAAT20NGA_AC_2.fastq	0.275607	0.328791	0.182138	0.213464	0.285087	0.327684	0.175445	0.211783	0.273183	0.342769	0.164204	0.219844	0.27371	0.339395	0.15042	0.236476	0.276596	0.329341	0.151003	0.24306
MEIS2_TCGCTG20NGA_AA_2.fastq	0.285572	0.325667	0.185256	0.203505	0.279815	0.345259	0.167093	0.207833	0.27667	0.347703	0.156167	0.21946	0.287633	0.33168	0.165796	0.21489
ETS1_TGTAAA20NGA_AF_2.fastq	0.279881	0.330617	0.180266	0.209237	0.287919	0.319682	0.176191	0.216209	0.283732	0.325703	0.177182	0.213383	0.275195	0.326345	0.195996	0.202464	0.246276	0.34085	0.223513	0.189361
MEIS1_TGACCT20NGA_O_2.fastq	0.28568	0.320398	0.190272	0.20365	0.292109	0.305567	0.191273	0.211051	0.294149	0.299145	0.192685	0.214021	0.295996	0.292753	0.1935	0.217752	0.288591	0.316236	0.190317	0.204856
NEUROD2_TGACCT20NGA_AE_2.fastq	0.28568	0.320398	0.190272	0.20365	0.291	0.3279	0.177091	0.204008	0.282418	0.329763	0.180083	0.207736	0.274189	0.328605	0.18682	0.210385	0.263402	0.333699	0.192193	0.210706
MAX_TGACCT20NGA_Y_2.fastq	0.28568	0.320398	0.190272	0.20365	0.286485	0.322641	0.18797	0.202905	0.272695	0.335765	0.186831	0.20471	0.248648	0.33569	0.219661	0.196001	0.238788	0.337241	0.229704	0.194268
ISX_TATTTA20NCG_Y_2.fastq	0.280067	0.3295	0.181127	0.209305	0.299395	0.311811	0.163305	0.22549	0.358584	0.223607	0.12127	0.296539	0.383659	0.186876	0.103419	0.326045	0.389223	0.18194	0.0992701	0.329567
RFX3_TGGCTT20NGA_AC_2.fastq	0.281793	0.329147	0.181403	0.207657	0.290673	0.32624	0.172249	0.210837	0.280109	0.34148	0.161981	0.216429	0.274772	0.327213	0.181999	0.216016	0.270057	0.309015	0.20614	0.214788
MNT_TCTTCT20NGA_Y_2.fastq	0.283983	0.323598	0.186933	0.205485	0.288419	0.331698	0.177533	0.20235	0.281588	0.343543	0.167496	0.207373	0.274696	0.35254	0.158831	0.213933	0.246744	0.380839	0.130495	0.241922
Sox11_TCTTCT20NGA_AF_2.fastq	0.283983	0.323598	0.186933	0.205485	0.288972	0.322433	0.178814	0.209781	0.279107	0.335383	0.17248	0.21303	0.268707	0.346837	0.167737	0.216719	0.261137	0.325292	0.16984	0.243731
ESX1_TCTTCT20NGA_AE_2.fastq	0.283983	0.323598	0.186933	0.205485	0.311733	0.295379	0.164397	0.228492	0.363753	0.220777	0.12143	0.29404	0.378654	0.193468	0.109579	0.318299	0.381721	0.186591	0.107348	0.324341
DLX4_TCTTCT20NGA_AC_2.fastq	0.283983	0.323598	0.186933	0.205485	0.294595	0.31839	0.177215	0.2098	0.287782	0.324644	0.165643	0.221931	0.304853	0.300311	0.14297	0.251866	0.355607	0.225665	0.118111	0.300617
EBF1_TATAAG20NCG_AC_2.fastq	0.280641	0.327591	0.182772	0.208996	0.293783	0.327505	0.174146	0.204566	0.282687	0.342827	0.166558	0.207928	0.267464	0.371484	0.156169	0.204883	0.255408	0.374108	0.165449	0.205034
ZNF740_TGTGAG20NGA_AE_2.fastq	0.282111	0.331456	0.178533	0.207901	0.28861	0.325347	0.174343	0.211701	0.286695	0.33608	0.166381	0.210844	0.278855	0.360064	0.159076	0.202005	0.260884	0.39758	0.153066	0.188471
MESP1_TACCCG20NCG_Y_2.fastq	0.279234	0.31964	0.190219	0.210907	0.297125	0.313567	0.171622	0.217686	0.29605	0.319787	0.164975	0.219188	0.289522	0.333251	0.155824	0.221403	0.28208	0.355346	0.145797	0.216777
TFAP2A_TTGCAC20NTA_AF_2.fastq	0.281338	0.324275	0.185487	0.208899	0.289064	0.319321	0.176754	0.214861	0.282467	0.328717	0.170623	0.218193	0.2684	0.337848	0.180075	0.213677	0.253025	0.354679	0.18706	0.205237
FOXJ2_TGACGA20NGA_W_2.fastq	0.27976	0.325015	0.184466	0.210759	0.297295	0.33722	0.163521	0.201964	0.308019	0.336926	0.15296	0.202095	0.389223	0.289236	0.124262	0.19728	0.505431	0.213313	0.0908023	0.190453
TFEB_TAGTTT20NCG_W_2.fastq	0.287252	0.325496	0.183863	0.203389	0.284713	0.331066	0.183184	0.201037	0.274087	0.329933	0.194849	0.201131	0.278832	0.309124	0.188139	0.223905	0.265961	0.317579	0.212419	0.204042
Nr2f6_TAGTTT20NCG_Z_2.fastq	0.287252	0.325496	0.183863	0.203389	0.295489	0.315856	0.174285	0.21437	0.288607	0.330862	0.165465	0.215067	0.260895	0.342456	0.165285	0.231364	0.23896	0.360147	0.156708	0.244186
NR2F1_TCTGAC20NGA_AE_2.fastq	0.281928	0.322216	0.187124	0.208732	0.267576	0.353339	0.17317	0.205915	0.241118	0.378075	0.167298	0.213509	0.224838	0.393079	0.163348	0.218735	0.210346	0.405872	0.159611	0.224171
PHOX2B_TGCTGT20NGA_AE_2.fastq	0.283584	0.328603	0.180352	0.207461	0.293007	0.321461	0.16981	0.215723	0.350338	0.241574	0.127145	0.280943	0.368456	0.213515	0.113457	0.304572	0.373213	0.205132	0.108923	0.312733
CEBPE_TGAGGC20NGA_W_2.fastq	0.287294	0.32033	0.188612	0.203764	0.29272	0.321175	0.180165	0.205941	0.294193	0.31838	0.176424	0.211002	0.294748	0.307084	0.177865	0.220302	0.294679	0.29708	0.18004	0.228201
ZIC4_TGAGGC20NGA_AC_2.fastq	0.287294	0.32033	0.188612	0.203764	0.293641	0.317849	0.179676	0.208834	0.283192	0.332229	0.175554	0.209025	0.238433	0.385503	0.190703	0.185362	0.176902	0.443128	0.226689	0.153281
KLF14_TTGGGA20NTA_AF_2.fastq	0.286091	0.328009	0.180889	0.205011	0.297633	0.31583	0.177502	0.209035	0.294329	0.323678	0.173082	0.208911	0.275297	0.364478	0.167455	0.19277	0.235226	0.442063	0.160183	0.162528
Zfp740_TCAACC20NCG_Z_2.fastq	0.283004	0.311812	0.197026	0.208158	0.299307	0.334934	0.16817	0.197588	0.269362	0.410089	0.139962	0.180586	0.230072	0.514076	0.109884	0.145968	0.199389	0.579389	0.0928849	0.128336
NFIX_TCAACC20NCG_AC_2.fastq	0.283004	0.311812	0.197026	0.208158	0.296304	0.317177	0.181908	0.204611	0.28238	0.32223	0.188979	0.206411	0.253297	0.313072	0.233907	0.199724	0.252672	0.306602	0.242033	0.198693
POU6F2_TATCAT20NCG_AC_2.fastq	0.286706	0.320137	0.188693	0.204463	0.292142	0.326686	0.174802	0.20637	0.281712	0.340006	0.166166	0.212116	0.273292	0.355207	0.15615	0.215352	0.281828	0.344244	0.146931	0.226996
Srebf1_TACATT20NCG_Z_2.fastq	0.281566	0.322694	0.18587	0.209871	0.295464	0.320472	0.172565	0.211499	0.290345	0.325232	0.17049	0.213934	0.28526	0.329075	0.170169	0.215496	0.278916	0.33527	0.170605	0.215209
ZBED1_TAATAG20NCG_W_2.fastq	0.281411	0.324821	0.183586	0.210182	0.281488	0.333022	0.176232	0.209258	0.275441	0.343775	0.167908	0.212876	0.271708	0.334301	0.172429	0.221562	0.273417	0.29708	0.190052	0.239451
MAFK_TTAAAG20NTA_AE_2.fastq	0.280715	0.328264	0.179981	0.211039	0.28734	0.332205	0.172466	0.207989	0.285572	0.336501	0.165735	0.212192	0.288724	0.322591	0.169398	0.219287	0.288477	0.317885	0.166284	0.227355
NKX2-3_TGCTAC20NGA_Y_2.fastq	0.282194	0.320429	0.187548	0.20983	0.294076	0.323875	0.173744	0.208305	0.291391	0.330361	0.164753	0.213495	0.291045	0.334384	0.156781	0.21779	0.284402	0.347847	0.14641	0.221341
MYBL1_TTGCGT20NTA_AF_2.fastq	0.283853	0.328867	0.179027	0.208254	0.292066	0.327612	0.170524	0.209799	0.29195	0.320214	0.173547	0.214289	0.298185	0.290957	0.183383	0.227476	0.294535	0.283211	0.189008	0.233247
NRL_TGGAGC20NGA_O_2.fastq	0.284917	0.327336	0.18043	0.207317	0.289255	0.328202	0.17174	0.210803	0.29953	0.312326	0.172958	0.215186	0.306497	0.299595	0.174859	0.219049	0.277736	0.343784	0.174454	0.204026
HOXC11_TGCGAA20NGA_AF_2.fastq	0.281827	0.326542	0.181166	0.210465	0.291395	0.318575	0.172078	0.217951	0.296059	0.310182	0.16932	0.224439	0.299678	0.303311	0.168075	0.228936	0.300719	0.300375	0.168269	0.230637
TCF4_TGCGAA20NGA_W_2.fastq	0.281827	0.326542	0.181166	0.210465	0.278499	0.339029	0.179537	0.202935	0.260687	0.349452	0.189769	0.200091	0.244873	0.356939	0.203235	0.194954	0.235645	0.360685	0.209524	0.194146
NFAT5_TGATAA20NGA_AA_2.fastq	0.2806	0.326655	0.180748	0.211997	0.298008	0.302665	0.165982	0.233345	0.319496	0.2555	0.167061	0.257944	0.310925	0.274142	0.17091	0.244023
OTX1_TGATAA20NGA_Y_2.fastq	0.2806	0.326655	0.180748	0.211997	0.287306	0.329913	0.17278	0.210001	0.281625	0.324565	0.162991	0.230819	0.270562	0.309343	0.152768	0.267328	0.265058	0.314506	0.145726	0.27471
DBP_TAACTT20NCG_W_2.fastq	0.284981	0.316328	0.190957	0.207734	0.296223	0.315986	0.175885	0.211906	0.314749	0.274862	0.167282	0.243106	0.318422	0.256211	0.167055	0.258312	0.318786	0.246094	0.167257	0.267863
HEY2_TCTCAA20NGA_AF_2.fastq	0.282725	0.315483	0.191083	0.210708	0.293499	0.310783	0.182056	0.213661	0.285975	0.319426	0.178767	0.215832	0.27728	0.327676	0.176179	0.218865	0.266064	0.339758	0.17512	0.219059
NFKB1_TCTCAA20NGA_AA_2.fastq	0.282725	0.315483	0.191083	0.210708	0.272485	0.342787	0.172574	0.212153	0.252615	0.344665	0.194137	0.208584	0.27062	0.324083	0.196733	0.208564
SOX9_TCTCAA20NGA_O_2.fastq	0.282725	0.315483	0.191083	0.210708	0.316368	0.285684	0.17487	0.223078	0.334622	0.25802	0.165917	0.241442	0.338808	0.23788	0.157933	0.265379	0.302874	0.294332	0.17646	0.226335
HOXA2_TTATTA20NTA_AF_2.fastq	0.282046	0.329005	0.177395	0.211554	0.287646	0.327662	0.169856	0.214836	0.286086	0.327715	0.162419	0.223779	0.28823	0.320857	0.156796	0.234116	0.287008	0.320382	0.151919	0.24069
KLF16_TTGATT20NTA_AF_2.fastq	0.286048	0.326991	0.178891	0.208069	0.282369	0.33723	0.173559	0.206842	0.275366	0.350637	0.165683	0.208313	0.26534	0.36944	0.159251	0.20597	0.247887	0.404394	0.153115	0.194604
GATA3_TGTCGT20NGA_AC_2.fastq	0.289268	0.327979	0.177841	0.204912	0.29266	0.338548	0.171027	0.197766	0.284086	0.346366	0.165561	0.203987	0.285134	0.342408	0.159203	0.213255	0.323621	0.279142	0.160551	0.236686
Zfp652_TACGAG20NCG_Z_2.fastq	0.281451	0.321718	0.183983	0.212848	0.306163	0.305094	0.172593	0.21615	0.303117	0.315086	0.165325	0.216472	0.302788	0.320404	0.159497	0.21731	0.303687	0.316298	0.144281	0.235734
Atf4_TGCCGC20NGA_Z_2.fastq	0.288317	0.317942	0.187666	0.206076	0.298358	0.315453	0.177197	0.208992	0.299099	0.319244	0.173111	0.208546	0.297171	0.299521	0.184884	0.218425	0.304602	0.278222	0.184959	0.232216
MEOX1_TACCTA20NCG_W_2.fastq	0.285372	0.316188	0.189376	0.209064	0.297072	0.311317	0.179182	0.212429	0.291521	0.31927	0.168565	0.220644	0.28831	0.321801	0.161552	0.228337	0.287791	0.317541	0.154328	0.24034
FOXO1_TTCAGC20NTA_AF_2.fastq	0.284464	0.312587	0.192683	0.210266	0.296318	0.312365	0.182142	0.209174	0.292945	0.32289	0.171548	0.212618	0.299387	0.32499	0.161999	0.213624	0.336799	0.303257	0.144611	0.215333
Bhlhb2_TAATTC20NCG_Z_2.fastq	0.280064	0.318211	0.186987	0.214738	0.291093	0.316813	0.17528	0.216813	0.278714	0.326606	0.177149	0.217531	0.255546	0.318706	0.218687	0.207061	0.251595	0.320498	0.220996	0.206911
Hoxa2_TACCGT20NCG_Z_2.fastq	0.286919	0.319785	0.184699	0.208597	0.306616	0.303325	0.170252	0.219806	0.31792	0.286604	0.153034	0.242443	0.369791	0.209184	0.120482	0.300543	0.385093	0.186116	0.106494	0.322297
NR2F6_TCTTGA20NGA_AE_2.fastq	0.283932	0.321277	0.183125	0.211665	0.278715	0.338351	0.174759	0.208175	0.241112	0.383777	0.157399	0.217712	0.198335	0.4058	0.145279	0.250587	0.182711	0.40632	0.139706	0.271264
DLX1_TCTTGA20NGA_AC_2.fastq	0.283932	0.321277	0.183125	0.211665	0.293579	0.317004	0.17628	0.213136	0.283755	0.332128	0.161535	0.222582	0.283822	0.330262	0.144845	0.24107	0.31541	0.274213	0.130012	0.280364
Jdp2_TATCTG20NCG_Z_2.fastq	0.28665	0.313611	0.190233	0.209506	0.298118	0.322289	0.171783	0.207809	0.28883	0.335754	0.160845	0.21457	0.285061	0.320628	0.173085	0.221226	0.282555	0.316608	0.180594	0.220243
EGR1_TCTCTT20NGA_Y_2.fastq	0.289991	0.310303	0.192597	0.207109	0.296103	0.314751	0.183696	0.20545	0.283197	0.34136	0.171047	0.204396	0.262052	0.391939	0.16287	0.183139	0.252833	0.405777	0.156849	0.184542
CEBPG_TAAAAT20NCG_AC_2.fastq	0.281249	0.316635	0.185651	0.216465	0.293795	0.315362	0.17689	0.213953	0.286712	0.316481	0.173429	0.223378	0.283126	0.306135	0.17825	0.23249	0.281984	0.296596	0.183277	0.238144
PROX1_TGCAGA20NGA_AF_2.fastq	0.287909	0.316249	0.185335	0.210506	0.289172	0.318906	0.173347	0.218575	0.287683	0.3217	0.172476	0.218141	0.28551	0.324428	0.171328	0.218734	0.274458	0.341769	0.172457	0.211317
GBX2_TGATTT20NGA_AE_2.fastq	0.295153	0.315081	0.185205	0.204561	0.296452	0.314382	0.182206	0.206961	0.293204	0.319832	0.174191	0.212772	0.290269	0.321098	0.169117	0.219516	0.293138	0.315519	0.159414	0.23193
SREBF2_TGAGAT20NGA_Y_2.fastq	0.291556	0.318573	0.181099	0.208772	0.295894	0.320365	0.175939	0.207802	0.296168	0.32216	0.173588	0.208084	0.288068	0.334481	0.173906	0.203545	0.279913	0.339117	0.173509	0.207461
PRRX2_TGGGGT20NGA_AE_2.fastq	0.292215	0.313631	0.185354	0.2088	0.29887	0.309436	0.181717	0.209977	0.30609	0.302152	0.169405	0.222353	0.349576	0.238062	0.137481	0.27488	0.373493	0.201224	0.119646	0.305636
En2_TCAGCT20NCG_Z_2.fastq	0.313788	0.245413	0.230832	0.209966	0.308232	0.278281	0.194677	0.218809	0.304802	0.286891	0.178339	0.229968	0.308682	0.283038	0.16506	0.243219	0.312356	0.275396	0.161283	0.250966
ELF5_TGCCGC20NCG_V_2.fastq	0.267958	0.350408	0.191031	0.190603	0.276912	0.37494	0.158794	0.189353	0.269873	0.36718	0.166505	0.196443	0.258961	0.3481	0.17804	0.214899	0.250482	0.33187	0.183457	0.23419
ZNF143_TGCAAG20NCG_V_2.fastq	0.271032	0.356502	0.184221	0.188246	0.299219	0.344947	0.170017	0.185817	0.293635	0.356052	0.165101	0.185212	0.283571	0.376288	0.155794	0.184347	0.288684	0.357331	0.160428	0.193557
Pknox2_TGCTCG20NCG_Q_2.fastq	0.273676	0.346939	0.191015	0.18837	0.290263	0.371053	0.153757	0.184927	0.285827	0.374601	0.149084	0.190488	0.277792	0.375006	0.149207	0.197995	0.279422	0.326009	0.173512	0.221057	0.281165	0.316738	0.169677	0.23242
GRHL1_TCCAAC20NTA_Q_2.fastq	0.273112	0.335844	0.201001	0.190043	0.279852	0.359451	0.176492	0.184205	0.273213	0.357783	0.177503	0.191501	0.262822	0.346394	0.188844	0.201939	0.254134	0.319858	0.212498	0.213509	0.2419	0.300899	0.226068	0.231133
Rhox11_TGGCCC20NCG_P_2.fastq	0.276387	0.336336	0.193356	0.193921	0.299277	0.3503	0.139917	0.210506	0.296459	0.34694	0.142164	0.214437	0.311329	0.319367	0.142768	0.226536	0.30985	0.314805	0.151167	0.224178	0.28942	0.357205	0.145193	0.208182
Uncx_TGGAGC20NCG_P_2.fastq	0.275295	0.34222	0.186878	0.195606	0.305244	0.343574	0.144318	0.206864	0.329327	0.293862	0.129089	0.247722	0.37746	0.201805	0.107912	0.312823	0.388404	0.182776	0.101562	0.327258	0.381329	0.2062	0.0995358	0.312935
CEBPG_TAGACG20NTA_Q_2.fastq	0.281397	0.328632	0.196671	0.1933	0.288143	0.322851	0.187143	0.201862	0.272689	0.287799	0.209147	0.230366	0.264822	0.276567	0.219053	0.239558	0.266033	0.268989	0.224523	0.240455	0.271533	0.261837	0.223335	0.243295
Tcfap2a_TGATCC20NCG_P_2.fastq	0.280488	0.326988	0.19716	0.195365	0.270795	0.382289	0.155198	0.191718	0.256079	0.379303	0.177313	0.187306	0.244221	0.371534	0.20093	0.183315	0.232973	0.368977	0.226201	0.171849	0.227275	0.378554	0.225651	0.16852
TFE3_TACCGT20NTA_Q_2.fastq	0.283318	0.322398	0.201449	0.192835	0.283871	0.341711	0.18188	0.192539	0.278361	0.341075	0.184525	0.196039	0.267465	0.350422	0.184025	0.198088	0.257466	0.353305	0.191709	0.19752	0.23577	0.329169	0.225078	0.209984
Vsx1_TGCAGA20NCG_P_2.fastq	0.281524	0.332003	0.190775	0.195698	0.326942	0.296193	0.155361	0.221504	0.337782	0.267617	0.141988	0.252613	0.357674	0.225021	0.126599	0.290706	0.3626	0.212628	0.1221	0.302671	0.360059	0.219391	0.117923	0.302627
Rarb_TCGTGT20NCG_P_2.fastq	0.286214	0.323073	0.198425	0.192288	0.284818	0.359137	0.162554	0.19349	0.2743	0.371006	0.16022	0.194474	0.265604	0.37042	0.163948	0.200028	0.253597	0.379238	0.172207	0.194959	0.258751	0.347168	0.180366	0.213715
Rara_TCGGTT20NCG_P_2.fastq	0.278491	0.322845	0.19764	0.201024	0.292844	0.334448	0.170068	0.202639	0.284802	0.3482	0.16316	0.203837	0.279532	0.353185	0.158442	0.208841	0.263214	0.372192	0.167216	0.197378	0.249232	0.373983	0.168875	0.20791
Gbx1_TCGGTT20NCG_Q_2.fastq	0.278491	0.322845	0.19764	0.201024	0.306743	0.307392	0.170754	0.21511	0.319263	0.287178	0.158437	0.235122	0.363687	0.218722	0.129208	0.288384	0.384309	0.188443	0.121686	0.305562	0.360054	0.225117	0.128906	0.285923
IRX5_TAAGGT20NTA_Q_2.fastq	0.277316	0.321876	0.198344	0.202464	0.289454	0.320559	0.186978	0.203009	0.297863	0.309348	0.184468	0.20832	0.293266	0.316155	0.181123	0.209455	0.278648	0.343956	0.176147	0.201249	0.281493	0.32779	0.175835	0.214883
RAXL1_TACTCA20NTA_Q_2.fastq	0.279869	0.311618	0.20773	0.200783	0.29337	0.303338	0.183823	0.21947	0.31818	0.258246	0.163682	0.259893	0.337511	0.222924	0.146583	0.292982	0.346426	0.208542	0.139967	0.305065	0.351731	0.200852	0.134224	0.313193
FLI1_TCTAAT20NCG_V_2.fastq	0.283244	0.326866	0.191049	0.198842	0.293427	0.341051	0.17443	0.191092	0.274088	0.336426	0.192712	0.196774	0.262285	0.326657	0.210463	0.200595	0.265131	0.322117	0.209877	0.202875
Ar_TCTAAT20NCG_P_2.fastq	0.283244	0.326866	0.191049	0.198842	0.293024	0.334887	0.176349	0.195741	0.285113	0.331613	0.184811	0.198462	0.281776	0.313272	0.200465	0.204487	0.272236	0.322501	0.204032	0.201231	0.271187	0.319919	0.206453	0.202441
Egr1_TGCGCC20NCG_P_2.fastq	0.282384	0.324059	0.193295	0.200262	0.296629	0.381328	0.128672	0.193372	0.308475	0.387471	0.108045	0.196008	0.311274	0.388775	0.0999411	0.200011	0.288569	0.410411	0.110586	0.190434	0.273388	0.41816	0.119432	0.189021
Hlf_TCAATT20NTA_P_2.fastq	0.288682	0.31478	0.1992	0.197339	0.29262	0.33268	0.179015	0.195685	0.285711	0.327512	0.183213	0.203564	0.284407	0.302659	0.1903	0.222634	0.284098	0.283318	0.200956	0.231628	0.287082	0.271345	0.204214	0.237358
GLIS1_TTCGGT20NGA_R_2.fastq	0.290818	0.319389	0.193352	0.196441	0.295462	0.309931	0.193348	0.201259	0.285622	0.321144	0.197425	0.195809	0.273198	0.347972	0.195126	0.183704	0.275151	0.375377	0.190757	0.158714	0.267288	0.40588	0.191359	0.135473
Sox10_TGCTGT20NCG_P_2.fastq	0.292205	0.317768	0.193704	0.196323	0.287387	0.36326	0.150942	0.19841	0.277692	0.375164	0.14511	0.202034	0.274846	0.370088	0.145005	0.210061	0.275011	0.33485	0.166484	0.223655	0.265526	0.339327	0.159462	0.235685
POU6F2_TGCTGT20NCG_V_2.fastq	0.292205	0.317768	0.193704	0.196323	0.315649	0.303185	0.180336	0.20083	0.309064	0.31592	0.173389	0.201627	0.306999	0.315167	0.163666	0.214168	0.318502	0.27802	0.162794	0.240684
Alx4_TGGTAG20NCG_P_2.fastq	0.292273	0.320484	0.189713	0.19753	0.336622	0.27255	0.160362	0.230467	0.368071	0.21444	0.128953	0.288537	0.389878	0.172639	0.109778	0.327705	0.387908	0.169717	0.110434	0.331941	0.361492	0.194955	0.134129	0.309423
HSF2_TGGGGT20NCG_V_2.fastq	0.29417	0.314725	0.192056	0.199049	0.332812	0.257921	0.198046	0.211221	0.330255	0.261801	0.194294	0.213649	0.324244	0.267955	0.186855	0.220947	0.324519	0.261973	0.18765	0.225858
Sox3_TGGGGT20NCG_Q_2.fastq	0.29417	0.314725	0.192056	0.199049	0.317411	0.29073	0.186989	0.20487	0.301563	0.316396	0.170168	0.211873	0.284444	0.337046	0.154593	0.223917	0.290186	0.292038	0.171367	0.246409	0.311403	0.236811	0.183416	0.26837
Rfx3_TGGGTA20NCG_P_2.fastq	0.291932	0.312979	0.192363	0.202726	0.310994	0.317754	0.169245	0.202007	0.298536	0.339161	0.160705	0.201597	0.289712	0.341767	0.164037	0.204485	0.274828	0.336127	0.194367	0.194678	0.263113	0.338712	0.217029	0.181145
Foxk1_TGGGTA20NCG_Q_2.fastq	0.291932	0.312979	0.192363	0.202726	0.312731	0.310644	0.177063	0.199561	0.304825	0.328324	0.165034	0.201817	0.296878	0.343483	0.157297	0.202342	0.29042	0.338108	0.176743	0.194728	0.301661	0.309659	0.200917	0.187763
Hoxd3_TGCCAT20NCG_P_2.fastq	0.293665	0.311006	0.194308	0.20102	0.315265	0.324949	0.156531	0.203255	0.309248	0.328704	0.154464	0.207585	0.310406	0.317008	0.153977	0.218609	0.298799	0.32692	0.159624	0.214657	0.297286	0.314443	0.162007	0.226265
Meis2_TCAAAA20NTA_P_2.fastq	0.29741	0.303564	0.198873	0.200153	0.309081	0.313322	0.182145	0.195452	0.298887	0.31797	0.1851	0.198044	0.295654	0.303589	0.193799	0.206959	0.290657	0.283553	0.210473	0.215316	0.282914	0.268855	0.220789	0.227442
Dlx1_TGAGAT20NCG_P_2.fastq	0.30015	0.317195	0.180129	0.202526	0.340127	0.284124	0.147667	0.228081	0.347782	0.264402	0.140572	0.247244	0.367874	0.225802	0.128896	0.277428	0.375264	0.212122	0.12282	0.289794	0.377723	0.210151	0.115533	0.296593
TP63_TTCCTT20NGA_R_2.fastq	0.345828	0.2445	0.17823	0.231443	0.345592	0.245526	0.179792	0.22909	0.330399	0.258248	0.187171	0.224182	0.320041	0.257169	0.196166	0.226624	0.328257	0.218549	0.201939	0.251255	0.327637	0.211858	0.203191	0.257314
MEF2A_TAATAG20NTA_Q_2.fastq	0.342118	0.255332	0.161021	0.24153	0.343608	0.261747	0.15921	0.235436	0.332219	0.271333	0.158114	0.238335	0.319375	0.285419	0.152775	0.242432	0.32192	0.27353	0.16936	0.23519	0.311569	0.278984	0.180574	0.228873
EN2_TTGAGG20NGA_R_2.fastq	0.36094	0.237668	0.177447	0.223944	0.367301	0.227243	0.174097	0.231359	0.360655	0.231562	0.174532	0.233251	0.351419	0.227422	0.17705	0.244109	0.34377	0.222865	0.181698	0.251668	0.332127	0.210249	0.193865	0.263759
TEF_TATAAG20NTA_Q_2.fastq	0.340754	0.254735	0.160351	0.24416	0.338524	0.265001	0.157495	0.238979	0.32799	0.262141	0.157463	0.252406	0.314754	0.255573	0.161737	0.267935	0.308956	0.243964	0.175143	0.271937	0.260856	0.252838	0.211165	0.275141
RARA_TAAAAT20NTA_Q_2.fastq	0.339977	0.245919	0.165046	0.249059	0.340112	0.257325	0.163962	0.238601	0.327698	0.265432	0.167456	0.239413	0.310761	0.27825	0.170232	0.240757	0.294269	0.287496	0.17687	0.241365	0.279035	0.280213	0.177397	0.263354
NFKB2_TTCAAT20NGA_R_2.fastq	0.350234	0.236422	0.170695	0.242649	0.350395	0.234422	0.174019	0.241164	0.335298	0.247478	0.183541	0.233682	0.276195	0.287959	0.237353	0.198493	0.256712	0.302326	0.249703	0.19126	0.24123	0.316723	0.256004	0.186043
PAX7_TAGGGC20NGGT_AE_2.fastq	0.309787	0.277964	0.216094	0.196156	0.320683	0.265593	0.211632	0.202092	0.314744	0.278656	0.199868	0.206732	0.312725	0.280642	0.197769	0.208864	0.304494	0.308132	0.18701	0.200365
MGA_TAGGGC20NGGT_Y_2.fastq	0.309787	0.277964	0.216094	0.196156	0.32116	0.262182	0.214877	0.201782	0.317393	0.26564	0.209526	0.207441	0.327419	0.257034	0.177813	0.237734	0.330467	0.255785	0.166084	0.247664
ZNF306_TAGGGC20NGGT_AD_2.fastq	0.309787	0.277964	0.216094	0.196156	0.317824	0.270407	0.212454	0.199315	0.311661	0.278509	0.207983	0.201847	0.304941	0.286427	0.208945	0.199687	0.297463	0.292091	0.214411	0.196036
LMX1A_TCTGGT20NGGG_Z_2.fastq	0.296709	0.239234	0.250139	0.213918	0.31304	0.220781	0.243156	0.223023	0.31594	0.226911	0.223012	0.234137	0.344847	0.195259	0.189503	0.270391	0.372167	0.166386	0.14926	0.312188
FOXB1_TCTGGT20NGGG_AE_2.fastq	0.296709	0.239234	0.250139	0.213918	0.302995	0.236144	0.245652	0.215208	0.287216	0.276278	0.205256	0.23125	0.278253	0.29709	0.195344	0.229313	0.265404	0.31752	0.185842	0.231234
Egr3_TCATGC20NGTA_Z_2.fastq	0.310323	0.255187	0.232986	0.201504	0.328544	0.236785	0.226354	0.208317	0.317876	0.257413	0.210877	0.213834	0.308685	0.268907	0.211327	0.211082	0.291549	0.282567	0.226232	0.199652
HOXC12_TCATGC20NGTA_Y_2.fastq	0.310323	0.255187	0.232986	0.201504	0.321496	0.243747	0.225281	0.209476	0.32189	0.24736	0.214424	0.216326	0.351248	0.224302	0.193179	0.231271	0.391761	0.191747	0.173624	0.242869
EVX2_TCAAGG20NGAA_Y_2.fastq	0.307754	0.264053	0.222554	0.205639	0.325468	0.238971	0.215155	0.220406	0.333776	0.226951	0.197969	0.241304	0.356027	0.190694	0.166318	0.28696	0.365794	0.173157	0.151963	0.309086
Bhlhb2_TCAAGG20NGAA_Z_2.fastq	0.307754	0.264053	0.222554	0.205639	0.324357	0.24483	0.22233	0.208483	0.300513	0.267148	0.224659	0.20768	0.269552	0.283705	0.243048	0.203695	0.262302	0.287901	0.245739	0.204058
HINFP1_TCAAGG20NGAA_W_2.fastq	0.307754	0.264053	0.222554	0.205639	0.313469	0.25934	0.223043	0.204148	0.308662	0.270752	0.211628	0.208958	0.296202	0.281769	0.2234	0.198629	0.205668	0.349977	0.303117	0.141239
Shox2_TCCCAG20NACC_Z_2.fastq	0.309934	0.252937	0.232199	0.204931	0.339739	0.22174	0.203416	0.235105	0.375286	0.167148	0.141589	0.315977	0.379358	0.155127	0.12785	0.337664	0.376785	0.157739	0.124512	0.340964
POU3F4_TACTGC20NGTC_Y_2.fastq	0.317646	0.261269	0.222774	0.198311	0.334809	0.242099	0.209186	0.213906	0.35421	0.219209	0.183343	0.243238	0.395058	0.165346	0.144261	0.295335	0.407109	0.144862	0.129751	0.318278
IRF7_TATCGC20NGCG_AC_2.fastq	0.308957	0.253285	0.230613	0.207145	0.319354	0.244135	0.220904	0.215607	0.311079	0.258214	0.210221	0.220486	0.342263	0.235722	0.190714	0.231302	0.384301	0.180925	0.175623	0.259151
JDP2_TCCTTT20NTTC_AC_2.fastq	0.301062	0.240668	0.24291	0.215361	0.312389	0.230937	0.239596	0.217078	0.296013	0.259969	0.215871	0.228146	0.281104	0.283552	0.195307	0.240036	0.271275	0.288775	0.193755	0.246195
DBP_TGCGGG20NGGC_AE_2.fastq	0.302084	0.237113	0.246174	0.21463	0.31272	0.225922	0.23921	0.222147	0.322922	0.209236	0.204005	0.263836	0.331122	0.187095	0.196038	0.285745	0.324534	0.191851	0.201586	0.282029
NR4A2_TCATTG20NTTA_W_2.fastq	0.316975	0.254722	0.227341	0.200962	0.319317	0.255338	0.226039	0.199306	0.312349	0.269776	0.212782	0.205093	0.306867	0.276072	0.20618	0.21088	0.295187	0.280868	0.195199	0.228746
Creb3l2_TAACGG20NGCA_Z_2.fastq	0.321087	0.271966	0.210015	0.196932	0.339779	0.247867	0.205957	0.206396	0.330923	0.261927	0.196555	0.210596	0.322264	0.271328	0.194436	0.211972	0.30962	0.280215	0.19643	0.213735
PRRX1_TAACGG20NGCA_AC_2.fastq	0.321087	0.271966	0.210015	0.196932	0.352043	0.235198	0.189139	0.22362	0.362352	0.219385	0.167827	0.250436	0.397774	0.166466	0.125691	0.310069	0.4037	0.154184	0.115282	0.326833
GATA4_TAAAAT20NAAA_Y_2.fastq	0.313017	0.253199	0.228529	0.205256	0.321369	0.247162	0.2248	0.206669	0.31968	0.248758	0.219259	0.212303	0.348516	0.213544	0.207554	0.230386	0.360948	0.201342	0.201774	0.235937
MEF2B_TCGTAC20NATT_AE_2.fastq	0.314985	0.274827	0.206787	0.203401	0.31862	0.281042	0.199919	0.200419	0.29502	0.32118	0.176928	0.206872	0.278912	0.345822	0.163832	0.211434	0.27583	0.349246	0.151541	0.223383
HOXD11_TCCGGC20NGGC_Y_2.fastq	0.313059	0.249357	0.230134	0.20745	0.320391	0.242788	0.222114	0.214707	0.318591	0.247623	0.213897	0.219889	0.327659	0.241075	0.203422	0.227845	0.340432	0.231273	0.192679	0.235616
Nkx6-1_TCGTGT20NGTT_AC_2.fastq	0.32888	0.296468	0.181821	0.192831	0.345113	0.27667	0.17307	0.205147	0.338201	0.280667	0.171791	0.20934	0.338399	0.276902	0.164418	0.220282	0.354538	0.253524	0.145407	0.246531
Gbx2_TACACC20NCAC_Z_2.fastq	0.317667	0.237509	0.237874	0.20695	0.336975	0.225217	0.225911	0.211897	0.325536	0.242234	0.211082	0.221149	0.323005	0.248373	0.1999	0.228722	0.322721	0.252116	0.179018	0.246145
HSFY2_TCAGAG20NAGA_Y_2.fastq	0.319059	0.248407	0.226546	0.205989	0.333077	0.231385	0.223939	0.211599	0.332838	0.235683	0.218104	0.213375	0.353477	0.213263	0.214366	0.218894	0.36349	0.197137	0.210207	0.229167
NR3C2_TCAGAG20NAGA_AC_2.fastq	0.319059	0.248407	0.226546	0.205989	0.341003	0.225989	0.22365	0.209358	0.332312	0.244449	0.209046	0.214192	0.334846	0.242902	0.200122	0.22213	0.33489	0.234122	0.183989	0.246999
PAX5_TACAGG20NGAC_Y_2.fastq	0.32266	0.260813	0.214094	0.202434	0.331285	0.249635	0.211579	0.207502	0.315476	0.262716	0.213941	0.207867	0.286566	0.27685	0.233839	0.202745	0.283772	0.276832	0.235362	0.204035
Atoh1_TAGTCC20NCTT_Z_2.fastq	0.317942	0.237197	0.237642	0.207219	0.330811	0.225812	0.230092	0.213285	0.319423	0.244851	0.216347	0.21938	0.312615	0.254942	0.211169	0.221273	0.3047	0.26638	0.20657	0.22235
MSC_TAGTCC20NCTT_AA_2.fastq	0.317942	0.237197	0.237642	0.207219	0.306792	0.254766	0.226287	0.212156	0.296756	0.271024	0.215625	0.216596	0.308482	0.255662	0.222724	0.213132
Tcf21_TCCGTG20NTGC_Z_2.fastq	0.321447	0.244394	0.229808	0.204352	0.328371	0.240291	0.225584	0.205753	0.315639	0.254493	0.22253	0.207337	0.303826	0.267371	0.221063	0.20774	0.289674	0.286131	0.219181	0.205014
ELF3_TCCGTG20NTGC_Y_2.fastq	0.321447	0.244394	0.229808	0.204352	0.324692	0.241088	0.227944	0.206275	0.321866	0.24654	0.223808	0.207785	0.327321	0.243114	0.228031	0.201534	0.351376	0.234921	0.23339	0.180313
PAX7_TCCAAC20NAAC_Y_2.fastq	0.312903	0.235937	0.237775	0.213385	0.323205	0.231377	0.225865	0.219553	0.325101	0.228529	0.208607	0.237763	0.364939	0.16235	0.163785	0.308926	0.370787	0.150122	0.155824	0.323268
ONECUT1_TAGCTC20NTCT_Y_2.fastq	0.319216	0.233781	0.237994	0.209009	0.3323	0.223376	0.227374	0.216951	0.35505	0.203367	0.203668	0.237915	0.393625	0.172114	0.177441	0.25682	0.409765	0.166088	0.167054	0.257094
NR3C1_TGACGA20NGCA_AG_2.fastq	0.306513	0.21947	0.250661	0.223356	0.31948	0.208084	0.243409	0.229028	0.313879	0.221416	0.232619	0.232085	0.309813	0.233654	0.220797	0.235735	0.307136	0.238591	0.209823	0.24445
ESRRG_TGACGA20NGCA_AF_2.fastq	0.306513	0.21947	0.250661	0.223356	0.318448	0.206124	0.243448	0.23198	0.313118	0.223177	0.226543	0.237162	0.302711	0.239192	0.218522	0.239574	0.281362	0.257712	0.218302	0.242623
USF1_TGACGA20NGCA_Z_2.fastq	0.306513	0.21947	0.250661	0.223356	0.317225	0.204835	0.247956	0.229984	0.296872	0.232403	0.241681	0.229043	0.279123	0.248467	0.248393	0.224017	0.275434	0.254604	0.245458	0.224504
TBR1_TCACAC20NACA_Z_2.fastq	0.316972	0.23177	0.238099	0.213159	0.323613	0.224306	0.231936	0.220145	0.311299	0.228914	0.227831	0.231956	0.307514	0.186907	0.253094	0.252484	0.316402	0.160556	0.267569	0.255474
E2F7_TCACAC20NACA_Y_2.fastq	0.316972	0.23177	0.238099	0.213159	0.325486	0.223782	0.232071	0.21866	0.316623	0.238169	0.220437	0.224771	0.295025	0.25217	0.228403	0.224401	0.255872	0.272006	0.252701	0.219421
PAX2_TCCACG20NCAC_Y_2.fastq	0.319687	0.232351	0.237497	0.210465	0.327282	0.228867	0.228775	0.215075	0.30085	0.24891	0.22659	0.22365	0.257067	0.26273	0.253344	0.226859	0.245372	0.26569	0.259066	0.229871
PITX1_TCTCTT20NTCG_W_2.fastq	0.322093	0.275786	0.19391	0.208211	0.320982	0.281881	0.189939	0.207198	0.311661	0.294619	0.180644	0.213076	0.308378	0.299773	0.168015	0.223834	0.301413	0.312057	0.140806	0.245723
CEBPB_TCAACC20NCAA_W_2.fastq	0.318348	0.230867	0.238818	0.211967	0.320675	0.230111	0.23728	0.211933	0.311776	0.24579	0.223514	0.218921	0.304984	0.254635	0.216969	0.223412	0.294383	0.266862	0.207806	0.230949
CDX1_TCAACC20NCAA_Y_2.fastq	0.318348	0.230867	0.238818	0.211967	0.329936	0.221991	0.228752	0.21932	0.329763	0.224915	0.217756	0.227565	0.349619	0.213314	0.195125	0.241942	0.382308	0.192263	0.169029	0.2564
EGR2_TCATCA20NCTA_W_2.fastq	0.328389	0.231396	0.238275	0.201941	0.330891	0.233643	0.236071	0.199395	0.313726	0.269228	0.216262	0.200785	0.272018	0.3501	0.221993	0.155888	0.261395	0.368821	0.223346	0.146438
Hic1_TCATCA20NCTA_Z_2.fastq	0.328389	0.231396	0.238275	0.201941	0.342123	0.222492	0.231152	0.204233	0.324795	0.243577	0.222469	0.209158	0.305247	0.265714	0.217971	0.211067	0.276811	0.299732	0.218296	0.205162
SHOX2_TACGTC20NTGC_Y_2.fastq	0.324388	0.229553	0.239955	0.206104	0.337346	0.222522	0.228943	0.211188	0.351127	0.206075	0.195972	0.246825	0.398048	0.135264	0.136834	0.329854	0.398016	0.133295	0.130586	0.338103
Meox2_TACGTC20NTGC_Z_2.fastq	0.324388	0.229553	0.239955	0.206104	0.338281	0.223346	0.230612	0.207761	0.33197	0.235794	0.215957	0.21628	0.331976	0.235514	0.202188	0.230322	0.330433	0.239609	0.184282	0.245675
NFIA_TACGTC20NTGC_AA_2.fastq	0.324388	0.229553	0.239955	0.206104	0.312404	0.256336	0.22296	0.208299	0.283802	0.268923	0.240382	0.206893	0.306692	0.248037	0.237962	0.207309
TFAP4_TCACGT20NGCA_AC_2.fastq	0.322052	0.240762	0.228296	0.208891	0.323509	0.237864	0.228237	0.210391	0.309469	0.257247	0.217136	0.216148	0.302829	0.248521	0.223655	0.224994	0.306125	0.236551	0.223873	0.23345
ZIC3_TCACGT20NGCA_AE_2.fastq	0.322052	0.240762	0.228296	0.208891	0.328945	0.235517	0.222812	0.212726	0.320771	0.254472	0.205386	0.219371	0.310487	0.268155	0.199345	0.222012	0.293621	0.289485	0.198033	0.218862
IRF8_TCCCCT20NCCC_AE_2.fastq	0.32302	0.225064	0.243848	0.208068	0.328256	0.222738	0.234483	0.214523	0.315928	0.242279	0.218583	0.223211	0.299113	0.265739	0.204754	0.230394	0.295005	0.292618	0.188215	0.224162
SOX2_TCCCCT20NCCC_AC_2.fastq	0.32302	0.225064	0.243848	0.208068	0.331898	0.219607	0.234574	0.213922	0.314625	0.246096	0.212474	0.226804	0.29786	0.27243	0.186195	0.243515	0.287066	0.280933	0.171389	0.260612
IRF8_TGGCGG20NGCT_Z_2.fastq	0.316673	0.283574	0.185238	0.214514	0.337429	0.257604	0.181452	0.223515	0.334695	0.268668	0.172892	0.223745	0.410454	0.24222	0.16722	0.180106	0.431475	0.246795	0.16345	0.15828
BARX1_TATTCG20NCTG_AC_2.fastq	0.323575	0.24052	0.228098	0.207807	0.336705	0.227418	0.2174	0.218478	0.328644	0.236716	0.210824	0.223816	0.353348	0.201109	0.173043	0.2725	0.38224	0.159713	0.143763	0.314284
Rarg_TATCTG20NTCG_Z_2.fastq	0.324998	0.240903	0.227505	0.206595	0.339163	0.228882	0.22206	0.209895	0.327623	0.246328	0.208721	0.217327	0.311675	0.251215	0.203047	0.234064	0.305195	0.246438	0.196475	0.251892
Foxg1_TATCTG20NTCG_AF_2.fastq	0.324998	0.240903	0.227505	0.206595	0.333363	0.232006	0.224731	0.2099	0.331214	0.242799	0.211676	0.214312	0.329437	0.250798	0.203032	0.216732	0.404314	0.215508	0.150584	0.229593
HOXC13_TCCCTC20NTCC_Y_2.fastq	0.317393	0.225243	0.243091	0.214273	0.326983	0.219384	0.233461	0.220172	0.322693	0.232578	0.213925	0.230804	0.337287	0.22721	0.189143	0.246359	0.334397	0.238826	0.166689	0.260087
POU4F3_TACCGT20NGCC_Y_2.fastq	0.33498	0.242209	0.223805	0.199007	0.347074	0.229029	0.213421	0.210476	0.351046	0.225484	0.195202	0.228268	0.399188	0.159658	0.147373	0.29378	0.414975	0.133875	0.131583	0.319567
DMBX1_TAACCC20NCCA_AC_2.fastq	0.318957	0.222168	0.243639	0.215235	0.334714	0.210086	0.232545	0.222655	0.320097	0.227305	0.225058	0.22754	0.309875	0.240601	0.216149	0.233375	0.304471	0.243443	0.211357	0.240728
RFX2_TAACCC20NCCA_Y_2.fastq	0.318957	0.222168	0.243639	0.215235	0.331572	0.213872	0.230763	0.223793	0.321772	0.226129	0.222016	0.230083	0.29258	0.230267	0.240869	0.236284	0.281364	0.232989	0.248779	0.236868
TCF3_TACCCG20NCCC_Y_2.fastq	0.324076	0.227765	0.237803	0.210355	0.321847	0.227194	0.237273	0.213686	0.308424	0.247047	0.229818	0.214711	0.271111	0.275438	0.248197	0.205254	0.244168	0.294517	0.264606	0.196709
HSF1_TACCAC20NACC_AA_2.fastq	0.329626	0.231054	0.23376	0.20556	0.319639	0.253655	0.212875	0.21383	0.309357	0.267045	0.197891	0.225707	0.324301	0.243324	0.210633	0.221742
SOX2_TAGTAA20NATT_AC_2.fastq	0.323717	0.235323	0.229151	0.21181	0.32747	0.23397	0.227797	0.210763	0.314662	0.255017	0.21361	0.216712	0.315247	0.256454	0.202628	0.225671	0.315834	0.22652	0.201475	0.256171
ZNF238_TAGTAA20NATT_W_2.fastq	0.323717	0.235323	0.229151	0.21181	0.318557	0.243675	0.230542	0.207225	0.309001	0.256427	0.222664	0.211907	0.287047	0.267834	0.221876	0.223243	0.285621	0.269917	0.217961	0.226501
POU4F2_TACGAG20NAGC_Y_2.fastq	0.320368	0.239269	0.224877	0.215486	0.333335	0.225223	0.216944	0.224498	0.333536	0.227372	0.204526	0.234566	0.374721	0.174377	0.160542	0.290361	0.393727	0.13401	0.135961	0.336302
NKX2-8_TGTTGC20NGTG_AE_2.fastq	0.322958	0.265266	0.198749	0.213027	0.332314	0.256456	0.194943	0.216287	0.318192	0.283801	0.17391	0.224098	0.314051	0.290278	0.167885	0.227786	0.311093	0.289946	0.167779	0.231182
FOXO3_TGTTGC20NGTG_W_2.fastq	0.322958	0.265266	0.198749	0.213027	0.32939	0.263376	0.19303	0.214204	0.320757	0.275301	0.187923	0.216019	0.308529	0.291458	0.185779	0.214233	0.302994	0.299419	0.173781	0.223806
LEF1_TCCCGA20NGCC_AC_2.fastq	0.318863	0.22653	0.236591	0.218017	0.335779	0.211401	0.228258	0.224563	0.325388	0.231309	0.208928	0.234376	0.322359	0.239371	0.202029	0.23624	0.329693	0.238512	0.204675	0.22712
GBX2_TCCCGA20NGCC_Y_2.fastq	0.318863	0.22653	0.236591	0.218017	0.329404	0.215508	0.226717	0.228371	0.325645	0.221841	0.21493	0.237585	0.348552	0.188557	0.177414	0.285477	0.367615	0.161303	0.153757	0.317325
LBX2_TAATTC20NTTA_Y_2.fastq	0.328906	0.231783	0.231103	0.208208	0.340783	0.221629	0.222398	0.21519	0.340796	0.223656	0.215756	0.219792	0.35892	0.208064	0.190152	0.242864	0.374384	0.196219	0.168243	0.261154
ZNF232_TATCAT20NACG_W_2.fastq	0.323184	0.234378	0.228402	0.214036	0.323046	0.23767	0.226437	0.212847	0.31221	0.254954	0.217361	0.215475	0.301965	0.270237	0.210795	0.217003	0.289626	0.286362	0.20195	0.222062
HSF4_TATCAT20NACG_Y_2.fastq	0.323184	0.234378	0.228402	0.214036	0.32822	0.22935	0.225347	0.217083	0.331375	0.219643	0.218424	0.230558	0.339263	0.200564	0.214415	0.245758	0.340396	0.196945	0.2115	0.251158
GCM1_TCCAGT20NGAC_AE_2.fastq	0.323656	0.227181	0.235443	0.21372	0.329475	0.222378	0.231798	0.216349	0.338839	0.241518	0.220536	0.199107	0.291269	0.26914	0.228952	0.210638	0.258977	0.300188	0.246097	0.194738
NKX3-2_TCCAGT20NGAC_Y_2.fastq	0.323656	0.227181	0.235443	0.21372	0.329551	0.218292	0.233624	0.218532	0.326951	0.21968	0.230794	0.222576	0.325791	0.215244	0.224578	0.234387	0.326812	0.208278	0.213237	0.251673
POU3F1_TAGCGA20NGCT_Y_2.fastq	0.321577	0.232655	0.229418	0.21635	0.343194	0.205495	0.208742	0.24257	0.365442	0.176295	0.175403	0.282861	0.398541	0.13076	0.136565	0.334134	0.404468	0.119366	0.127889	0.348277
CREB3L1_TAAACA20NCAA_Y_2.fastq	0.320187	0.23299	0.228962	0.217861	0.328476	0.226938	0.224728	0.219858	0.319239	0.2397	0.218761	0.222301	0.304219	0.252153	0.22209	0.221537	0.282523	0.270411	0.222518	0.224547
Foxj3_TAAACA20NCAA_AF_2.fastq	0.320187	0.23299	0.228962	0.217861	0.331407	0.227365	0.223194	0.218035	0.328879	0.234709	0.218243	0.218168	0.343179	0.237594	0.205297	0.213931	0.450782	0.197969	0.15819	0.193059
ONECUT3_TAGAAC20NAAT_Y_2.fastq	0.330304	0.233857	0.227659	0.20818	0.342682	0.226338	0.221614	0.209367	0.342789	0.234565	0.207887	0.214759	0.415316	0.201919	0.165352	0.217413	0.453269	0.185238	0.148146	0.213347
CENPB_TGCTGT20NGTC_AD_2.fastq	0.330726	0.271368	0.189969	0.207937	0.329531	0.275576	0.186936	0.207958	0.310867	0.306498	0.168265	0.21437	0.285927	0.324699	0.183806	0.205568	0.277587	0.312071	0.214689	0.195653
EVX1_TGGGAC20NAGT_Z_2.fastq	0.328314	0.266653	0.194479	0.210553	0.343425	0.245682	0.187015	0.223878	0.341827	0.24453	0.175735	0.237908	0.34685	0.227709	0.163361	0.26208	0.352069	0.21093	0.148017	0.288984
POU2F3_TAGACG20NCAT_Y_2.fastq	0.329147	0.233576	0.226649	0.210628	0.359745	0.189726	0.193671	0.256858	0.369097	0.157601	0.171469	0.301834	0.371699	0.140048	0.161104	0.327149	0.364914	0.136469	0.162585	0.336033
SHOX_TAAGGT20NGGA_AC_2.fastq	0.332985	0.239362	0.220743	0.20691	0.347875	0.222432	0.208894	0.220799	0.356059	0.212943	0.182741	0.248257	0.399357	0.151809	0.133328	0.315506	0.408066	0.140609	0.122239	0.329086
MTF1_TGATCC20NCTA_Y_2.fastq	0.313498	0.249117	0.210984	0.226401	0.325019	0.24284	0.200515	0.231625	0.30833	0.269122	0.185366	0.237182	0.294964	0.293229	0.169896	0.241911	0.273272	0.324376	0.154379	0.247974
FEV_TGATCC20NCTA_Z_2.fastq	0.313498	0.249117	0.210984	0.226401	0.321398	0.24143	0.204667	0.232505	0.313194	0.249724	0.204655	0.232427	0.298632	0.259995	0.21764	0.223733	0.284192	0.270551	0.230604	0.214653
TGIF1_TATGGG20NGGG_Y_2.fastq	0.326378	0.238585	0.221376	0.213661	0.339108	0.218881	0.223462	0.218549	0.337586	0.222974	0.219614	0.219826	0.345108	0.216037	0.22058	0.218275	0.350472	0.203811	0.222371	0.223347
OTX2_TATGGG20NGGG_AC_2.fastq	0.326378	0.238585	0.221376	0.213661	0.348103	0.214069	0.221331	0.216497	0.346786	0.218906	0.21452	0.219788	0.363351	0.198967	0.211027	0.226655	0.378923	0.159735	0.196874	0.264467
HOXD8_TCATAT20NATA_Y_2.fastq	0.326738	0.22146	0.2379	0.213902	0.33211	0.216566	0.233245	0.218079	0.327082	0.226166	0.221212	0.225541	0.336052	0.215472	0.208479	0.239997	0.348329	0.198233	0.194082	0.259356
POU5F1P1_TAGAGT20NGAT_Y_2.fastq	0.327952	0.239302	0.219395	0.213351	0.356808	0.202999	0.194458	0.245736	0.37684	0.17237	0.166692	0.284098	0.390691	0.147256	0.14897	0.313084	0.390323	0.144787	0.148032	0.316857
Cebpb_TCCTAA20NATC_Z_2.fastq	0.322753	0.223805	0.234808	0.218635	0.327939	0.218175	0.226429	0.227458	0.307876	0.218216	0.22112	0.252788	0.29811	0.220062	0.224841	0.256987	0.29225	0.224498	0.228217	0.255035
NHLH1_TGATGG20NGTA_W_2.fastq	0.325643	0.264892	0.193185	0.21628	0.329118	0.262355	0.193107	0.215421	0.315687	0.2739	0.196655	0.213758	0.300834	0.285994	0.203762	0.209409	0.273139	0.309032	0.215211	0.202617
ERG_TGCAAG20NAAC_AG_2.fastq	0.328221	0.262534	0.195371	0.213874	0.340117	0.252796	0.191596	0.215491	0.331369	0.267288	0.184906	0.216437	0.297797	0.280785	0.206758	0.21466	0.273546	0.28867	0.224628	0.213155
Hoxc10_TATAGA20NGAG_Z_2.fastq	0.325621	0.236071	0.22166	0.216648	0.336667	0.227089	0.22106	0.215183	0.329543	0.240208	0.207669	0.222579	0.336866	0.235807	0.195703	0.231625	0.333143	0.245773	0.182707	0.238377
HSF1_TATAGA20NGAG_Y_2.fastq	0.325621	0.236071	0.22166	0.216648	0.331053	0.227839	0.223447	0.217662	0.331495	0.225946	0.213886	0.228673	0.340418	0.211715	0.201565	0.246302	0.346611	0.205346	0.1946	0.253443
TFEC_TAGTGG20NGTT_AF_2.fastq	0.331891	0.234989	0.22218	0.21094	0.341654	0.219908	0.222777	0.215661	0.340601	0.222445	0.222602	0.214351	0.3445	0.218493	0.22556	0.211447	0.35154	0.209153	0.238403	0.200904
FOXJ3_TAGTGG20NGTT_AC_2.fastq	0.331891	0.234989	0.22218	0.21094	0.349611	0.214892	0.22042	0.215076	0.336136	0.23416	0.212436	0.217269	0.33864	0.233653	0.212289	0.215418	0.352161	0.21338	0.226839	0.20762
FOXL1_TGCTCG20NCTC_W_2.fastq	0.331853	0.263076	0.193556	0.211514	0.33951	0.262779	0.186564	0.211147	0.360733	0.255567	0.166521	0.217178	0.475031	0.189362	0.114609	0.220998	0.533451	0.162588	0.0885487	0.215411
FOXD2_TGCTCG20NCTC_Z_2.fastq	0.331853	0.263076	0.193556	0.211514	0.347014	0.251194	0.184594	0.217198	0.348139	0.253289	0.168983	0.229589	0.411069	0.173122	0.118475	0.297335	0.422858	0.154168	0.100752	0.322222
SP8_TGCTCG20NCTC_Y_2.fastq	0.331853	0.263076	0.193556	0.211514	0.338434	0.259553	0.187463	0.21455	0.326955	0.285191	0.167443	0.220411	0.325834	0.295067	0.157275	0.221824	0.310072	0.328254	0.139979	0.221695
GABPA_TGGCCC20NCCT_AG_2.fastq	0.313528	0.243279	0.213068	0.230125	0.323215	0.235629	0.203572	0.237584	0.309459	0.259847	0.18208	0.248614	0.302068	0.273012	0.170677	0.254243	0.289728	0.290314	0.160557	0.259401
RARB_TAGTTT20NTTT_W_2.fastq	0.337109	0.253312	0.202601	0.206978	0.333814	0.261207	0.204354	0.200625	0.32271	0.279584	0.191465	0.206242	0.314493	0.289792	0.187292	0.208423	0.303734	0.301015	0.181721	0.21353
EGR1_TACTAT20NATC_AA_2.fastq	0.3332	0.221788	0.234117	0.210895	0.315957	0.250354	0.219906	0.213783	0.30168	0.270045	0.20643	0.221845	0.316336	0.250953	0.218201	0.214509
GLIS2_TACTAT20NATC_Y_2.fastq	0.3332	0.221788	0.234117	0.210895	0.33568	0.221806	0.233233	0.209281	0.327411	0.236709	0.220074	0.215807	0.315768	0.255256	0.216387	0.212588	0.275116	0.314892	0.223638	0.186353
EN1_TGACCT20NCCA_W_2.fastq	0.336871	0.255376	0.200423	0.207329	0.343061	0.251524	0.194523	0.210892	0.337048	0.254032	0.190518	0.218401	0.332578	0.256947	0.187942	0.222534	0.330673	0.254488	0.176504	0.238335
FLI1_TAGGAT20NAGT_AC_2.fastq	0.326108	0.234712	0.220936	0.218243	0.339086	0.221032	0.218011	0.221871	0.329397	0.236037	0.212218	0.222347	0.314936	0.247502	0.229981	0.207581	0.306558	0.252244	0.254263	0.186935
ZNF713_TAGGAT20NAGT_AD_2.fastq	0.326108	0.234712	0.220936	0.218243	0.333097	0.228487	0.219424	0.218993	0.327114	0.242753	0.208536	0.221598	0.324065	0.249183	0.207879	0.218873	0.370665	0.224211	0.214884	0.19024
Sox17_TATTGT20NGTG_AF_2.fastq	0.329131	0.228042	0.227583	0.215244	0.332172	0.21937	0.229551	0.218907	0.326576	0.229776	0.223728	0.219921	0.319465	0.237704	0.215968	0.226863	0.316393	0.229878	0.192203	0.261525
BARHL2_TATTGT20NGTG_AC_2.fastq	0.329131	0.228042	0.227583	0.215244	0.352418	0.205333	0.208528	0.23372	0.347866	0.21005	0.202054	0.24003	0.36918	0.18229	0.174664	0.273865	0.37055	0.175378	0.168097	0.285975
LHX9_TATTGT20NGTG_Y_2.fastq	0.329131	0.228042	0.227583	0.215244	0.332741	0.219412	0.231253	0.216594	0.328969	0.22566	0.222564	0.222806	0.338345	0.214366	0.201053	0.246236	0.359705	0.188112	0.164725	0.287458
ZNF435_TATTTA20NTTG_W_2.fastq	0.326758	0.226928	0.228581	0.217733	0.32222	0.234911	0.230599	0.212269	0.312578	0.250237	0.221673	0.215512	0.303332	0.262582	0.217327	0.216759	0.289216	0.280417	0.208329	0.222038
PAX4_TATTTA20NTTG_Y_2.fastq	0.326758	0.226928	0.228581	0.217733	0.327374	0.225391	0.23124	0.215995	0.322997	0.232937	0.223079	0.220988	0.327637	0.22716	0.21185	0.233353	0.329707	0.227294	0.193248	0.249752
T_TGGGCG20NCGT_W_2.fastq	0.342769	0.265513	0.189865	0.201853	0.338814	0.272261	0.184476	0.204448	0.338656	0.242503	0.184575	0.234266	0.335947	0.213663	0.189913	0.260477
Prrx2_TATGAA20NAGG_Z_2.fastq	0.338597	0.242233	0.212645	0.206525	0.350769	0.232099	0.211224	0.205907	0.342388	0.241286	0.204825	0.211501	0.338944	0.243578	0.198304	0.219174	0.334695	0.245191	0.188455	0.231659
ETV1_TCGTTA20NTTT_AG_2.fastq	0.337375	0.256012	0.197836	0.208778	0.337365	0.258817	0.196332	0.207487	0.319226	0.27563	0.201725	0.20342	0.286974	0.293447	0.219447	0.200131	0.26337	0.30478	0.229314	0.202536
TFAP2B_TCGTTA20NTTT_Y_2.fastq	0.337375	0.256012	0.197836	0.208778	0.341389	0.26053	0.19253	0.205552	0.323001	0.292902	0.173751	0.210346	0.287838	0.315262	0.207386	0.189513	0.259688	0.325469	0.240296	0.174547
Mafb_TCGTTA20NTTT_AA_2.fastq	0.337375	0.256012	0.197836	0.208778	0.311656	0.299135	0.18617	0.20304	0.301089	0.307614	0.181597	0.2097	0.322159	0.263893	0.197238	0.216709
HNF1B_TCGACT20NCAT_W_2.fastq	0.332078	0.256044	0.197793	0.214085	0.337555	0.249763	0.193448	0.219235	0.362645	0.204257	0.157825	0.275273	0.383097	0.158575	0.13862	0.319709	0.38475	0.148303	0.136375	0.330572
NR2C2_TCGACT20NCAT_Z_2.fastq	0.332078	0.256044	0.197793	0.214085	0.342789	0.242412	0.193344	0.221455	0.327147	0.258879	0.186651	0.227323	0.303805	0.253565	0.211315	0.231315	0.290774	0.258018	0.213754	0.237455
ZIC1_TCGACT20NCAT_AF_2.fastq	0.332078	0.256044	0.197793	0.214085	0.337143	0.252218	0.192726	0.217914	0.323456	0.27086	0.183016	0.222668	0.304715	0.29102	0.181936	0.222329	0.261774	0.326318	0.208913	0.202996
Msx3_TCGACT20NCAT_AA_2.fastq	0.332078	0.256044	0.197793	0.214085	0.322213	0.272236	0.183991	0.22156	0.342573	0.243187	0.158893	0.255347	0.387042	0.192099	0.143431	0.277428
ESRRA_TCGCAT20NACT_Z_2.fastq	0.33374	0.247648	0.205922	0.21269	0.343528	0.237131	0.202591	0.21675	0.329213	0.259968	0.189131	0.221688	0.302558	0.270482	0.197103	0.229857	0.280609	0.277929	0.198524	0.242938
Arx_TCGCAT20NACT_AC_2.fastq	0.33374	0.247648	0.205922	0.21269	0.347842	0.229661	0.198656	0.223841	0.345798	0.230221	0.179976	0.244005	0.380229	0.172797	0.140734	0.306241	0.389263	0.155155	0.127906	0.327676
PAX4_TCGCAT20NACT_W_2.fastq	0.33374	0.247648	0.205922	0.21269	0.334081	0.246575	0.206284	0.21306	0.320286	0.271252	0.189318	0.219144	0.310459	0.286327	0.181624	0.221589	0.291233	0.314258	0.163771	0.230738
POU3F3_TCGCAT20NACT_Y_2.fastq	0.33374	0.247648	0.205922	0.21269	0.338743	0.243035	0.202093	0.216129	0.333485	0.260623	0.179757	0.226136	0.36645	0.220883	0.151962	0.260706	0.401655	0.16921	0.126306	0.302829
VSX1_TGGTTC20NTTT_Z_2.fastq	0.319713	0.23778	0.21576	0.226748	0.3586	0.1949	0.184447	0.262053	0.3684	0.181258	0.167818	0.282524	0.369146	0.176956	0.159781	0.294117	0.365727	0.17758	0.157284	0.299409
IRF9_TATGTT20NTGG_W_2.fastq	0.341639	0.259685	0.193851	0.204826	0.340869	0.263111	0.194205	0.201815	0.329228	0.282001	0.180406	0.208365	0.337476	0.287095	0.173891	0.201538	0.449328	0.252083	0.157905	0.140684
SOX18_TGTGTC20NTGG_AE_2.fastq	0.31558	0.239074	0.214354	0.230992	0.321595	0.23492	0.210031	0.233454	0.305482	0.267769	0.184623	0.242125	0.292465	0.287438	0.176305	0.243792	0.283763	0.29367	0.166264	0.256302
BATF3_TAAGAC20NAGA_AC_2.fastq	0.352873	0.236026	0.217243	0.193857	0.365733	0.227324	0.212418	0.194526	0.344461	0.254352	0.204521	0.196666	0.334867	0.272706	0.195586	0.196842	0.330173	0.282775	0.190466	0.196586
FOXP3_TCAATT20NTAA_Y_2.fastq	0.335177	0.220318	0.232736	0.211768	0.329088	0.23014	0.224211	0.216561	0.329123	0.23181	0.220068	0.218998	0.330926	0.23459	0.214149	0.220334
POU4F1_TACAAA20NAAC_Y_2.fastq	0.329768	0.222241	0.229695	0.218296	0.337483	0.219809	0.222932	0.219776	0.335866	0.222336	0.20981	0.231988	0.381745	0.156768	0.155845	0.305641	0.393162	0.134609	0.136455	0.335774
Zic3_TCAAAA20NAAA_AF_2.fastq	0.330532	0.227161	0.223924	0.218382	0.322432	0.234442	0.227372	0.215755	0.316893	0.243921	0.224552	0.214634	0.261939	0.287237	0.26791	0.182914	0.220976	0.318202	0.303662	0.15716
HOMEZ_TCGATC20NTAT_Y_2.fastq	0.344466	0.250218	0.2006	0.204716	0.354684	0.241594	0.196126	0.207596	0.355364	0.241952	0.188801	0.213884	0.368073	0.224551	0.180921	0.226456	0.38345	0.199078	0.174317	0.243155
MLXIPL_TGTAAA20NAAG_AE_2.fastq	0.316185	0.242221	0.20856	0.233034	0.320079	0.241063	0.211	0.227858	0.300671	0.280422	0.185253	0.233654	0.28714	0.302536	0.175491	0.234834	0.270646	0.321117	0.172266	0.235971
ALX3_TGTAAA20NAAG_Z_2.fastq	0.316185	0.242221	0.20856	0.233034	0.342369	0.200816	0.180191	0.276624	0.349357	0.18172	0.159694	0.309228	0.351284	0.171804	0.151379	0.325533	0.349191	0.16922	0.149876	0.331713
PAX6_TCCATA20NTAC_Y_2.fastq	0.326372	0.252156	0.197885	0.223586	0.315702	0.26499	0.188413	0.230895	0.311341	0.268081	0.182402	0.238176	0.305979	0.265305	0.180923	0.247793
TFAP2A_TCTCCC20NCCG_Y_2.fastq	0.319913	0.234594	0.214978	0.230515	0.330048	0.230818	0.202529	0.236605	0.310044	0.259113	0.184109	0.246733	0.2906	0.255061	0.221615	0.232723	0.279008	0.265879	0.218442	0.23667
VSX2_TCTCCC20NCCG_Z_2.fastq	0.319913	0.234594	0.214978	0.230515	0.352573	0.196293	0.182822	0.268311	0.360132	0.180791	0.164364	0.294713	0.364969	0.169669	0.153473	0.311889	0.359935	0.172673	0.147579	0.319814
HOXB2_TAACAA20NACA_Y_2.fastq	0.338434	0.221325	0.226374	0.213866	0.354113	0.201036	0.209021	0.23583	0.352621	0.196199	0.19667	0.25451	0.364527	0.17201	0.170386	0.293076	0.372909	0.153249	0.153431	0.320411
NR2E1_TAACAA20NACA_W_2.fastq	0.338434	0.221325	0.226374	0.213866	0.343093	0.220128	0.225844	0.210935	0.329401	0.245583	0.204132	0.220884	0.323782	0.25087	0.200918	0.22443	0.312465	0.264403	0.193035	0.230097
LMX1B_TCGGAA20NAGT_AE_2.fastq	0.320321	0.239688	0.207929	0.232062	0.32827	0.233982	0.203766	0.233982	0.312933	0.270268	0.177103	0.239696	0.303069	0.291162	0.162566	0.243204	0.289709	0.31712	0.148615	0.244556
ELK1_TCGGAA20NAGT_AG_2.fastq	0.320321	0.239688	0.207929	0.232062	0.32878	0.228025	0.208921	0.234273	0.312172	0.243042	0.224893	0.219892	0.297699	0.256266	0.252518	0.193518	0.302082	0.258821	0.256184	0.182913
TBR1_TTGCAC20NACT_AE_2.fastq	0.324045	0.231417	0.215987	0.228551	0.329998	0.224053	0.211979	0.23397	0.3204	0.240936	0.197435	0.24123	0.308325	0.25659	0.191428	0.243657	0.293445	0.276517	0.186253	0.243785
PAX1_TAACTT20NTCA_Y_2.fastq	0.35718	0.226873	0.21987	0.196077	0.362547	0.222105	0.214675	0.200672	0.353035	0.236339	0.204367	0.206259	0.346637	0.245242	0.198486	0.209635	0.316719	0.257843	0.217502	0.207937
SOX15_TGTTCA20NCTG_AF_2.fastq	0.327711	0.240008	0.20603	0.22625	0.334549	0.228744	0.20329	0.233417	0.319241	0.254866	0.186746	0.239148	0.302275	0.278879	0.176538	0.242308	0.280802	0.307266	0.166653	0.245279
HOXC11_TCACTA20NTCA_AC_2.fastq	0.338706	0.244224	0.201221	0.215849	0.359849	0.227357	0.193009	0.219785	0.350861	0.238371	0.184549	0.22622	0.357299	0.232815	0.173353	0.236533	0.373007	0.216965	0.160003	0.250025
SCRT2_TGGGCG20NCGT_Y_2.fastq	0.348009	0.256666	0.18818	0.207146	0.342639	0.277636	0.170662	0.209063	0.338956	0.277301	0.172986	0.210757	0.314586	0.265001	0.202109	0.218304
Tp53_TCGGGG20NGGT_AK_2.fastq	0.327137	0.239098	0.205678	0.228087	0.333319	0.228867	0.211074	0.226739	0.330703	0.232799	0.207253	0.229245	0.333958	0.226413	0.212996	0.226633	0.336997	0.224172	0.217902	0.220929
VSX1_TCGGGG20NGGT_AE_2.fastq	0.327137	0.239098	0.205678	0.228087	0.33825	0.227784	0.199475	0.234491	0.335939	0.239041	0.171506	0.253515	0.377525	0.165626	0.140058	0.316791	0.378782	0.155709	0.138872	0.326637
ELK3_TCGGGG20NGGT_AG_2.fastq	0.327137	0.239098	0.205678	0.228087	0.33828	0.223781	0.202551	0.235388	0.325497	0.238513	0.198944	0.237046	0.310928	0.250983	0.179966	0.258123	0.315729	0.242274	0.173007	0.26899
LHX6_TCGGGG20NGGT_AF_2.fastq	0.327137	0.239098	0.205678	0.228087	0.341035	0.217633	0.202253	0.239079	0.334273	0.232288	0.192565	0.240874	0.333409	0.2334	0.192165	0.241025	0.332817	0.231921	0.196561	0.238702
NKX6-1_TGAAAC20NAAA_W_2.fastq	0.318585	0.226946	0.217781	0.236687	0.322571	0.225586	0.216282	0.23556	0.315498	0.239022	0.205721	0.23976	0.311783	0.247718	0.198455	0.242044	0.306645	0.258733	0.181268	0.253354
SOX2_TGAATA20NTAA_AF_2.fastq	0.33281	0.239453	0.204997	0.22274	0.343279	0.23123	0.199826	0.225665	0.329467	0.256437	0.187733	0.226363	0.313523	0.281555	0.178789	0.226133	0.297817	0.301958	0.171226	0.228999
TCF4_TTGCCG20NCCT_AE_2.fastq	0.326011	0.234473	0.209683	0.229834	0.329987	0.233269	0.205012	0.231732	0.323805	0.242157	0.195313	0.238725	0.316505	0.249741	0.194099	0.239655	0.302845	0.270943	0.189793	0.236419
GATA5_TAAATG20NTAA_Y_2.fastq	0.337137	0.221917	0.222192	0.218754	0.33817	0.221475	0.217076	0.223279	0.363658	0.195654	0.207918	0.232771	0.38244	0.175684	0.201777	0.240099
Hoxd13_TGATAA20NATA_AC_2.fastq	0.320462	0.238073	0.205943	0.235523	0.335507	0.226246	0.197632	0.240615	0.329688	0.235689	0.193508	0.241115	0.330471	0.241684	0.183307	0.244538	0.337143	0.241187	0.169769	0.251901
TGIF2LX_TGATAA20NATA_AE_2.fastq	0.320462	0.238073	0.205943	0.235523	0.325466	0.237071	0.20497	0.232494	0.301337	0.273104	0.187454	0.238105	0.284343	0.29565	0.185344	0.234663	0.26479	0.322831	0.17853	0.233849
ARX_TGCGTT20NTGC_Z_2.fastq	0.334522	0.238193	0.203985	0.2233	0.370241	0.19682	0.173934	0.259004	0.406273	0.149997	0.133353	0.310376	0.418049	0.133108	0.120543	0.328299	0.423014	0.126854	0.117152	0.332979
NEUROG2_TCGCTG20NTCT_Z_2.fastq	0.347626	0.2367	0.20526	0.210413	0.354873	0.231081	0.202618	0.211428	0.341335	0.246458	0.198714	0.213493	0.327196	0.259685	0.197221	0.215898	0.315016	0.272419	0.188753	0.223812
SPDEF_TCGCTG20NTCT_AD_2.fastq	0.347626	0.2367	0.20526	0.210413	0.350004	0.241399	0.201017	0.20758	0.330726	0.275648	0.182481	0.211145	0.315496	0.30523	0.170583	0.208691	0.316273	0.307862	0.171699	0.204166
FOXD3_TGGGGT20NGGT_Z_2.fastq	0.343909	0.245378	0.196508	0.214206	0.361735	0.216461	0.198049	0.223755	0.354054	0.233112	0.187756	0.225077	0.390639	0.192715	0.16018	0.256465	0.424851	0.154203	0.117927	0.303019
SOX9_TGGGGT20NGGT_W_2.fastq	0.343909	0.245378	0.196508	0.214206	0.346729	0.242607	0.197383	0.213281	0.343616	0.251179	0.19172	0.213485	0.34789	0.230354	0.189216	0.232539	0.35444	0.190067	0.180829	0.274663
OLIG1_TGCCTG20NTCC_Z_2.fastq	0.344108	0.238531	0.202943	0.214418	0.348619	0.233356	0.200885	0.21714	0.339019	0.247355	0.193223	0.220403	0.339956	0.238644	0.18914	0.23226	0.34931	0.223693	0.174433	0.252565
POU4F2_TGCGAA20NAGC_W_2.fastq	0.325424	0.23174	0.209392	0.233444	0.326251	0.2333	0.207733	0.232716	0.320926	0.241132	0.200694	0.237247	0.32665	0.230238	0.189601	0.253511	0.354884	0.174618	0.154993	0.315504
HMX1_TCGCCA20NCCT_Z_2.fastq	0.337993	0.223063	0.216775	0.222169	0.352837	0.210215	0.207476	0.229472	0.339869	0.230408	0.1923	0.237423	0.340396	0.230765	0.180567	0.248273	0.331564	0.250978	0.157792	0.259666
Dlx2_TCGCCA20NCCT_AA_2.fastq	0.337993	0.223063	0.216775	0.222169	0.344344	0.219378	0.180467	0.255811	0.371982	0.170055	0.147099	0.310864	0.369845	0.172439	0.161615	0.2961
TEAD4_TGATTT20NTTA_Y_2.fastq	0.337359	0.2343	0.205367	0.222974	0.368182	0.154545	0.254545	0.222727	0.327683	0.251722	0.186385	0.23421	0.323663	0.259393	0.175301	0.241643	0.306447	0.278889	0.159045	0.255619
SOX10_TGATTT20NTTA_AF_2.fastq	0.337359	0.2343	0.205367	0.222974	0.340767	0.227952	0.204737	0.226544	0.322957	0.258864	0.186815	0.231364	0.305269	0.285035	0.176266	0.23343	0.294616	0.289517	0.166952	0.248915
MIXL1_TGATTT20NTTA_AE_2.fastq	0.337359	0.2343	0.205367	0.222974	0.344442	0.228358	0.200949	0.226251	0.353566	0.222019	0.180014	0.244401	0.371499	0.200031	0.165226	0.263244	0.379327	0.190335	0.156658	0.273679
HOXB3_TACATT20NTAC_Y_2.fastq	0.361684	0.228732	0.210721	0.198863	0.358654	0.233052	0.200569	0.207725	0.377377	0.210939	0.180173	0.231511	0.397948	0.183822	0.157274	0.260956
E2F3_TTACAT20NACA_AF_2.fastq	0.331219	0.232611	0.206805	0.229364	0.336738	0.222853	0.205926	0.234482	0.31828	0.251493	0.193731	0.236496	0.301251	0.276789	0.183406	0.238554	0.333856	0.253134	0.199131	0.213879
GCM2_TGACTC20NTCA_Y_2.fastq	0.34651	0.232157	0.20496	0.216373	0.350807	0.230714	0.197997	0.220483	0.335593	0.256496	0.183507	0.224404	0.312901	0.299621	0.174708	0.212769	0.283984	0.348711	0.168602	0.198703
MYF6_TGACTC20NTCA_AF_2.fastq	0.34651	0.232157	0.20496	0.216373	0.353026	0.22772	0.198244	0.22101	0.338075	0.251056	0.186596	0.224274	0.323181	0.273085	0.180266	0.223468	0.302597	0.301676	0.174572	0.221155
Lhx4_TAAATG20NTAA_Z_2.fastq	0.346114	0.213813	0.22253	0.217544	0.338696	0.22221	0.21582	0.223274	0.332062	0.228689	0.209295	0.229954	0.324767	0.233713	0.200461	0.241059
NFATC1_TTCGTA20NTGC_AE_2.fastq	0.327741	0.223986	0.211961	0.236311	0.32952	0.224902	0.211573	0.234005	0.323548	0.235029	0.202954	0.238468	0.323865	0.229501	0.195328	0.251306	0.337422	0.203707	0.179367	0.279505
SP4_TTATGT20NGTA_AE_2.fastq	0.337229	0.229844	0.205061	0.227865	0.341715	0.224304	0.205523	0.228458	0.327271	0.248986	0.190249	0.233494	0.312214	0.270719	0.185227	0.23184	0.290216	0.302265	0.185153	0.222367
Pou2f2_TAGATA20NTAT_Z_2.fastq	0.345704	0.23933	0.195287	0.21968	0.332785	0.254515	0.182944	0.229756	0.343921	0.227237	0.167418	0.261424	0.358916	0.196213	0.151319	0.293551
EGR4_TGCGCC20NCGC_Y_2.fastq	0.332622	0.236252	0.197839	0.233287	0.322765	0.258646	0.179019	0.239569	0.321335	0.252493	0.186571	0.239601	0.309504	0.280485	0.177145	0.232866
TFAP2C_TGTCGT20NGCG_AE_2.fastq	0.350964	0.239207	0.193588	0.216241	0.35207	0.24425	0.18849	0.21519	0.321869	0.288534	0.172719	0.216878	0.298701	0.313118	0.178158	0.210023	0.275129	0.337857	0.188149	0.198866
VAX1_TGCCAT20NACC_Z_2.fastq	0.34308	0.22782	0.204683	0.224417	0.366716	0.196798	0.184046	0.252441	0.371675	0.185422	0.164339	0.278564	0.38371	0.156638	0.143809	0.315844	0.385014	0.143748	0.134117	0.33712
Nr2e1_TCGCGC20NGCT_AA_2.fastq	0.345175	0.222528	0.209736	0.222561	0.326895	0.257306	0.190874	0.224925	0.32136	0.273626	0.176404	0.22861	0.328378	0.263865	0.178977	0.22878
SOX8_TGTCTA20NTCG_AE_2.fastq	0.34944	0.232695	0.199106	0.218759	0.350778	0.235192	0.195582	0.218449	0.327	0.278702	0.168647	0.225651	0.30879	0.304991	0.158396	0.227823	0.28668	0.335091	0.147187	0.231042
SPIB_TGTCTA20NTCG_AK_2.fastq	0.34944	0.232695	0.199106	0.218759	0.350323	0.229316	0.2059	0.214461	0.365314	0.214419	0.213273	0.206995	0.419468	0.161393	0.242503	0.176636	0.442203	0.147028	0.24736	0.163409
Sox1_TGTCTA20NTCG_AC_2.fastq	0.34944	0.232695	0.199106	0.218759	0.355804	0.232436	0.195513	0.216246	0.338638	0.254216	0.188882	0.218265	0.321178	0.280343	0.177835	0.220645	0.297217	0.314666	0.16161	0.226507
SOX7_TGAGGC20NGGA_AF_2.fastq	0.350454	0.22769	0.203032	0.218824	0.361189	0.214519	0.199404	0.224887	0.351063	0.234334	0.188128	0.226475	0.341699	0.243272	0.18304	0.23199	0.329146	0.214484	0.175222	0.281148
LMX1B_TGAGGC20NGGA_Z_2.fastq	0.350454	0.22769	0.203032	0.218824	0.366288	0.210225	0.19441	0.229076	0.384543	0.189618	0.168448	0.257391	0.414587	0.149921	0.133874	0.301618	0.443046	0.110219	0.0993306	0.347404
Nkx3-1_TCTTAG20NATG_AA_2.fastq	0.343786	0.227724	0.202947	0.225543	0.332005	0.241126	0.20367	0.223199	0.324691	0.246073	0.197887	0.231348	0.32382	0.248846	0.186395	0.240939
TEAD1_TCTTAG20NATG_W_2.fastq	0.343786	0.227724	0.202947	0.225543	0.342869	0.232753	0.203473	0.220905	0.331756	0.251844	0.192547	0.223854	0.323022	0.265624	0.184999	0.226356	0.305729	0.291667	0.168173	0.23443
Otx1_TCTTAG20NATG_AC_2.fastq	0.343786	0.227724	0.202947	0.225543	0.353793	0.219071	0.202567	0.224569	0.340751	0.234262	0.200463	0.224524	0.328931	0.247701	0.197216	0.226152	0.319675	0.254721	0.190149	0.235455
SCRT1_TCTTAG20NATG_Y_2.fastq	0.343786	0.227724	0.202947	0.225543	0.350633	0.219866	0.20334	0.226161	0.33865	0.251007	0.176059	0.234284	0.338162	0.260934	0.165068	0.235836	0.302816	0.299591	0.146902	0.250691
MNX1_TGGTGA20NGTT_Z_2.fastq	0.352648	0.223237	0.205967	0.218148	0.370785	0.197683	0.206783	0.224749	0.359289	0.219886	0.194538	0.226287	0.356058	0.226728	0.195524	0.22169	0.351721	0.246484	0.18449	0.217305
ZSCAN4_TCTTTC20NTTG_W_2.fastq	0.352431	0.222383	0.206309	0.218877	0.348336	0.232277	0.206256	0.21313	0.334328	0.250585	0.199352	0.215734	0.315112	0.257287	0.206528	0.221073	0.281655	0.229528	0.24866	0.240157
YY2_TCTTTC20NTTG_Y_2.fastq	0.352431	0.222383	0.206309	0.218877	0.353437	0.223856	0.203023	0.219684	0.333755	0.261375	0.175839	0.229031	0.319993	0.289308	0.156663	0.234035	0.283663	0.336188	0.134346	0.245803
PAX3_TTCTCT20NCTC_AF_2.fastq	0.34003	0.216293	0.212139	0.231538	0.34169	0.213441	0.208482	0.236386	0.333405	0.225723	0.191917	0.248955	0.36258	0.177571	0.156903	0.302946	0.368281	0.167559	0.144854	0.319305
PAX9_TCTAAT20NAAG_AG_2.fastq	0.34734	0.226024	0.201743	0.224893	0.357019	0.220467	0.201377	0.221137	0.340972	0.241994	0.193845	0.223189	0.322629	0.27272	0.18457	0.220081	0.288687	0.345392	0.176163	0.189757
NFIX_TGAGAT20NAGA_W_2.fastq	0.348355	0.223337	0.202392	0.225917	0.334968	0.238162	0.211297	0.215574	0.28448	0.265781	0.24143	0.208309	0.266801	0.274574	0.252345	0.206279	0.259273	0.278826	0.253706	0.208195
CLOCK_TGAGAT20NAGA_Z_2.fastq	0.348355	0.223337	0.202392	0.225917	0.358332	0.211583	0.204169	0.225916	0.344883	0.235729	0.189261	0.230128	0.338393	0.246392	0.190581	0.224634	0.312878	0.296255	0.170729	0.220138
ZNF740_TGGTCT20NCTT_Y_2.fastq	0.349681	0.209938	0.214241	0.226139	0.353187	0.20931	0.210451	0.227052	0.338867	0.242139	0.183107	0.235888	0.316241	0.302938	0.158228	0.222593	0.25773	0.434978	0.124781	0.182511
TBX21_TGGTCT20NCTT_AD_2.fastq	0.349681	0.209938	0.214241	0.226139	0.345758	0.220453	0.212616	0.221172	0.326657	0.253805	0.191516	0.228021	0.315295	0.27471	0.181814	0.228181	0.3282	0.240723	0.198751	0.232326
TFAP2C_TCTACA20NCAG_Y_2.fastq	0.346992	0.21772	0.206192	0.229096	0.356745	0.213362	0.204187	0.225706	0.326568	0.252075	0.200236	0.221121	0.265452	0.288894	0.257947	0.187707	0.254031	0.290499	0.266007	0.189463
ERG_TCTACA20NCAG_AG_2.fastq	0.346992	0.21772	0.206192	0.229096	0.358875	0.210549	0.202591	0.227985	0.333931	0.234616	0.204113	0.22734	0.284248	0.25842	0.235905	0.221426	0.268878	0.267045	0.249214	0.214863
BHLHE41_TGTGCT20NCGG_AD_2.fastq	0.34751	0.213988	0.209783	0.228719	0.327619	0.24586	0.196148	0.230372	0.293492	0.267461	0.221045	0.218002	0.282035	0.277906	0.222829	0.217231
TBX20_TCTTCT20NCTG_AE_2.fastq	0.35126	0.212616	0.21112	0.225004	0.350873	0.218373	0.208266	0.222489	0.319403	0.270529	0.176009	0.234059	0.302257	0.296544	0.165849	0.23535	0.276416	0.336471	0.148058	0.239055
AR_TCTTCT20NCTG_AD_2.fastq	0.35126	0.212616	0.21112	0.225004	0.347668	0.223232	0.209938	0.219162	0.324236	0.263339	0.188266	0.224158	0.29983	0.295908	0.175259	0.229003	0.284791	0.312958	0.170023	0.232229
HESX1_TCTTCT20NCTG_Z_2.fastq	0.35126	0.212616	0.21112	0.225004	0.359603	0.206314	0.206909	0.227174	0.342378	0.231951	0.191881	0.233791	0.351694	0.216684	0.169801	0.261821	0.365448	0.188401	0.135764	0.310387
Elk3_TGAGTG20NTGA_AC_2.fastq	0.355605	0.223341	0.199774	0.22128	0.366472	0.21097	0.198597	0.22396	0.355961	0.221199	0.202125	0.220715	0.343184	0.235433	0.207913	0.213471	0.325501	0.246951	0.235366	0.192183
ISX_TGAGTG20NTGA_AE_2.fastq	0.355605	0.223341	0.199774	0.22128	0.363472	0.213453	0.197318	0.225757	0.354629	0.232543	0.170875	0.241953	0.393533	0.152312	0.128578	0.325576	0.391859	0.144701	0.125332	0.338108
ELK1_TGAGTG20NTGA_AG_2.fastq	0.355605	0.223341	0.199774	0.22128	0.364891	0.212083	0.198867	0.224159	0.355146	0.222299	0.205538	0.217017	0.329766	0.242581	0.241076	0.186577	0.317449	0.253071	0.248768	0.180712
GRHL1_TGGACA20NCAT_W_2.fastq	0.347285	0.21248	0.210534	0.229701	0.349663	0.21131	0.212262	0.226765	0.339529	0.223042	0.209246	0.228183	0.32207	0.226728	0.210874	0.240328	0.304481	0.230801	0.209741	0.254978
TCF7L1_TGGACA20NCAT_AD_2.fastq	0.347285	0.21248	0.210534	0.229701	0.351403	0.210697	0.210953	0.226947	0.336913	0.236191	0.194784	0.232112	0.325514	0.260527	0.183149	0.23081	0.31337	0.284701	0.172485	0.229444
HOXB5_TCTTGA20NGTG_Z_2.fastq	0.35212	0.220116	0.202384	0.22538	0.358935	0.216577	0.20174	0.222748	0.34472	0.234693	0.191661	0.228926	0.335004	0.246485	0.185704	0.232807	0.315312	0.280318	0.16765	0.236719
BHLHE22_TCTTGA20NGTG_Y_2.fastq	0.35212	0.220116	0.202384	0.22538	0.356744	0.214473	0.203072	0.225711	0.347764	0.230597	0.19193	0.229709	0.354937	0.215086	0.185662	0.244315	0.370162	0.189502	0.179504	0.260832
EGR3_TTAAGA20NGAA_AF_2.fastq	0.343195	0.217874	0.202982	0.235949	0.335026	0.236825	0.19223	0.235919	0.323469	0.258576	0.185201	0.232754	0.2999	0.301244	0.186001	0.212854
Rfx2_TGGTAG20NATT_AC_2.fastq	0.350875	0.213395	0.205802	0.229927	0.358692	0.202546	0.206515	0.232246	0.344575	0.222236	0.203974	0.229215	0.324442	0.253969	0.205217	0.216372	0.305276	0.276929	0.211464	0.206331
VAX2_TGGTAG20NATT_AF_2.fastq	0.350875	0.213395	0.205802	0.229927	0.36094	0.196109	0.200821	0.24213	0.365526	0.18699	0.17888	0.268604	0.368831	0.174736	0.163495	0.292939	0.367483	0.170606	0.157467	0.304444
RAX_TGGTAG20NATT_Z_2.fastq	0.350875	0.213395	0.205802	0.229927	0.367213	0.192613	0.20595	0.234223	0.358467	0.210496	0.193764	0.237273	0.3617	0.209829	0.186294	0.242177	0.360006	0.21267	0.164586	0.262738
HOXA13_TGTGGA20NGGG_AE_2.fastq	0.358447	0.221177	0.197705	0.222671	0.366462	0.210923	0.198874	0.223742	0.355761	0.239609	0.176279	0.228352	0.35132	0.248807	0.170715	0.229158	0.343591	0.259998	0.168985	0.227426
TBX2_TCTATG20NTAG_AF_2.fastq	0.360165	0.213083	0.204872	0.22188	0.366701	0.205576	0.204089	0.223634	0.351945	0.231234	0.190007	0.226815	0.336178	0.252499	0.184888	0.226434	0.317248	0.274549	0.182427	0.225776
ETV4_TCTATG20NTAG_AG_2.fastq	0.360165	0.213083	0.204872	0.22188	0.363133	0.208441	0.203187	0.22524	0.347863	0.22288	0.211448	0.217808	0.323128	0.241527	0.235404	0.199941	0.309748	0.252425	0.250732	0.187095
HOXA1_TGGAAT20NAAT_AF_2.fastq	0.346044	0.204742	0.21069	0.238523	0.35033	0.201645	0.208816	0.239209	0.342112	0.216939	0.198289	0.24266	0.337567	0.222121	0.189293	0.251019	0.333986	0.230182	0.169188	0.266643
MAFF_TGGAAT20NAAT_Z_2.fastq	0.346044	0.204742	0.21069	0.238523	0.356779	0.195786	0.210611	0.236825	0.346232	0.212563	0.200219	0.240986	0.338513	0.225896	0.199015	0.236576	0.318071	0.266947	0.179585	0.235398
SRF_TGGAAT20NAAT_W_2.fastq	0.346044	0.204742	0.21069	0.238523	0.345953	0.208674	0.213472	0.231901	0.338092	0.222034	0.207428	0.232446	0.328475	0.235168	0.205726	0.23063	0.316823	0.238651	0.200995	0.243531
PRDM1_TTGAGG20NGAT_AE_2.fastq	0.352725	0.263395	0.149388	0.234492	0.347968	0.269877	0.141339	0.240816	0.367882	0.21173	0.153305	0.267083	0.379151	0.189948	0.164873	0.266028
ETV2_TGGAGC20NGAT_AK_2.fastq	0.359433	0.200587	0.209934	0.230045	0.359687	0.202375	0.209041	0.228898	0.367627	0.212183	0.215542	0.204648	0.346781	0.233866	0.204527	0.214827
GCM1_TGAGCA20NCGA_Y_2.fastq	0.359035	0.203712	0.202365	0.234889	0.330298	0.2402	0.203077	0.226425	0.278928	0.305447	0.212522	0.203102	0.251134	0.344969	0.214773	0.189124
HNF1A_TGAGCA20NCGA_W_2.fastq	0.357802	0.204282	0.199105	0.23881	0.39154	0.140092	0.154639	0.313729	0.398739	0.11848	0.14642	0.336362	0.396958	0.114047	0.148945	0.340051
PITX1_TGAGCA20NCGA_AF_2.fastq	0.360981	0.196154	0.201888	0.240977	0.350423	0.210929	0.19384	0.244807	0.342459	0.209267	0.188189	0.260085	0.345294	0.181404	0.192612	0.28069
NR2F1_TCTGAC30NAGG_AI_2.fastq	0.277436	0.300546	0.213421	0.208597	0.283588	0.295323	0.212175	0.208914	0.271674	0.313275	0.20242	0.212631	0.252631	0.334718	0.190309	0.222343	0.232433	0.342918	0.187615	0.237034	0.22556	0.348835	0.183284	0.242321
TBX21_TACTGC40NGTC_AI_2.fastq	0.30021	0.296538	0.213086	0.190166	0.302737	0.295739	0.210469	0.191055	0.292744	0.313227	0.196389	0.197641	0.299053	0.286133	0.200556	0.214258	0.299434	0.275599	0.203676	0.22129	0.285601	0.311526	0.191044	0.211829
RXRA_TCTACA40NCAG_AI_2.fastq	0.297013	0.287939	0.218058	0.196991	0.304663	0.281314	0.215547	0.198476	0.28949	0.306117	0.202465	0.201928	0.267082	0.309477	0.214702	0.208739	0.258046	0.312611	0.217638	0.211705	0.25041	0.324142	0.211458	0.21399
TGIF2_TGAACG30NCAA_AI_2.fastq	0.294339	0.276614	0.227818	0.201228	0.304152	0.265907	0.228465	0.201476	0.295647	0.280438	0.215381	0.208534	0.288338	0.264961	0.217743	0.228959	0.281892	0.251803	0.227214	0.239091	0.27491	0.266555	0.219464	0.239071
CUX1_TAGCAG40NACT_AI_2.fastq	0.304352	0.286132	0.216996	0.19252	0.311772	0.275538	0.212042	0.200648	0.311904	0.273568	0.197593	0.216936	0.334107	0.231526	0.182619	0.251747	0.327104	0.234664	0.185616	0.252616	0.326501	0.23722	0.180317	0.255961
DPRX_TCGAAG30NAAT_AI_2.fastq	0.280758	0.281979	0.221017	0.216246	0.289436	0.272587	0.218371	0.219606	0.283439	0.279889	0.211185	0.225487	0.289906	0.264549	0.196421	0.249125	0.289639	0.259217	0.191726	0.259418	0.287206	0.2645	0.185273	0.263021
HMX3_TGCACT30NCAC_AI_2.fastq	0.289001	0.274915	0.227595	0.208489	0.300411	0.262875	0.221118	0.215596	0.291367	0.280105	0.20698	0.221548	0.293726	0.283695	0.187188	0.235391	0.299801	0.280806	0.169649	0.249744	0.309195	0.27341	0.157581	0.259814
TEAD3_TATAAG40NAAG_AI_2.fastq	0.305293	0.29086	0.210662	0.193185	0.309109	0.286322	0.209072	0.195497	0.297672	0.304541	0.196917	0.200871	0.3003	0.291701	0.192191	0.215808	0.295532	0.297759	0.188487	0.218221	0.291507	0.308563	0.180947	0.218984
MAFK_TGCCTG30NTCC_AI_2.fastq	0.293093	0.277583	0.222011	0.207313	0.297176	0.272641	0.221645	0.208538	0.294607	0.280858	0.206415	0.218121	0.318442	0.245856	0.200111	0.235592	0.31746	0.24646	0.197076	0.239004	0.319951	0.244801	0.193767	0.241481
HES5_TCGGGG30NGGT_AI_2.fastq	0.302948	0.267287	0.231345	0.19842	0.310494	0.258211	0.232982	0.198313	0.307211	0.267407	0.223892	0.201491	0.308351	0.265553	0.226208	0.199887	0.306016	0.258566	0.247578	0.18784	0.303247	0.253557	0.265189	0.178008
HNF4A_TCCGTG40NTGC_AI_2.fastq	0.308812	0.278876	0.218405	0.193907	0.309383	0.276	0.218604	0.196013	0.294864	0.294603	0.212355	0.198177	0.287491	0.287804	0.225475	0.19923	0.281753	0.294722	0.225578	0.197946	0.276721	0.307112	0.219729	0.196439
HOXA10_TAGGAT30NAGT_AI_2.fastq	0.293209	0.286939	0.209354	0.210497	0.302678	0.273714	0.20993	0.213677	0.299061	0.28182	0.199771	0.219348	0.316435	0.263081	0.186919	0.233565	0.320221	0.265205	0.177121	0.237453	0.297044	0.317388	0.162083	0.223484
TBX5_TAGAAC40NAAT_AI_2.fastq	0.305869	0.277978	0.216662	0.19949	0.305685	0.283014	0.214216	0.197085	0.29414	0.303718	0.202044	0.200098	0.285164	0.3226	0.193122	0.199114	0.279707	0.315283	0.1981	0.20691	0.26496	0.344105	0.186223	0.204713
ONECUT2_TGGGCG30NCGT_AH_2.fastq	0.296421	0.275958	0.217622	0.209999	0.300085	0.273833	0.216644	0.209438	0.299581	0.284782	0.198455	0.217182	0.299267	0.285453	0.196784	0.218495	0.295398	0.291893	0.19407	0.21864
ATF7_TGGGCG30NCGT_AI_2.fastq	0.296421	0.275958	0.217622	0.209999	0.302052	0.270996	0.216813	0.21014	0.294589	0.280525	0.212097	0.212789	0.292462	0.284048	0.207467	0.216023	0.288016	0.289488	0.206818	0.215677	0.273368	0.325249	0.198128	0.203256
IRF3_TCCTAA40NATC_AI_2.fastq	0.305619	0.27195	0.220713	0.201717	0.307915	0.269335	0.222315	0.200434	0.292013	0.299953	0.202671	0.205363	0.344831	0.280056	0.208813	0.1663	0.377341	0.273774	0.209007	0.139878	0.319674	0.335692	0.184217	0.160416
TBX15_TACGTC40NTGC_AI_2.fastq	0.306757	0.275726	0.215316	0.202201	0.307468	0.275007	0.214157	0.203369	0.292279	0.303686	0.195911	0.208124	0.279967	0.324746	0.185177	0.210111	0.267183	0.345901	0.176625	0.210291	0.264585	0.354996	0.166591	0.213828
RFX5_TGGAGC30NGAT_AI_2.fastq	0.292367	0.26631	0.223569	0.217755	0.295052	0.263384	0.225263	0.216301	0.28803	0.273694	0.222546	0.21573	0.267261	0.281381	0.237205	0.214153	0.261836	0.286964	0.243445	0.207755	0.264421	0.292588	0.240123	0.202868
SOX8_TCTTTC30NTTG_AI_2.fastq	0.291001	0.26681	0.222768	0.219421	0.294064	0.265261	0.224951	0.215724	0.281116	0.290354	0.203682	0.224848	0.270973	0.308251	0.184345	0.236431	0.265198	0.31167	0.177012	0.24612	0.267208	0.307892	0.17521	0.24969
ELK1_TAGCAG30NACT_AI_2.fastq	0.310409	0.267728	0.221658	0.200205	0.319685	0.252305	0.224056	0.203954	0.31145	0.271358	0.208997	0.208194	0.292465	0.277927	0.223406	0.206202	0.274604	0.276512	0.237199	0.211685	0.271865	0.276457	0.234593	0.217085
EGR4_TAGCGA40NGCT_AI_2.fastq	0.306762	0.274511	0.212149	0.206578	0.309211	0.273787	0.211327	0.205674	0.296608	0.297627	0.197614	0.208151	0.285846	0.318141	0.190629	0.205384	0.267623	0.35025	0.186587	0.19554	0.243519	0.408628	0.166007	0.181847
TBX19_TACTAT40NATC_AI_2.fastq	0.308196	0.273177	0.213332	0.205296	0.309091	0.274058	0.212249	0.204601	0.295089	0.296881	0.197044	0.210986	0.30963	0.263748	0.199586	0.227036	0.309901	0.254543	0.205169	0.230388	0.293949	0.291963	0.189903	0.224185
FOXO6_TCGTGT30NGTT_AH_2.fastq	0.301761	0.260374	0.225054	0.212811	0.301516	0.265308	0.221455	0.211722	0.296775	0.27306	0.215276	0.214889	0.295817	0.272665	0.211762	0.219755	0.297869	0.270452	0.207695	0.223985
IRX2_TGCATC30NTAC_AI_2.fastq	0.303663	0.257315	0.227166	0.211855	0.317827	0.245937	0.21729	0.218945	0.316346	0.246872	0.214097	0.222685	0.327547	0.236623	0.203568	0.232262	0.329369	0.234373	0.198527	0.23773	0.321236	0.253909	0.188906	0.235949
TBX4_TACTTG40NTTC_AI_2.fastq	0.315756	0.261923	0.222035	0.200286	0.31364	0.265608	0.221688	0.199064	0.301711	0.287204	0.208696	0.202389	0.293307	0.29628	0.207591	0.202822	0.299588	0.275422	0.218472	0.206519	0.314727	0.276179	0.205814	0.20328
ELK4_TAGGGC40NGGT_AK_2.fastq	0.315342	0.258705	0.224216	0.201737	0.310737	0.262001	0.225741	0.201521	0.311408	0.260203	0.227215	0.201174	0.304835	0.265472	0.231031	0.198662	0.301343	0.268662	0.232912	0.197083
ESRRA_TGACGA30NGCA_AI_2.fastq	0.293274	0.25792	0.224816	0.223989	0.303062	0.245544	0.223631	0.227762	0.295186	0.260804	0.212012	0.231999	0.289191	0.271173	0.202735	0.2369	0.276552	0.268523	0.2129	0.242026	0.270705	0.276902	0.207828	0.244565
MSX1_TGCGAA30NAGC_AI_2.fastq	0.302636	0.261247	0.221191	0.214927	0.30685	0.260159	0.218104	0.214887	0.300183	0.266892	0.214533	0.218393	0.313334	0.2524	0.196079	0.238186	0.342464	0.222751	0.168997	0.265788	0.366609	0.203967	0.147787	0.281636
EOMES_TGTAAA30NAAG_AI_2.fastq	0.297635	0.259784	0.221419	0.221162	0.306227	0.252729	0.224114	0.21693	0.297742	0.267262	0.213498	0.221497	0.293383	0.252522	0.220542	0.233553	0.289547	0.236656	0.231442	0.242354	0.290601	0.230614	0.231839	0.246946
TBX1_TACGGA40NGGC_AI_2.fastq	0.311407	0.267808	0.212955	0.20783	0.316514	0.261755	0.212855	0.208876	0.304338	0.284591	0.198394	0.212677	0.294924	0.303296	0.187802	0.213978	0.290759	0.298681	0.186674	0.223886	0.280024	0.31192	0.188375	0.219681
SOX14_TACCTA30NTCC_AH_2.fastq	0.31356	0.261702	0.216416	0.208322	0.316017	0.261778	0.213738	0.208467	0.298089	0.297349	0.189849	0.214714	0.287021	0.306734	0.189006	0.217239	0.273005	0.328409	0.174067	0.224519
EMX1_TCGCAT30NACT_AI_2.fastq	0.300629	0.252902	0.225196	0.221273	0.30459	0.249861	0.224058	0.221491	0.29819	0.263962	0.205975	0.231873	0.305628	0.256884	0.185896	0.251592	0.323025	0.231632	0.166396	0.278946	0.334194	0.215282	0.154003	0.296521
FOXB1_TGAGCA30NCGA_AI_2.fastq	0.305466	0.25945	0.218385	0.216699	0.320212	0.242117	0.216366	0.221304	0.312861	0.256724	0.207729	0.222686	0.315102	0.264852	0.193471	0.226576	0.334391	0.247953	0.169323	0.248334	0.329889	0.269355	0.152559	0.248197
CUX2_TAGCCT40NCCT_AI_2.fastq	0.321547	0.254292	0.223206	0.200955	0.324203	0.250834	0.221131	0.203832	0.313356	0.271649	0.204261	0.210733	0.34081	0.223723	0.1824	0.253066	0.339551	0.222306	0.177342	0.260802	0.32364	0.25632	0.165402	0.254638
CTCF_full_AJ_TAGCGA20NGCT_2.fastq	0.312128	0.244691	0.23222	0.210961	0.29601	0.267125	0.232169	0.204695	0.268889	0.288723	0.254037	0.188351	0.244633	0.304589	0.280382	0.170396
THRB_TGGCAA30NACT_AI_2.fastq	0.299299	0.248196	0.227249	0.225256	0.304414	0.239951	0.229095	0.226541	0.300078	0.25703	0.209666	0.233226	0.303588	0.250155	0.208633	0.237624	0.288881	0.243343	0.227191	0.240585	0.294478	0.239357	0.218136	0.248029
Lhx8_TGCTCG40NCTC_AI_2.fastq	0.302242	0.259677	0.215023	0.223057	0.308041	0.254852	0.208603	0.228504	0.307358	0.258876	0.190638	0.243127	0.32542	0.232743	0.166513	0.275324	0.324345	0.232566	0.159661	0.283428	0.302983	0.273497	0.148392	0.275128
SOX21_TCAAAA40NAAA_AI_2.fastq	0.313833	0.241925	0.232572	0.211669	0.317196	0.238296	0.231667	0.212841	0.307832	0.256142	0.219642	0.216385	0.307414	0.258457	0.214165	0.219963	0.30248	0.249761	0.217291	0.230468	0.295314	0.241902	0.221808	0.240976
RUNX3_TACGGA30NGGC_AI_2.fastq	0.324254	0.244711	0.229201	0.201834	0.341132	0.222915	0.22692	0.209033	0.327942	0.251225	0.207769	0.213064	0.326937	0.278333	0.193359	0.201372	0.349818	0.31288	0.182907	0.154395	0.360971	0.325422	0.174795	0.138812
TBX20_TACTCA40NCTC_AI_2.fastq	0.314794	0.252113	0.220291	0.212802	0.315278	0.254126	0.219572	0.211023	0.300572	0.280302	0.202471	0.216655	0.299728	0.283733	0.191027	0.225511	0.303676	0.27924	0.184812	0.232272	0.286611	0.308439	0.176153	0.228797
ZNF524_TCTATG40NTAG_AI_2.fastq	0.320419	0.242209	0.229282	0.20809	0.325305	0.236435	0.229841	0.208418	0.311837	0.257677	0.221523	0.208964	0.292185	0.290913	0.207214	0.209688	0.271099	0.323808	0.199103	0.20599	0.253462	0.350815	0.199429	0.196294
ETS1_TGTACC30NCAG_AI_2.fastq	0.306963	0.240075	0.231394	0.221569	0.316481	0.228686	0.23291	0.221922	0.305207	0.250885	0.215297	0.22861	0.29264	0.25978	0.225892	0.221689	0.277557	0.261755	0.247872	0.212815	0.266889	0.277312	0.239086	0.216713
NKX6-1_TGCGGG30NGGC_AI_2.fastq	0.307167	0.243968	0.226332	0.222533	0.328804	0.219516	0.211845	0.239835	0.338809	0.210063	0.198501	0.252627	0.372418	0.172202	0.168357	0.287024	0.387067	0.155534	0.153391	0.304009	0.392962	0.150671	0.143651	0.312716
THRA_TCGGCC40NCGT_AI_2.fastq	0.3011	0.252622	0.216487	0.229791	0.303596	0.248214	0.215993	0.232197	0.292421	0.270224	0.20105	0.236304	0.277337	0.290336	0.194734	0.237592	0.263545	0.304654	0.193134	0.238667	0.247729	0.352534	0.161866	0.237871
GLI2_TAAGTA40NTGA_AI_2.fastq	0.32656	0.238715	0.227319	0.207406	0.319836	0.250957	0.228394	0.200813	0.305356	0.274403	0.224994	0.195247	0.288242	0.309271	0.226456	0.17603	0.271577	0.342492	0.231121	0.15481	0.265675	0.361634	0.230009	0.142682
BARHL2_TCCAGT40NGAC_AI_2.fastq	0.328963	0.237229	0.227751	0.206057	0.33446	0.23001	0.224938	0.210592	0.322103	0.253526	0.209007	0.215364	0.325488	0.247355	0.196064	0.231093	0.327477	0.240923	0.188262	0.243338	0.314713	0.26855	0.17684	0.239898
NOTO_TGCGTT30NTGC_AI_2.fastq	0.313969	0.235107	0.229699	0.221225	0.319345	0.229701	0.22802	0.222934	0.31233	0.239705	0.222275	0.225691	0.313979	0.238342	0.211081	0.236598	0.322856	0.226606	0.197309	0.253229	0.330253	0.219564	0.181602	0.26858
RUNX2_TACCTA40NTCC_AI_2.fastq	0.331526	0.232403	0.229191	0.206881	0.33177	0.238793	0.226708	0.202729	0.316677	0.265531	0.210302	0.207491	0.303827	0.290427	0.197065	0.208681	0.290286	0.313718	0.189278	0.206717	0.275099	0.339759	0.179718	0.205424
RORA_TCTGTA30NTGG_AI_2.fastq	0.317781	0.24158	0.21956	0.221078	0.323926	0.235022	0.224086	0.216966	0.313372	0.2567	0.207877	0.222051	0.30682	0.270719	0.195802	0.22666	0.298048	0.281337	0.197021	0.223593	0.280028	0.314293	0.188194	0.217485
SRY_TACTGC30NGTC_AH_2.fastq	0.312154	0.22032	0.238933	0.228594	0.322949	0.210878	0.2362	0.229973	0.309857	0.241392	0.213464	0.235287	0.301474	0.249752	0.211343	0.237431	0.296745	0.250988	0.199495	0.252772
POU1F1_TACACC40NCAC_AI_2.fastq	0.333171	0.22737	0.230775	0.208684	0.348531	0.213378	0.21312	0.224971	0.340896	0.224971	0.198982	0.23515	0.356989	0.199243	0.182581	0.261187	0.356512	0.193647	0.176066	0.273775	0.342649	0.217108	0.168105	0.272138
Tp73_TACCGT40NGCC_AK_2.fastq	0.335181	0.231925	0.225879	0.207015	0.310749	0.207638	0.222825	0.258788	0.319948	0.260103	0.220621	0.199327	0.310434	0.256072	0.237107	0.196387	0.310032	0.255588	0.239653	0.194727
HOXD12_TCAGTC30NTGA_AH_2.fastq	0.315043	0.224503	0.231717	0.228737	0.321765	0.215088	0.228732	0.234415	0.313269	0.238162	0.211576	0.236994	0.307089	0.247852	0.207801	0.237257	0.299261	0.267747	0.195592	0.2374
ISL2_TCTAAT30NAAG_AI_2.fastq	0.31872	0.241948	0.214019	0.225312	0.323403	0.236713	0.21616	0.223724	0.314517	0.243404	0.215151	0.226928	0.315381	0.235329	0.208327	0.240963	0.312824	0.23182	0.203355	0.252001	0.305463	0.242538	0.196808	0.255191
FOXC2_TGAGTG30NTGA_AI_2.fastq	0.326539	0.22988	0.225133	0.218448	0.335876	0.214673	0.226865	0.222585	0.333601	0.222851	0.22002	0.223528	0.380756	0.195215	0.178974	0.245056	0.413727	0.174029	0.149827	0.262417	0.41466	0.176826	0.141093	0.267421
SOX4_TATCGC30NGCG_AH_2.fastq	0.309302	0.212256	0.242426	0.236015	0.311198	0.203396	0.244865	0.240541	0.299295	0.23301	0.223952	0.243743	0.288097	0.250014	0.220309	0.241581	0.275481	0.279039	0.204632	0.240848
ZBTB7C_TCGCCA40NCCT_AI_2.fastq	0.316828	0.231862	0.222183	0.229127	0.319202	0.232902	0.220103	0.227793	0.305292	0.253693	0.212697	0.228318	0.289596	0.281086	0.201991	0.227327	0.273209	0.311233	0.191767	0.223791	0.259496	0.340831	0.18238	0.217293
PROP1_TCCCGA30NGCC_AI_2.fastq	0.316594	0.220266	0.233326	0.229814	0.317365	0.213152	0.233613	0.235871	0.31512	0.228729	0.21342	0.242731	0.322672	0.221061	0.192321	0.263945	0.305759	0.260659	0.16902	0.264563	0.313873	0.244917	0.15764	0.28357
VENTX_TGAAGT30NGAA_AI_2.fastq	0.326836	0.225328	0.225552	0.222284	0.331542	0.220816	0.228777	0.218866	0.325656	0.234962	0.2156	0.223782	0.326539	0.23897	0.203143	0.231349	0.335746	0.223681	0.195677	0.244896	0.327953	0.23615	0.193075	0.242822
CREB3L1_TGGGTA30NTGT_AI_2.fastq	0.32692	0.222469	0.228141	0.22247	0.329537	0.218682	0.230859	0.220922	0.314794	0.236029	0.232862	0.216315	0.290744	0.257959	0.243852	0.207444	0.275061	0.268859	0.255466	0.200613	0.267478	0.275509	0.259834	0.197178
FOXC1_TGAGGC30NGGA_AI_2.fastq	0.326622	0.212458	0.23194	0.22898	0.334793	0.204036	0.232397	0.228774	0.332396	0.216872	0.21916	0.231573	0.361756	0.196537	0.195633	0.246074	0.41983	0.139254	0.150007	0.290909	0.421404	0.138328	0.146497	0.29377
PDX1_TGGAAT30NAAT_AI_2.fastq	0.325789	0.208424	0.235343	0.230444	0.332353	0.199757	0.238619	0.22927	0.325979	0.216603	0.226252	0.231166	0.330896	0.213445	0.207775	0.247884	0.344725	0.177394	0.186555	0.291326	0.347192	0.170382	0.178438	0.303988
MAFG_TGTAAA40NAAG_AI_2.fastq	0.316871	0.219943	0.223128	0.240057	0.315417	0.222602	0.225674	0.236306	0.306135	0.237888	0.219329	0.236648	0.298884	0.245242	0.215352	0.240522	0.311605	0.221287	0.219213	0.247895	0.310071	0.218251	0.219431	0.252248
POU3F2_TGTTCA40NCTG_AI_2.fastq	0.321843	0.227006	0.214372	0.236778	0.324859	0.22208	0.215262	0.237799	0.31411	0.238251	0.204694	0.242944	0.305064	0.252061	0.1908	0.252075	0.293889	0.269463	0.176916	0.259732	0.272006	0.308581	0.163069	0.256344
RHOXF1_TGGATG30NTAT_AI_2.fastq	0.33735	0.21672	0.223894	0.222036	0.336213	0.213876	0.225439	0.224473	0.32808	0.220328	0.228526	0.223066	0.321862	0.224118	0.230676	0.223344	0.313668	0.230943	0.234158	0.221231	0.306293	0.238939	0.233844	0.220924
EMX2_TGGTTC30NTTT_AI_2.fastq	0.333553	0.202076	0.232071	0.2323	0.336858	0.197382	0.234415	0.231346	0.331519	0.209054	0.221335	0.238093	0.338755	0.202263	0.202879	0.256103	0.345939	0.190255	0.188137	0.27567	0.354239	0.177217	0.172787	0.295757
RXRA_TCACGT30NGCA_AH_2.fastq	0.330821	0.17962	0.24976	0.239799	0.330791	0.173041	0.252705	0.243463	0.319407	0.201102	0.229814	0.249677	0.305296	0.212369	0.242708	0.239627	0.295371	0.22988	0.234546	0.240203
LHX2_TCCAGT30NGAC_AI_2.fastq	0.328879	0.182991	0.245665	0.242465	0.337984	0.170117	0.248924	0.242974	0.328251	0.192868	0.229727	0.249155	0.330632	0.199823	0.209196	0.260349	0.361318	0.15816	0.176405	0.304117	0.371069	0.141194	0.158143	0.329594
MEOX2_TAGTTT30NTTT_AI_2.fastq	0.327435	0.188227	0.239376	0.244962	0.33007	0.182129	0.247476	0.240325	0.327367	0.199612	0.225963	0.247057	0.351934	0.164403	0.20024	0.283423	0.365177	0.144416	0.183526	0.306882	0.359089	0.160578	0.179524	0.300809

## Sheet: Table_S5
The table contains for each experiment and each cycle, the most frequent k-mer.
In addition, a PBM seed and the seeds by Jolma et al. are at the end of the line (by this order).
Each top k-mer is followed by two boolean values - first if matches the PBM seed, second if mathces one of Jolma et al. seeds. Null if there is no seed (for PBM)
Experiment	cycle 0	PBM match	Jolma match	cycle 1	PBM match	Jolma match	cycle 2	PBM match	Jolma match	cycle 3	PBM match	Jolma match	cycle 4	PBM match	Jolma match	PBM seed	Jolma seeds
Prrx2_TATGAA20NAGG_Z	AAAAAAAA	FALSE	FALSE	AAAAAAAA	FALSE	FALSE	AAAAAAAA	FALSE	FALSE	TTAATTAA	TRUE	TRUE	TTAATTAA	TRUE	TRUE	CTAATTAG	NYAATTAN
JDP2_TCCTTT20NTTC_AC	AAAAAAAA	null	FALSE	ACGGCATA	null	TRUE	ACGGCATA	null	TRUE	TGACGTCA	null	TRUE	TGACGTCA	null	TRUE	null	ATGASTCAT	NATGACGTCAYN
NEUROG2_TGGCGG20NGA_AE	CCCCCCCC	null	FALSE	CCCCCACC	null	FALSE	CCACCCCC	null	FALSE	ACATATGT	null	TRUE	CCCCCCCC	null	FALSE	null	RACATATGTY
MLX_CATAT14N_S	AAAAAATA	null	FALSE	ATCACGTG	null	TRUE	ATCACGTG	null	TRUE	ATCACGTG	null	TRUE	ACGTGATC	null	TRUE	null	ATCACGTGAT
Foxc1_CCCCT14N_T	CCCCCCCC	null	FALSE	TCCCCACA	null	FALSE	TCCCCACA	null	FALSE	AAATAAAC	null	TRUE	null	GTAAAYAAACA	RTAAAYA
POU2F3_TAGACG20NCAT_Y	AAAAAAAA	FALSE	FALSE	ATGCAAAT	TRUE	TRUE	ATGCAAAT	TRUE	TRUE	ATGCAAAT	TRUE	TRUE	ATGCAAAT	TRUE	TRUE	ATGCAAAT	TATGCWAAT	WTRMATATKYAW
BATF3_TAAGAC20NAGA_AC	AAAAAAAA	null	FALSE	AAAAAAAA	null	FALSE	AAAACAAA	null	FALSE	CACCCACC	null	FALSE	TGACGTCA	null	TRUE	null	TGATGACGTCATCA
SHOX_TAAGGT20NGGA_AC	AAAAAAAA	null	FALSE	TTAATTAA	null	TRUE	TTAATTAA	null	TRUE	TTAATTAA	null	TRUE	TTAATTAA	null	TRUE	null	NYAATTAN
Pou2f2_TAGATA20NTAT_Z	AAAAAAAA	TRUE	TRUE	TATGCAAA	FALSE	TRUE	GAATATTC	FALSE	TRUE	GAATATTC	FALSE	TRUE	CTAATTAA	NWTRMATATKYAWN	TATGCAAAT
TFAP2C_TCTACA20NCAG_Y	AAAAAAAA	null	FALSE	AAAAAAAA	null	FALSE	CCTCAGGC	null	TRUE	CCTCAGGC	null	TRUE	CCTCAGGC	null	TRUE	null	NGCCNNNNGGCN	NSCCNNNGGSN	NSCCNNNNNGGSN
ZNF410_TGCACT20NGA_AC	CCCCCCCC	null	FALSE	CACCCACC	null	TRUE	CCCCCCAC	null	FALSE	ATTATGGG	null	TRUE	ATTATGGG	null	TRUE	null	NNCATCCCATAATANTC
NFIX_TGAGAT20NAGA_W	AAAAAAAA	null	FALSE	TGCCAAAA	null	TRUE	AATGCCAA	null	TRUE	TGTGCCAA	null	TRUE	TGTGCCAA	null	TRUE	null	NNTGCCAAN	YTGGCANNNTGCCAA
HSF2_TGGGGT20NCG_V	CCACCCCC	null	FALSE	AAAAAAAA	null	FALSE	TTCTAGAA	null	TRUE	TTCTAGAA	null	TRUE	TTCTAGAA	null	TRUE	null	TTCTAGAANNTTC
JDP2_TGTTCA20NGA_AE	CCCCCCCC	null	FALSE	CCCCCCAC	null	FALSE	TGACGTCA	null	TRUE	TGACGTCA	null	TRUE	TGACGTCA	null	TRUE	null	ATGASTCAT	NATGACGTCAYN
Alx4_TGGTAG20NCG_P	CCCCCCCC	FALSE	FALSE	AATTAAAT	TRUE	TRUE	AATTAAAT	TRUE	TRUE	AATTAAAT	TRUE	TRUE	AATTAAAT	TRUE	TRUE	AATTAAAT	TRUE	TRUE	TTAATTAA	NTAATYNRATTAN
GMEB2_TGGATG20NGA_O	CCCCACAC	null	FALSE	TTACGTAA	null	TRUE	TTACGTAA	null	TRUE	TTACGTAA	null	TRUE	TTACGTAA	null	TRUE	null	TTACGYAM	WRCGTAACCACGYN	YACGTAACNKACGTA
ZNF740_TGGTCT20NCTT_Y	AAAAAAAA	null	FALSE	AAAAAAAA	null	FALSE	CCCCCCCC	null	TRUE	CCCCCCCC	null	TRUE	CCCCCCCC	null	TRUE	null	NCCCCCCCAC
GRHL1_TCCAAC20NTA_Q	CCCCCCCC	null	FALSE	CCCACCCC	null	FALSE	AACCGGTT	null	TRUE	AACCGGTT	null	TRUE	AACCGGTT	null	TRUE	AACCGGTT	null	TRUE	null	AACCGGWNNNWCCGGTT	NAACCGGTTN
RARB_TAGTTT20NTTT_W	AAAAAAAA	null	FALSE	AAAAAAAA	null	FALSE	AAAAAAAA	null	FALSE	CCCCCCCC	null	FALSE	CCCCCCCC	null	FALSE	null	AARGGTCAAAAGGTCA
TBX4_TACTTG40NTTC_AI	AAAAAAAA	null	TRUE	AAAAAAAA	null	TRUE	AGGTGTGA	null	TRUE	AGGTGTGA	null	TRUE	AGGTGTGA	null	TRUE	AGGTGTGA	null	TRUE	null	AGGTGTGA	AGGTGTNANWWNTNACACCT
POU6F2_TATCAT20NCG_AC	CAACCCAC	null	FALSE	CCCCACCC	null	FALSE	CCCCACCC	null	FALSE	CCCCCCCC	null	FALSE	GCTAATTA	null	TRUE	null	SCTMATTANN
RUNX3_TACGGA30NGGC_AI	AAAAAAAA	null	FALSE	AAAAAAAA	null	FALSE	AAAAAAAA	null	FALSE	AACCGCAA	null	TRUE	AACCGCAA	null	TRUE	AACCGCAA	null	TRUE	null	NAACCGCAAACCRCAN	NAACCGCAAN	WAACCRCAAWAACCRCAN
HIC2_TGAGCA20NGA_AC	CCCCCCCC	null	TRUE	CCCCACCC	null	TRUE	CCCACCCC	null	TRUE	CCCACCCC	null	TRUE	CCCACCCC	null	TRUE	null	RTGCCMNNN
PAX6_TCCATA20NTAC_Y	AAAAAAAA	FALSE	FALSE	AAAAAAAA	FALSE	FALSE	ACGCATGA	FALSE	TRUE	ACGCATGA	FALSE	TRUE	CTAATTAG	TTTYACGCWTGANTGMNYN
HNF4A_TCCGTG40NTGC_AI	AAAAAAAA	FALSE	FALSE	CAAAGTCC	FALSE	TRUE	CAAAGTCC	FALSE	TRUE	CAAAGTCC	FALSE	TRUE	CAAAGTCC	FALSE	TRUE	CAAAGTCC	FALSE	TRUE	GGGGTCAA	NRGTCCAAAGTCCANY	RRGGTCAAAGGTCA	RRGGTCAAAGTCCRNN	RRGTCCAAAGGTCAA
NEUROG2_TCGCTG20NTCT_Z	AAAAAAAA	null	FALSE	AACATATG	null	TRUE	ACATATGT	null	TRUE	ACATATGT	null	TRUE	ACATATGT	null	TRUE	null	RACATATGTY
NFE2_TGTAGG20NGA_AC	CCACCCCC	null	FALSE	CCCACCCC	null	FALSE	CCACCCCC	null	FALSE	ATGACTCA	null	TRUE	ATGACTCA	null	TRUE	null	NATGASTCATN
FIGLA_AGATA14N_U	AAAATTAA	null	FALSE	AAAAAAAA	null	FALSE	CCCTACAC	null	FALSE	AACACCTG	null	TRUE	AACACCTG	null	TRUE	null	NNCACCTGNN
GATA3_TGTCGT20NGA_AC	CCTACCCC	FALSE	FALSE	CCCCCACC	FALSE	FALSE	CCCCCACC	FALSE	FALSE	AGATAAGA	TRUE	TRUE	AGATAAGA	TRUE	TRUE	AGATAAGA	AGATAANN
RARA_TAAAAT20NTA_Q	AAAAAAAA	FALSE	TRUE	AAAAAAAA	FALSE	TRUE	AAAAAAAA	FALSE	TRUE	AAAGGTCA	TRUE	TRUE	AAAGGTCA	TRUE	TRUE	AAAGGTCA	TRUE	TRUE	AAAGGTCA	ARRGGTCANNNRRGGTCA	RAGGTCAAAAGGTCAAKN	RGGTCANNNARRGGTCA
Meis3_TGGACA20NGA_AF	ACACCCCC	null	FALSE	CCCCACCC	null	FALSE	ACCTGTCA	null	TRUE	ACCTGTCA	null	TRUE	ACCTGTCA	null	TRUE	null	NTGACAN	TGACAGSTGTCA
MLXIPL_TGTAAA20NAAG_AE	AAAAAAAA	null	FALSE	AAAAAAAA	null	FALSE	CCACCCCC	null	FALSE	ATCACGTG	null	TRUE	ATCACGTG	null	TRUE	null	ATCACGTGAT
POU2F2_TGACAG20NGA_AC	CGCCCCAA	FALSE	FALSE	ATGCAAAT	FALSE	TRUE	TATGCAAA	FALSE	TRUE	TATGCAAA	FALSE	TRUE	TATGCAAA	FALSE	TRUE	CTAATTAA	NTATGCWAATN	NWTRMATATKYAWN
MESP1_TACCCG20NCG_Y	ATCGTATG	null	FALSE	CCCACCCC	null	TRUE	CCCCCCCC	null	TRUE	CCCACCCC	null	TRUE	AACACCTG	null	TRUE	null	NNCACCTGNN
RAXL1_TACTCA20NTA_Q	CCCCCCCC	null	FALSE	CTAATTAG	null	TRUE	TTAATTAA	null	TRUE	TTAATTAA	null	TRUE	TTAATTAA	null	TRUE	TTAATTAA	null	TRUE	null	NYAATTAN
TFEB_TAGTTT20NCG_W	ATCGTATG	null	FALSE	CACGTGAC	null	TRUE	CACGTGAC	null	TRUE	TCACGTGA	null	TRUE	TCACGTGA	null	TRUE	null	RTCACGTGAY
SOX18_TGTGTC20NTGG_AE	AAAACAAA	TRUE	TRUE	AAAAAAAA	TRUE	FALSE	AAAATAAA	TRUE	FALSE	AATTGCAT	FALSE	TRUE	AATTGCAT	FALSE	TRUE	AATTGTTC	AACAATNNCATTGTT	ATCAATNNCATTGAT	ATGAATWYCATTCAT
Atoh1_TAGTCC20NCTT_Z	AAAAAAAA	null	FALSE	AAAAAAAA	null	FALSE	AAAAAAAA	null	FALSE	AACATATG	null	TRUE	AACATATG	null	TRUE	null	RNCATATGNY
POU3F4_TACTGC20NGTC_Y	AAAAAAAA	TRUE	TRUE	ATTATGCA	FALSE	TRUE	ATTATGCA	FALSE	TRUE	ATTATGCA	FALSE	TRUE	TATGCAAA	FALSE	TRUE	AATTAATT	TATGCWAAT	TGMATWWWTNA
FLI1_TCTAAT20NCG_V	CCCCCCCC	FALSE	FALSE	CCCCCCCC	FALSE	FALSE	ACTTCCGG	TRUE	TRUE	ACTTCCGG	TRUE	TRUE	ACTTCCGG	TRUE	TRUE	ATTTCCGG	ACCGGAARYN	ACCGGAWATCCGGN
HES5_TCCACG20NCG_Y	ATCGTATG	null	FALSE	CACCCACC	null	FALSE	CACGTGCC	null	TRUE	CACGTGCC	null	TRUE	CACGTGCC	null	TRUE	null	NGGCACGTGCCN
Egr1_TGCGCC20NCG_P	CCCCCCCC	TRUE	TRUE	CCCTAACC	FALSE	TRUE	CCCTAACC	FALSE	TRUE	CCCTAACC	FALSE	TRUE	CCCTAACC	FALSE	TRUE	GAGTGGGC	TRUE	TRUE	GCCCCCGC	NNMCGCCCMCTCANNN
EOMES_TGTAAA30NAAG_AI	AAAAAAAA	FALSE	TRUE	AAAAAAAA	FALSE	TRUE	AGGTGTGA	TRUE	TRUE	AGGTGTGA	TRUE	TRUE	AGGTGTGA	TRUE	TRUE	AGGTGTGA	TRUE	TRUE	AGGTGTTA	NAGGTGTGAAAWN	TCACACCTNNNNAGGTGTGA
PAX2_TCCACG20NCAC_Y	AAAAAAAA	null	TRUE	AAAAAAAA	null	TRUE	ACGCATGA	null	TRUE	ACGCATGA	null	TRUE	ATGCGTGA	null	TRUE	null	NGTCACGCWTSRNTGNNY
VSX1_TGGTTC20NTTT_Z	AAAAAAAA	TRUE	FALSE	GCTAATTA	TRUE	TRUE	GCTAATTA	TRUE	TRUE	GCTAATTA	TRUE	TRUE	GCTAATTA	TRUE	TRUE	TTAATTAA	YTAATTAN
ETS1_TGTACC30NCAG_AI	AAAAAAAA	FALSE	FALSE	AAAAAAAA	FALSE	FALSE	ACTTCCGG	TRUE	TRUE	ACTTCCGG	TRUE	TRUE	ACTTCCGG	TRUE	TRUE	ACTTCCGG	TRUE	TRUE	ACTTCCGG	ACCGGAARYN	NCCGGAWRYRYWTCCGGN
CART1_TGCGCC20NGA_Y	ACCCCCCA	FALSE	FALSE	AATTAAAT	TRUE	TRUE	AATTAAAT	TRUE	TRUE	AATTAAAT	TRUE	TRUE	AATTAGAT	TRUE	TRUE	TTAATTAA	NTAAYYYAATTAN
Hoxa11_TCCCCT20NCG_Z	CCCACCCA	FALSE	FALSE	ACCCACCC	FALSE	FALSE	CCATAAAA	TRUE	TRUE	TCGTAAAA	TRUE	TRUE	TCGTAAAA	TRUE	TRUE	GTCGTAAA	NGTCGTWAAANN	NGYAATWAAAN
TEAD4_TGATTT20NTTA_Y	AAAAAAAA	null	FALSE	GTAGCCAA	null	FALSE	AAAAAAAA	null	FALSE	ACATTCCA	null	TRUE	ACATTCCA	null	TRUE	null	NRCATTCCWN
ATF4_TGGAAT20NGA_W	CCCCCCCC	null	FALSE	CCCACCCC	null	FALSE	CCCCCCAC	null	FALSE	ATTGCGTC	null	TRUE	ATTGCGTC	null	TRUE	null	NNATGAYGCAATN
Zfp740_TCAACC20NCG_Z	CCACCACC	TRUE	TRUE	CACCCCCC	TRUE	TRUE	CCCCCCCC	TRUE	TRUE	CCCCCCCC	TRUE	TRUE	CCCCCCCC	TRUE	TRUE	CCCCCCCC	NCCCCCCCAC
HMX1_TCGCCA20NCCT_Z	AAAAAAAA	TRUE	FALSE	AAAAAAAA	TRUE	FALSE	AAAAAAAA	TRUE	FALSE	CAATTAAA	TRUE	TRUE	CAATTAAA	TRUE	TRUE	GCAATTAA	NNCAMTTAANN
XBP1_TGTTCA20NGA_AC	CCCCCCCC	null	TRUE	CCCCCACC	null	TRUE	ACACGTCA	null	TRUE	ACACGTCA	null	TRUE	ATGACGTG	null	TRUE	null	GATGACGTCATC	NNNGMCACGTCATC
PAX1_TAACTT20NTCA_Y	AAAAAAAA	null	FALSE	AAAAAAAA	null	FALSE	AAAAAAAA	null	FALSE	AGCGTGAC	null	TRUE	CGTCACGC	null	TRUE	null	SGTCACGCWTGANTGMA
FOXK1_GACAG14N_S	AAAAAAAA	TRUE	FALSE	AATGACAC	FALSE	FALSE	ACACAATA	TRUE	TRUE	ATTGTGTC	TRUE	TRUE	GGACACAA	TRUE	TRUE	GTAAACAA	CGGACACAAT
Tp53_TCGGGG20NGGT_AK	AAAAAAAA	null	TRUE	AAAAAAAA	null	TRUE	AAAAAAAA	null	TRUE	GACATGTC	null	TRUE	GACATGTC	null	TRUE	null	ACAWGTCNNNNRACAWGT	ACAWGTCNNNRRCAWGT	RACATGYCNNGRCATGTY
SOX2_TAGTAA20NATT_AC	AAAAAAAA	null	TRUE	AAAAAAAA	null	TRUE	AAAAAAAA	null	TRUE	AATGTTAT	null	TRUE	AATGTTAT	null	TRUE	null	NAACAATNNNATTGTTN	NTGAATNNNATTCAN
PAX7_TCCAAC20NAAC_Y	AAAAAAAA	FALSE	FALSE	AATCAATT	TRUE	TRUE	AATCAATT	TRUE	TRUE	AATCGATT	TRUE	TRUE	ATCGATTA	TRUE	TRUE	ATCAATTA	TAATYRATTA
TFAP4_TCACGT20NGCA_AC	AAAAAAAA	null	FALSE	AACAGCTG	null	TRUE	ATCAGCTG	null	TRUE	ATCAGCTG	null	TRUE	ATCAGCTG	null	TRUE	null	AWCAGCTGWT
NR3C1_TGACGA20NGCA_AG	AAAAAAAA	null	FALSE	AAAAAAAA	null	FALSE	AAAAAAAA	null	FALSE	ACATTGTG	null	TRUE	ACATTGTG	null	TRUE	null	NRGWACANNNTGTWCYN
FOXC1_TGAGGC30NGGA_AI	AAAAAAAA	null	TRUE	AAAAAAAA	null	TRUE	AAAAAAAA	null	TRUE	AATATTTA	null	TRUE	AATATTTA	null	TRUE	AATATTTA	null	TRUE	null	ANRTAAAYAAACA	NRTMAATATTKAYN	WRWRTMAAYAW
ZNF435_TATTTA20NTTG_W	AAAAAAAA	null	FALSE	AAAAAAAA	null	FALSE	AAAAAAAA	null	FALSE	CCCCCCCC	null	FALSE	CCCCTCCC	null	FALSE	null	AGTGTTAACAGARCACCT
RXRA_TCTACA40NCAG_AI	GCGCGCGC	FALSE	FALSE	AAAAAAAA	FALSE	FALSE	AAAGGTCA	TRUE	TRUE	AAAGGTCA	TRUE	TRUE	AAAGGTCA	TRUE	TRUE	AAAGGTCA	TRUE	TRUE	AAAGGTCA	GGGGTCAAAGGTCA	RRGGTCATGACCYY
IRF7_TATCGC20NGCG_AC	AAAAAAAA	null	FALSE	AAACGAAA	null	TRUE	AAACGAAA	null	TRUE	CGATTTTC	null	TRUE	CGATTTTC	null	TRUE	null	NCGAAANYGAAACY	RAANCGAAAWTCGNTTY
Ascl2_TAGGGC20NCG_Z	ATCGTATG	FALSE	FALSE	ATCGTATG	FALSE	FALSE	CCCCCCCC	FALSE	FALSE	CCCCCCCC	FALSE	FALSE	CCCCCCCC	FALSE	FALSE	GCAGCTGC	RRCAGCTGYY
CENPB_TGCTGT20NGTC_AD	AAAAAAAA	null	FALSE	AAAAAACA	null	FALSE	CCCCCACC	null	TRUE	ACCCGCAT	null	TRUE	ACCCGCAT	null	TRUE	null	CCCGCNTNNNRCGAA
YY2_TGAGCA20NGA_AE	CCCCCCCC	null	TRUE	CCCCCACC	null	TRUE	AATGGCGG	null	TRUE	AATGGCGG	null	TRUE	AATGGCGG	null	TRUE	null	NCCGCCATNNT	CCATGCCGCCAT
NFIB_TCATCA20NCG_AD	ACCCCCAC	null	FALSE	CCCCACCC	null	FALSE	GGTGCCAA	null	TRUE	CTTGGCAC	null	TRUE	CGTGCCAA	null	TRUE	null	TTGGCANNNTGCCAR
TBR1_TCACAC20NACA_Z	AAAAAAAA	null	FALSE	AAAAAAAA	null	FALSE	AGGTGTGA	null	TRUE	AGGTGTGA	null	TRUE	AGGTGTGA	null	TRUE	null	AGGTGTGANN
FOXG1_TGGTTC20NGA_AA	CCCCCCCC	null	FALSE	CCCCCCCC	null	FALSE	CCCCACAC	null	FALSE	CCCCACAC	null	FALSE	null	ATAAACAANWGTAAACA	RCGGACACAATR
OLIG3_TGTCCG20NGA_Y	CCACACCC	null	FALSE	CCCCCACC	null	FALSE	ACCATATG	null	TRUE	ACCATATG	null	TRUE	ACCATATG	null	TRUE	null	AMCATATGKT
HOXC11_TCACTA20NTCA_AC	AAAAAAAA	FALSE	TRUE	AAAAAAAA	FALSE	TRUE	AAAAAAAA	FALSE	TRUE	CAATAAAA	FALSE	TRUE	TCGTAAAA	TRUE	TRUE	GTCGTAAA	NGTCGTWAAAN	NGYAATWAAAN
FOXO6_TCGTGT30NGTT_AH	AAAAAAAA	null	FALSE	GTAAACAA	null	TRUE	GTAAACAA	null	TRUE	GTAAACAA	null	TRUE	GTAAACAA	null	TRUE	null	GTAAACATGTTTAC	GTAAACA	TTTCCCCACACRAC
PHOX2A_TGACTC20NGA_Y	CCCACCCC	FALSE	FALSE	AATTAAAT	TRUE	TRUE	AATTAAAT	TRUE	TRUE	AATTAAAT	TRUE	TRUE	AATTAAAT	TRUE	TRUE	ATTAATTA	TAATYYAATTA
NKX2-8_TGTTGC20NGTG_AE	AAAAAAAA	null	FALSE	AAAAAAAA	null	FALSE	CCACCCCC	null	FALSE	CACTTGAA	null	TRUE	CCACTTGA	null	TRUE	null	NCACTTNAN
EN2_TGCCAT20NGA_AE	CCCCACCC	FALSE	FALSE	CCCACCCC	FALSE	FALSE	CCCCCACC	FALSE	FALSE	CTAATTAG	TRUE	TRUE	CTAATTAG	TRUE	TRUE	CTAATTAG	NNYAATTANN
CREB3_TAGAAC20NCG_AD	CCCCCACC	null	FALSE	CCCACCCC	null	FALSE	ATCGTATG	null	FALSE	CCACGTCA	null	TRUE	CCACGTCA	null	TRUE	null	NNRTGACGTCAYCN	NTGCCACGTCAYCN
ZBTB49_TCTAAT20NGA_AC	CCCACCAC	null	TRUE	CCCACCCC	null	FALSE	CCCACCCC	null	FALSE	ACCAATTA	null	FALSE	GCTAATTA	null	FALSE	null	TTTCGCNTGGCNNGTCA
Uncx_TGGAGC20NCG_P	CCCCCCCC	null	FALSE	CCCTAACC	null	TRUE	AATTAAAT	null	TRUE	AATTAAAT	null	TRUE	AATTAAAT	null	TRUE	AATTAAAT	null	TRUE	null	NTAATYTAATTAN	YTAATTAN
VSX1_TCGGGG20NGGT_AE	AAAAAAAA	TRUE	FALSE	GCTAATTA	TRUE	TRUE	GCTAATTA	TRUE	TRUE	GCTAATTA	TRUE	TRUE	GCTAATTA	TRUE	TRUE	TTAATTAA	NNYTAATTANN
Vdr_TCCGCA20NCG_Z	CCCCCACC	null	FALSE	CACCCCCC	null	FALSE	CCACCCCC	null	FALSE	CAATGAAC	null	TRUE	CAATGAAC	null	TRUE	null	RRGTTCANNRRGTTCA
ZNF232_TATCAT20NACG_W	AAAAAAAA	null	FALSE	AAAAAAAA	null	FALSE	AAAAAACA	null	FALSE	CCCCACCC	null	FALSE	GTAGATTA	null	TRUE	null	RTGTTAAAYGTAGATTAAG
E2F7_TCACAC20NACA_Y	AAAAAAAA	null	FALSE	GAAAAAAA	null	TRUE	AAAAAAAA	null	FALSE	AACACCTG	null	FALSE	AACACCTG	null	FALSE	null	TTTTCCCGCCAAAW
IRF8_TGGCGG20NGCT_Z	AAAAAAAA	null	FALSE	AACGAAAC	null	TRUE	ACCGAAAC	null	TRUE	AACCGAAA	null	TRUE	AACCGAAA	null	TRUE	null	NCGAAACCGAAACY
Rfx3_TGGGTA20NCG_P	CCCCCACC	FALSE	FALSE	CCCTAACC	FALSE	FALSE	CCCTAACC	FALSE	FALSE	ATGGCAAC	TRUE	TRUE	ATGGCAAC	TRUE	TRUE	CCATGGCA	FALSE	TRUE	CGTTGCTA	NGTTNCCATGGNAACN
Shox2_TCCCAG20NACC_Z	AAAAAAAA	TRUE	FALSE	TTAATTAA	TRUE	TRUE	TTAATTAA	TRUE	TRUE	CTAATTAG	TRUE	TRUE	CTAATTAG	TRUE	TRUE	TTAATTAA	NYAATTAN
BARX1_TATTCG20NCTG_AC	AAAAAAAA	FALSE	TRUE	AACAATTA	TRUE	TRUE	AACAATTA	TRUE	TRUE	AACAATTA	TRUE	TRUE	ATTAAAAA	FALSE	TRUE	CTAATTAG	CNATTAAAWANCNATTA	NYNATTAN
TFAP2A_TCTCCC20NCCG_Y	AAAAAAAA	null	FALSE	AAAAAAAA	null	FALSE	CCTCAGGC	null	TRUE	CCTCAGGC	null	TRUE	CCTCAGGC	null	TRUE	null	NSCCNNNGGSN	NGCCNNNNGGCN	NSCCNNNNNGGSN
OLIG2_TGCGCC20NGA_AE	ACCCCCCA	null	FALSE	CCCCACCC	null	FALSE	CCCACCCC	null	FALSE	ACCATATG	null	TRUE	ACCATATG	null	TRUE	null	AMCATATGKT
ZNF75A_CCATA14N_V	CCCCCCCC	null	FALSE	AAAATAAA	null	FALSE	CCCTACAC	null	FALSE	GTGGGAAA	null	TRUE	TGGGAAAA	null	TRUE	null	GCTTTTCCCACA
SP4_TTATGT20NGTA_AE	AAAAAAAA	FALSE	FALSE	AAAAAAAA	FALSE	FALSE	AAAAAAAA	FALSE	FALSE	CCACGCCC	TRUE	TRUE	CCACGCCC	TRUE	TRUE	ACGCCCCC	NWRGCCMCGCCCMCTNN
POU4F1_TACAAA20NAAC_Y	AAAAAAAA	null	FALSE	AAAAAAAA	null	FALSE	ATAAATAA	null	TRUE	ATAATTAA	null	TRUE	ATTAATTA	null	TRUE	null	ATGMATAATTAATG
HOXA13_TGTGGA20NGGG_AE	AAAAAAAA	FALSE	TRUE	AAAAAAAA	FALSE	TRUE	AAAAAAAA	FALSE	TRUE	CAATAAAA	FALSE	TRUE	CCCCCCCC	FALSE	FALSE	CTCGTAAA	CCAATAAAAN	NCTCGTAAAAN
SREBF2_TGAGAT20NGA_Y	CCCCCCCC	null	FALSE	CCCCCCAC	null	FALSE	TCACGTGA	null	TRUE	TCACGTGA	null	TRUE	ATCACGTG	null	TRUE	null	RTCACGTGAY
NKX6-2_TGGCAA20NGA_AE	CCCCCTCC	null	FALSE	CCCCACCC	null	FALSE	ATTAATTA	null	TRUE	ATTAATTA	null	TRUE	ATTAATTA	null	TRUE	null	NYMATTAN
TFEC_TAGTGG20NGTT_AF	AAAAAAAA	null	FALSE	AAAAAAAA	null	FALSE	AAAAAAAA	null	FALSE	AAAAAAAA	null	FALSE	AAAAAAAA	null	FALSE	null	RTCACGTGAY
ESX1_TCTCGG20NGA_AC	CCCCCCAC	FALSE	FALSE	ACCAATTA	TRUE	TRUE	CTAATTAA	TRUE	TRUE	ACTAATTA	TRUE	TRUE	GCTAATTA	TRUE	TRUE	CTAATTAG	NNYAATTANN
T_TGGGCG20NCGT_W	AAAAAAAA	null	FALSE	AGGTGTGA	null	TRUE	AGGTGTGA	null	TRUE	AGGTGTGA	null	TRUE	null	TCACACCTAGGTGTGA
ALX3_TGCAAG20NGA_AE	CACAACCC	FALSE	FALSE	CCCCCACC	FALSE	FALSE	AATTAAAT	TRUE	TRUE	AATCTAAT	TRUE	TRUE	AATTAGAT	TRUE	TRUE	TTAATTAA	NNYAATTANN	NTAATYNRATTAN
GLIS3_TCGCAT20NGA_O	CACCCCCC	null	TRUE	ACCCCCCA	null	TRUE	ACCCCCCA	null	TRUE	GACCCCCC	null	TRUE	CCCCCCAC	null	TRUE	null	GACCCCCCGCGNNG
CTCF_full_AJ_TAGCGA20NGCT	ACACAACA	null	FALSE	CCACTAGG	null	FALSE	CCACTAGG	null	FALSE	CCACTAGG	null	FALSE	null
POU3F2_TGTTCA40NCTG_AI	AAAAAAAA	TRUE	TRUE	AAAAAAAA	TRUE	TRUE	ATGCAAAT	FALSE	TRUE	ATGCAAAT	FALSE	TRUE	ATGCAAAT	FALSE	TRUE	ATGCAAAT	FALSE	TRUE	CTAATTAA	NWTGMATAAWTNA	WTATGCWAATKA
EGR2_TCATCA20NCTA_W	AAAAAAAA	null	FALSE	AAAAAAAA	null	FALSE	CGCCCACG	null	TRUE	CGCCCACG	null	TRUE	CGCCCACG	null	TRUE	null	NNMCGCCCACGCANN
NHLH1_TGGGCG20NGA_W	CCCCCCCC	null	FALSE	ACCACCAC	null	FALSE	CAGCTGCG	null	TRUE	CAGCTGCG	null	TRUE	CAGCTGCG	null	TRUE	null	CGCAGCTGCG
NFKB2_TTCAAT20NGA_R	AAAAAAAA	null	FALSE	AAAAAACA	null	FALSE	GATTCCCC	null	TRUE	GATTCCCC	null	TRUE	GATTCCCC	null	TRUE	GATTCCCC	null	TRUE	null	NGGGGAWTCCCCN
TCF3_TACCCG20NCCC_Y	AAAAAAAA	FALSE	FALSE	AACACCTG	FALSE	TRUE	AACACCTG	FALSE	TRUE	AACACCTG	FALSE	TRUE	AACACCTG	FALSE	TRUE	CTTTGATC	NNCACCTGNN
SMAD3_TGGGTA20NGA_AC	CCCCCCCC	FALSE	FALSE	CCCCACCC	FALSE	FALSE	GTCTAGAC	TRUE	TRUE	GTCTAGAC	TRUE	TRUE	GTCTAGAC	TRUE	TRUE	TCCAGACA	YGTCTAGACA
PRRX2_TGGGGT20NGA_AE	GCACCAAA	FALSE	FALSE	CCCCCCAC	FALSE	FALSE	TTAATTAA	TRUE	TRUE	AATTAGAT	TRUE	TRUE	AATTAGAT	TRUE	TRUE	CTAATTAG	NYAATTAN
SOX8_TGTCTA20NTCG_AE	AAAAAAAA	TRUE	FALSE	AAAAAAAA	TRUE	FALSE	ACACACAC	FALSE	FALSE	CCCCCACC	FALSE	FALSE	ACTGCAAT	FALSE	TRUE	AGAACAAT	AACAATKNYAGTGTT	ATGAATKNYAGTC	NATCAATKNYAGTGATN
HEY2_TCTCAA20NGA_AF	ACCCCCCC	null	FALSE	CCACCCCC	null	FALSE	CCCCCACC	null	FALSE	CCCCCACC	null	FALSE	CCCCCCCC	null	FALSE	null	GNCACGTGYN
TBX15_TACGTC40NTGC_AI	AAAAAAAA	null	FALSE	AAAAAAAA	null	FALSE	CCCACCCC	null	FALSE	GGTGTGAA	null	TRUE	AGGTGTGA	null	TRUE	AGGTGTGA	null	TRUE	null	AGGTGTGAANTTCACACCT	AGGTGTGA
NKX2-3_TGGAAT20NGA_AE	CCCCCCCC	FALSE	FALSE	CCCCACCC	FALSE	FALSE	CGGCATAC	FALSE	FALSE	CCACTTAA	TRUE	TRUE	CCACTTGA	TRUE	TRUE	AAGTACTT	NCCACTTRAN
SPIB_TGTCTA20NTCG_AK	AAAAAAAA	null	TRUE	ACTTCCGC	null	TRUE	ACTTCCGC	null	TRUE	AAGCGGAA	null	TRUE	AAGCGGAA	null	TRUE	null	AAAAAGMGGAAGTN
GLI2_TAAGTA40NTGA_AI	AAAAAAAA	null	FALSE	CGACCACC	null	TRUE	CGACCACC	null	TRUE	GACCACCC	null	TRUE	GACCACCC	null	TRUE	GACCACCC	null	TRUE	null	GACCACMCACNNNG	GCGACCACNCTG
FLI1_TAGGAT20NAGT_AC	AAAAAAAA	FALSE	FALSE	AAAAAAAA	FALSE	FALSE	AAAAAAAA	FALSE	FALSE	ACCGGAAG	TRUE	TRUE	ACCGGAAG	TRUE	TRUE	ATTTCCGG	ACCGGAARYN	ACCGGAWATCCGGT
ELK4_TAGGGC40NGGT_AK	AAAAAAAA	FALSE	FALSE	ACTTCCGG	TRUE	TRUE	ACCGGAAG	TRUE	TRUE	ACTTCCGG	TRUE	TRUE	ACTTCCGG	TRUE	TRUE	ATTTCCGG	ACCGGAARTN
ETV1_TCGTTA20NTTT_AG	AAAAAAAA	FALSE	FALSE	AAAAAAAA	FALSE	FALSE	ACTTCCGG	TRUE	TRUE	ACTTCCGG	TRUE	TRUE	ACTTCCGG	TRUE	TRUE	ACTTCCGG	ACCGGAARYN
Hlf_TCAATT20NTA_P	CCCCCCCC	null	FALSE	CCCACCCC	null	FALSE	TTACGTAA	null	TRUE	TTACGTAA	null	TRUE	ACGTAACA	null	TRUE	ACGTAACA	null	TRUE	null	NRTTACGTAAYN
CPEB1_TAACCC20NCG_AC	ATCGTATG	null	FALSE	AATAAAAA	null	TRUE	AATAAAAA	null	TRUE	AATAAAAA	null	TRUE	AATAAAAA	null	TRUE	null	RATAAAAR
TGIF2_TGAACG30NCAA_AI	AAAAAAAA	FALSE	FALSE	AAAAAAAA	FALSE	FALSE	AGCTGTCA	TRUE	TRUE	AGCTGTCA	TRUE	TRUE	AGCTGTCA	TRUE	TRUE	AGCTGTCA	TRUE	TRUE	AGCTGTCA	TGACAGSTGTCA
GSX1_TCACAC20NCG_Y	CCACCACC	null	FALSE	CCCCCCAC	null	TRUE	CCCCCCCC	null	FALSE	ATTAATTA	null	TRUE	AATTAATT	null	TRUE	null	NNYMATTANN
E2F2_TACTCA20NCG_W	CCCCCACC	FALSE	FALSE	CCCCCACC	FALSE	FALSE	CCCACCCC	FALSE	FALSE	CCCCCCAC	FALSE	FALSE	TGGCGCCA	TRUE	TRUE	GCGCCAAA	AAAAATGGCGCCAAAANN	NNTTTTGGCGCCAAAANN	AAAATGGCGCCATTTT
GSC_TGGGAC20NGA_AE	ACACCCCC	FALSE	FALSE	CCCACCCC	FALSE	FALSE	GGGGATTA	TRUE	TRUE	CTAATCCC	TRUE	TRUE	AGGGATTA	TRUE	TRUE	GCTAATCC	NNTAATCCNN
NR2F1_TCTGAC30NAGG_AI	CGCGCGCG	null	FALSE	CCCCACCC	null	TRUE	CTTTGACC	null	TRUE	CTTTGACC	null	TRUE	CTTTGACC	null	TRUE	CTTTGACC	null	TRUE	null	NRGGTCANNGGTCAN	RRGGTCANNNGGTCAN	DNNNGGTCANNNH
FOXP3_TCAATT20NTAA_Y	AAAAAAAA	null	FALSE	AAAAAAAA	null	FALSE	AAAAAAAA	null	FALSE	AAAAAGAA	null	FALSE	null	RTAAACA
MSX1_TGCTTA20NGA_AE	CCCCACCC	FALSE	FALSE	CCCCCACC	FALSE	FALSE	CCCCCACC	FALSE	FALSE	ACCAATTA	TRUE	TRUE	ACCAATTA	TRUE	TRUE	ATTAATTA	NYAATTAN
ESRRG_TGACGA20NGCA_AF	AAAAAAAA	null	TRUE	AAAAAAAA	null	TRUE	AAAAAAAA	null	TRUE	CAAGGTCA	null	TRUE	CAAGGTCA	null	TRUE	null	AAGGTCANNNNAAGGTCA	RAGGTCANTCAAGGTCA	TSAAGGTCAN
ESR1_TAGAGT20NCG_W	CCACCCCC	null	FALSE	CCCCCACC	null	FALSE	CCCACCCC	null	FALSE	CCCCCCCC	null	FALSE	CCCCCCCC	null	FALSE	null	NAGGTCAMSRTGACCTN
SOX10_TGATTT20NTTA_AF	AAAAAAAA	null	FALSE	AAAAAAAA	null	FALSE	AAAAAAAA	null	FALSE	ACTGCAAT	null	TRUE	AATTGCAG	null	TRUE	null	AACAATNNNAGTGTT	AACAATRTKCAGWGTT	ATCAATTGCAGTGAT	ATGAATTGCAGTCAT	TGAATRTKCAGTCA
NFIX_TCAACC20NCG_AC	CCACCACC	null	FALSE	TGCCAAAA	null	TRUE	ACTTGGCA	null	TRUE	CGTGCCAA	null	TRUE	CGTGCCAA	null	TRUE	null	YTGGCNNNNTGCCAA	NNTGCCAAN
Nkx3-1_TCTTAG20NATG_AA	AAAAAAAA	FALSE	FALSE	CCACTTAA	TRUE	TRUE	CCACTTAA	TRUE	TRUE	CCACTTAA	TRUE	TRUE	CCACTTAA	NCCACTTAA
Sox10_TGCTGT20NCG_P	CCCCCCCC	null	FALSE	CCCTAACC	null	FALSE	CCCTAACC	null	FALSE	CCCTAACC	null	FALSE	AATTGCAG	null	TRUE	AATTGCAG	null	TRUE	null	AACAATTGCAGTGTT	ATCAATTGCAGTGAT	ATGAATTGCAGTCAT
MYBL1_TTGCGT20NTA_AF	CCCCCCAC	FALSE	FALSE	ACCGAACA	FALSE	TRUE	CGTTAACG	FALSE	TRUE	CCGTTAAC	TRUE	TRUE	CCGTTAAC	TRUE	TRUE	AACCGTTA	ACNGTTAAACNG	NCCGTTAACGGN	NNAACCGTTNN	NNCNGTTNNNACNGTTN
LMX1A_TCTGGT20NGGG_Z	TGAAATAA	TRUE	FALSE	TTAATTAA	TRUE	TRUE	TTAATTAA	TRUE	TRUE	TTAATTAA	TRUE	TRUE	TTAATTAA	TRUE	TRUE	TTAATTAA	NTAATTAN
PAX3_TTCTCT20NCTC_AF	AAAAAAAA	null	FALSE	AATCAATT	null	TRUE	AATCGATT	null	TRUE	AATCGATT	null	TRUE	AATCGATT	null	TRUE	null	TAATYRATTA
ZNF282_TGCCTG20NGA_AC	CCACCCAC	null	FALSE	CCACCACC	null	FALSE	CCACCCCC	null	FALSE	CCCACCCC	null	FALSE	CCCACCCC	null	FALSE	null	CTTTCCCMYAACACKNN
Rxra_AAGAC14N_T	ATAAAAAA	FALSE	FALSE	CTTTGACC	FALSE	TRUE	CTTTGACC	FALSE	TRUE	CTTTGACC	FALSE	TRUE	AAAGGTCA	GGGGTCAAAGGTCA	RGGTCATGACCY
Nr2e1_TCGCGC20NGCT_AA	AAAAAAAA	null	FALSE	AAAGTCAA	null	TRUE	AAAGTCAA	null	TRUE	AAAGTCAA	null	TRUE	null	AAAAGTCAA	RAGTCAANAAGTCA
ARNTL_TCAAAA20NCG_W	CCCCCCCA	null	FALSE	CCACCCCC	null	FALSE	CCCCCACC	null	FALSE	CACGTGAC	null	TRUE	TCACGTGA	null	TRUE	null	GTCACGTGAC
VENTX_TGAAGT30NGAA_AI	AAAAAAAA	null	FALSE	AAAAAAAA	null	FALSE	AAAAAAAA	null	FALSE	CTAATTAG	null	TRUE	AACGATTA	null	TRUE	AACGATTA	null	TRUE	null	NMCRATTAR	SSYTAATCGRWAANCGATTAR
AR_TGCTCG20NGA_AF	CCCCCCCC	null	FALSE	CCCCCCAC	null	FALSE	CCCACCCC	null	FALSE	CGGTGTAC	null	TRUE	CGGTGTAC	null	TRUE	null	RRGWACANNNTGTWCYY
TBX20_TACTCA40NCTC_AI	AAAAAAAA	null	TRUE	AAAAAAAA	null	TRUE	GGTGTGAA	null	TRUE	AGGTGTGA	null	TRUE	GGTGTGAA	null	TRUE	GGTGTGAA	null	TRUE	null	AGGTGTGAAGGTGTGA	AGGTGTGAWWWTCACACCT	HNHNAGGTGTGANHH
IRF8_TCCCCT20NCCC_AE	AAAAAAAA	null	FALSE	AAAAAAAA	null	FALSE	AAAAAAAA	null	FALSE	AAACCGAA	null	TRUE	AAACCGAA	null	TRUE	null	NCGAAACCGAAACT
MSX2_TGCGGG20NGA_W	CCCCCCAC	FALSE	FALSE	CCCCCACC	FALSE	FALSE	CCCACCCC	FALSE	FALSE	ACCAATTA	TRUE	TRUE	CAATTAAA	TRUE	TRUE	CTAATTAG	NYAATTAAAANNYAATTA	NYAATTAN
ARX_TGCGTT20NTGC_Z	AAAAAAAA	FALSE	FALSE	TTAATTAA	TRUE	TRUE	AATTAAAT	TRUE	TRUE	AATTAAAT	TRUE	TRUE	AATTAGAT	TRUE	TRUE	CTAATTAG	NTAATYNRATTAN
MNT_TCTTCT20NGA_Y	CCCCCACC	null	TRUE	CCCCCACC	null	TRUE	CCACCCCC	null	FALSE	AGCACGTG	null	TRUE	AGCACGTG	null	TRUE	null	NNCACGTGNN
Hoxd3_TGCCAT20NCG_P	CCCCCCCC	FALSE	FALSE	CCCTAACC	TRUE	FALSE	CCCTAACC	TRUE	FALSE	CCCTAACC	TRUE	FALSE	CCCCCCCA	FALSE	FALSE	CCCCCCCA	FALSE	FALSE	CTAATTAG	NNYAATTANN
HLF_TAGCCT20NCG_AD	ATCGTATG	null	FALSE	CCCACCCC	null	FALSE	TTACGTAA	null	TRUE	TTACGTAA	null	TRUE	TTACGTAA	null	TRUE	null	NRTTACGTAAYN
ZBED1_TAATAG20NCG_W	ATCGTATG	null	FALSE	CCCCACCC	null	FALSE	TATCGCGA	null	TRUE	TCGCGACA	null	TRUE	TCGCGACA	null	TRUE	null	NTATCGCGAYATR
RHOXF1_TGGATG30NTAT_AI	AAAAAAAA	null	FALSE	AAAAAAAA	null	FALSE	GATAATCC	null	TRUE	GATAATCC	null	TRUE	GATAATCC	null	TRUE	GATAATCC	null	TRUE	null	GGMTNAKCC	NTRAKCCN
ERF_TCAGAG20NCG_W	CCCCACCC	null	FALSE	CCCCACCC	null	FALSE	CCCCCACC	null	FALSE	CCCCACCC	null	FALSE	CCCCCCCC	null	FALSE	null	ACCGGAAGTN
SHOX2_TACGTC20NTGC_Y	AAAAAAAA	TRUE	FALSE	ATTAATTA	TRUE	TRUE	TTAATTAA	TRUE	TRUE	TTAATTAA	TRUE	TRUE	TTAATTAA	TRUE	TRUE	TTAATTAA	NYAATTAN
Creb3l2_TAACGG20NGCA_Z	AAAAAAAA	null	FALSE	AAAAAAAA	null	FALSE	AAAAAAAA	null	FALSE	ACGTGGCA	null	TRUE	ACGTCATC	null	TRUE	null	TGCCACGTCATCA	TGCCACGTGGCA
RHOXF1_TTAGAA20NTA_AE	CCCTAACC	null	TRUE	CCCCCACC	null	FALSE	GGGGATTA	null	TRUE	GGGGATTA	null	TRUE	GGGGATTA	null	TRUE	null	GGMTNAKCC	NTRAKCCN
NR2F1_TCTGAC20NGA_AE	CACCCCCC	null	TRUE	CTGACCCC	null	TRUE	GGGGTCAA	null	TRUE	CTTTGACC	null	TRUE	CTTTGACC	null	TRUE	null	RRGGTCAN
TBX21_TGGTCT20NCTT_AD	AAAAAAAA	null	FALSE	AAAAATAA	null	FALSE	AGGTGTGA	null	TRUE	AGGTGTGA	null	TRUE	AGGTGTGA	null	TRUE	null	GGTGTGAWATCACACC	NAGGTGTGAA	TNACACCTNNNAGGTGTNA
GMEB2_TCGCGC20NGA_Y	CCCCACCC	null	FALSE	CCACCCCC	null	FALSE	CCCCCCCC	null	FALSE	TTACGTAA	null	TRUE	TTACGTAA	null	TRUE	null	TTACGTAA
TBR1_TTGCAC20NACT_AE	AAAAAAAA	null	FALSE	AAAAAAAA	null	FALSE	AAAAAAAA	null	FALSE	AGGTGTGA	null	TRUE	AGGTGTGA	null	TRUE	null	NAGGTGTGAAN
TBX2_TCTATG20NTAG_AF	AAAAAAAA	null	TRUE	AAAAAAAA	null	TRUE	AAAAAAAA	null	TRUE	AGGTGTGA	null	TRUE	AGGTGTGA	null	TRUE	null	GGTGTNANWWNTNACACC	NAGGTGTGAWN
TGIF1_TATGGG20NGGG_Y	AAAAAAAA	FALSE	FALSE	AAAAAAAA	FALSE	FALSE	AAAAAAAA	FALSE	FALSE	AAAAAAAA	FALSE	FALSE	CAGCTGTC	TRUE	TRUE	AGCTGTCA	TGACAGSTGTCA
EBF1_TATAAG20NCG_AC	CCCCCAAC	null	FALSE	CCCACCCC	null	TRUE	CCCACCCC	null	TRUE	CCCACCCC	null	TRUE	CCCTAGGG	null	TRUE	null	NNTCCCNNGGGANN
MEF2D_TGCGTT20NGA_Y	ACCAACCC	null	FALSE	CCCCCACC	null	FALSE	ATTTTTAG	null	TRUE	ATTTATAG	null	TRUE	ATTTTTAG	null	TRUE	null	NCTAWAAATAGM
TFAP4_CATTG14N_S	AAAGTATT	null	FALSE	AACAGCTG	null	TRUE	AACAGCTG	null	TRUE	AACAGCTG	null	TRUE	AAACAGCT	null	TRUE	null	AWCAGCTGWT
FOXL1_TGCTCG20NCTC_W	AAAAAAAA	TRUE	TRUE	ATAAACAA	TRUE	TRUE	AATAAACA	TRUE	TRUE	AATAAACA	TRUE	TRUE	AATAAACA	TRUE	TRUE	ATAAACAA	RTAAAYA	WRTAAAYAAACAA
CUX2_TAGCCT40NCCT_AI	AAAAAAAA	null	TRUE	AAAAAAAA	null	TRUE	ATCGATTA	null	TRUE	ATCGATTA	null	TRUE	ATCGATAA	null	TRUE	ATCGATAA	null	TRUE	null	ATCRATNNNNNNATCRAT	TAATCRATAN
Sox3_TGGGGT20NCG_Q	CCACCCCC	null	FALSE	CCCTAACC	null	FALSE	CCCTAACC	null	FALSE	CCCTAACC	null	FALSE	AATGTTAT	null	TRUE	AATGTTAT	null	TRUE	null	NAACAATRNYATTGTTN	NATCAATKNYATTGATN	NATGAATKNYATTCATN
NKX2-8_TAGGCA20NCG_Y	CCCCCCCA	null	FALSE	CCACTCCA	null	TRUE	CACTTAAG	null	TRUE	CACTTAAG	null	TRUE	CACTTAAG	null	TRUE	null	NCACTTNAN
NHLH1_TGATGG20NGTA_W	AAAAAAAA	null	FALSE	GCAGCTGC	null	TRUE	GCAGCTGC	null	TRUE	GCAGCTGC	null	TRUE	GCAGCTGC	null	TRUE	null	CGCAGCTGCG
TFAP2A_TTGCAC20NTA_AF	CCCCCAAA	null	TRUE	CACCCCCC	null	TRUE	CCCCAGGC	null	TRUE	CCTCAGGC	null	TRUE	CCTCAGGC	null	TRUE	null	NGCCNNNNGGCN	NSCCNNNGGSN	NSCCNNNNNGGSN
Lhx4_TAAATG20NTAA_Z	AAAAAAAA	FALSE	FALSE	AAAAAAAA	FALSE	FALSE	TTAATTAA	TRUE	TRUE	TTAATTAA	TRUE	TRUE	CTAATTAG	NTAATTAN
KLF13_TGGACA20NGA_AE	ACACCCCC	null	TRUE	CACCCCCC	null	TRUE	CGCCCCCC	null	TRUE	AGGGGGCG	null	TRUE	AGGGGGCG	null	TRUE	null	NNGNNACGCCCMYTTTNN
FOXB1_TGAGCA30NCGA_AI	AACAAAAA	null	TRUE	AAAAAAAA	null	TRUE	AAAAAAAA	null	TRUE	AATATTTA	null	TRUE	AATATTTA	null	TRUE	AATATTTA	null	TRUE	null	GAATGACACRGCGN	WNWGTMAATATTRACWNW	WRWGTMAAYAN
EVX2_TCAAGG20NGAA_Y	AAAAAAAA	FALSE	TRUE	ACTAATTA	TRUE	TRUE	ACTAATTA	TRUE	TRUE	ACTAATTA	TRUE	TRUE	CTAATTAG	TRUE	TRUE	CTAATTAG	NNTNATTANN
HOXB13_TGCCTG20NGA_Y	CCACCCAC	FALSE	FALSE	CCACCCCC	FALSE	FALSE	CCAATAAA	TRUE	TRUE	CCAATAAA	TRUE	TRUE	CTCGTAAA	FALSE	TRUE	CAATAAAA	CCAATAAAAN	NCTCGTAAAAN
PHOX2B_TGGTCT20NGA_Y	CCCCCCAC	FALSE	FALSE	AATTAAAT	TRUE	TRUE	AATTAAAT	TRUE	TRUE	AATTAAAT	TRUE	TRUE	AATTAGAT	TRUE	TRUE	CTAATTAG	TAATYYAATTA
POU4F2_TACGAG20NAGC_Y	AAAAAAAA	null	FALSE	AAAAAAAA	null	FALSE	ATAATTAA	null	TRUE	ATTAATTA	null	TRUE	ATTAATTA	null	TRUE	null	NTGMATAATTAATKAG
E2F4_AGCAG14N_U	AAATAAAA	null	FALSE	AAAAAAAA	null	FALSE	AAAAAAAA	null	FALSE	TGGCGCCA	null	TRUE	TGGCGCCA	null	TRUE	null	AATGGCGCCAAA	TTTGGCGCCAAA
Tcf7_TATATC20NCG_AC	CCCCCCAA	FALSE	FALSE	CCCCACCC	FALSE	FALSE	CCCCACCC	FALSE	FALSE	CCCCCCCA	FALSE	FALSE	CCCACCCA	FALSE	FALSE	CTTTGATC	NAAGATCAAAGG
EN2_TTGAGG20NGA_R	AAAAACAA	FALSE	FALSE	AAATAAAA	TRUE	TRUE	TTAATTAA	TRUE	TRUE	GGTAATTA	TRUE	TRUE	GGTAATTA	TRUE	TRUE	GGTAATTA	TRUE	TRUE	CTAATTAG	NNYAATTANN
ZIC3_TCACGT20NGCA_AE	AAAAAAAA	FALSE	FALSE	AAAAAAAA	FALSE	FALSE	AAAAAAAA	FALSE	FALSE	CCCCCCAC	TRUE	TRUE	CCCCCCGC	TRUE	TRUE	CCCCCCGC	GACCCCCYGYTGNGN
FOXO3_TGTTGC20NGTG_W	AAAAAAAA	null	TRUE	GTAAACAA	null	TRUE	GTAAACAA	null	TRUE	GTAAACAA	null	TRUE	AACATGTT	null	TRUE	null	GTAAACATGTTTAC	GTAAACAW	TTTCCCCACAC
MEOX1_TACCTA20NCG_W	ATCGTATG	FALSE	FALSE	CCACCACC	FALSE	FALSE	CCCCCACC	FALSE	FALSE	GGTAATTA	TRUE	TRUE	GGTAATTA	TRUE	TRUE	GGTAATTA	NSTAATTANN
RARG_TCGGGG20NGA_AE	CCCCCCCC	null	TRUE	CCCCCACC	null	TRUE	CCCACCCC	null	FALSE	AAAGGTCA	null	TRUE	AAAGGTCA	null	TRUE	null	GRGGTCAAAAGKTCAC	RRGGTCANNNARAGGTCA	RRGGTCANNNRRGGTCA
TBX20_TCTTCT20NCTG_AE	AAAAAAAA	null	FALSE	ACGGCATA	null	FALSE	AAAAAACA	null	FALSE	CCCCCACC	null	FALSE	AGGTGTGA	null	TRUE	null	NAGGTGTGAAN	AGGTGTKANGGTGTSA
Lhx8_TGCTCG40NCTC_AI	AAAAAAAA	FALSE	TRUE	ATTAATTA	TRUE	TRUE	ATTAATTA	TRUE	TRUE	ATTGCAAT	FALSE	TRUE	ATTGCAAT	FALSE	TRUE	ATTGCAAT	FALSE	TRUE	CTAATTAG	NTAATTANNNNTAATTAN	NTAATTAN	TRATTGCAATYA
TEAD3_TATAAG40NAAG_AI	AAAAAAAA	null	FALSE	ACATTCCA	null	TRUE	ACATTCCA	null	TRUE	ACATTCCA	null	TRUE	ACATTCCA	null	TRUE	ACATTCCA	null	TRUE	null	RCATTCCNNRCATTCCN	RMATWCCA
Irx3_TACTGC20NCG_Z	CCCCCCCC	FALSE	FALSE	CACACCCC	FALSE	FALSE	CCCCACCC	FALSE	FALSE	CCCCCCCC	FALSE	FALSE	ACATGACA	TRUE	TRUE	TACATGTA	NWACATGAMAWN
Hoxd13_TGATAA20NATA_AC	AAAAAAAA	TRUE	TRUE	CAATAAAA	TRUE	TRUE	CAATAAAA	TRUE	TRUE	CAATAAAA	TRUE	TRUE	CAATAAAA	TRUE	TRUE	CTCATAAA	CCAATAAAAN	NCTCRTAAAAN
Rara_TCGGTT20NCG_P	CCCCCCCC	FALSE	TRUE	CCCTAACC	FALSE	TRUE	CCCTAACC	FALSE	TRUE	CCCTAACC	FALSE	TRUE	CCCCCCCC	FALSE	TRUE	AAAGGTCA	TRUE	TRUE	AAAGGTCA	ARRGGTCANNNRRGGTCA	RGGTCANNNARRGGTCA	RRGGTCAAAAGGTCA
CEBPB_TCAACC20NCAA_W	AAAAAAAA	null	FALSE	AAAAAAAA	null	FALSE	AAAAAAAA	null	FALSE	TTGCGCAA	null	TRUE	TTGCGCAA	null	TRUE	null	NTTRCGCAAY
CREB3L1_TAAACA20NCAA_Y	AAAAAAAA	null	FALSE	AAAAAAAA	null	FALSE	ACGTGGCA	null	TRUE	ACGTGGCA	null	TRUE	ACGTGGCA	null	TRUE	null	NTGCCACGTCANCA	TGCCACGTGGCA
FOXI1_TCGGAA20NGA_AF	CCCCCCCC	null	FALSE	CCCACCCC	null	FALSE	CCCCCACC	null	FALSE	CCCCCCCC	null	FALSE	GTAAACAA	null	TRUE	null	GTAAACA	NTGTTTACRGTAAAYAN
BHLHE41_TGTGCT20NCGG_AD	AAAAAAAA	null	FALSE	CACGTGAC	null	TRUE	CACGTGAC	null	TRUE	CACGTGAC	null	TRUE	null	GTCACGTGAC
GATA5_TAAATG20NTAA_Y	AAAAAAAA	TRUE	TRUE	AGATAAGA	TRUE	TRUE	AGATAAGA	TRUE	TRUE	AGATAAGA	TRUE	TRUE	AGATAAGG	AGATAANN
TFE3_TACCGT20NTA_Q	CCCCCCCC	null	FALSE	CCACCCCC	null	FALSE	CACGTGAC	null	TRUE	CACGTGAC	null	TRUE	CACGTGAC	null	TRUE	CACGTGAC	null	TRUE	null	NNCACGTGNN
BCL6B_TGCGGG20NGA_AC	CCCCCCAC	TRUE	FALSE	CCACCACC	TRUE	FALSE	CCCACCCC	TRUE	FALSE	CCCCCCCC	TRUE	FALSE	GCTTTCTA	FALSE	TRUE	CCCCGCCC	TGCTTTCTAGGAATTMM
SP1_TCTATG20NGA_O	CCCCCCAC	null	TRUE	CCACGCCC	null	TRUE	CCACGCCC	null	TRUE	CCACGCCC	null	TRUE	CCACGCCC	null	TRUE	null	GCCMCGCCCMC
GCM2_TGACTC20NTCA_Y	AAAAAAAA	null	FALSE	AAAAAAAA	null	FALSE	ACCCGCAT	null	TRUE	ACCCGCAT	null	TRUE	ACCCGCAT	null	TRUE	null	NATGCGGGTN
Meox2_TACGTC20NTGC_Z	AAAAAAAA	null	FALSE	AAAAAAAA	null	FALSE	AAAAAAAA	null	FALSE	ATCATCAT	null	TRUE	ATCATCAT	null	TRUE	null	NTAATKAN
PITX1_TCTCTT20NTCG_W	AAAAAAAA	FALSE	FALSE	GGGATTAA	TRUE	TRUE	GGGATTAA	TRUE	TRUE	GGGATTAA	TRUE	TRUE	GGGATTAA	TRUE	TRUE	GGGATTAA	NTAATCCN
NKX3-1_TCCCTC20NCG_AD	ATCGTATG	FALSE	FALSE	CCCACCCA	TRUE	FALSE	CCCACCCA	TRUE	FALSE	CCACTTAA	TRUE	TRUE	ACCACTTA	TRUE	TRUE	CCACTTAA	NCCACTTAA
RXRG_TTCTCT20NTA_AD	CCCAACCC	null	FALSE	CCCCCACC	null	FALSE	CCCCAACC	null	FALSE	CAAAGGTC	null	TRUE	CAAAGGTC	null	TRUE	null	GGGGTCAAAGGTCA	RRGGTCATGACCYY
PROX1_TGCAGA20NGA_AF	AAAAAAAA	null	FALSE	CCCCCACC	null	FALSE	CCCACCCC	null	FALSE	AAGACGTC	null	TRUE	AGACGTCT	null	TRUE	null	NAAGACGYCTTN
Rhox11_TGGCCC20NCG_P	CCCCCCCC	FALSE	FALSE	CCTACAAC	FALSE	FALSE	CCTACAAC	FALSE	FALSE	CCTACAAC	FALSE	FALSE	CCTACAAC	FALSE	FALSE	CCCACCCC	FALSE	FALSE	GCTGTAAA	NGCTGTWAN
CREB3L1_TAGAGT20NCG_AD	CCACCCCC	null	FALSE	CCCCCACC	null	FALSE	CCCCGCCC	null	FALSE	CACGTGGC	null	TRUE	CACGTGGC	null	TRUE	null	TGCCACGTGGCA	NTGCCACGTCANCA
ONECUT2_TGGGCG30NCGT_AH	AAAAAACA	null	TRUE	AATCGATA	null	TRUE	AATCGATA	null	TRUE	AATCGATA	null	TRUE	AATCGATA	null	TRUE	null	NNAAAATCRATAWN
TGIF2LX_TGATAA20NATA_AE	AAAAAAAA	null	FALSE	AAAACAAA	null	FALSE	CCACCCAC	null	FALSE	CCCCCCAC	null	FALSE	ACAGCTGT	null	TRUE	null	TGACAGSTGTCA
GATA3_TCATGC20NCG_AC	ACACCCCC	FALSE	FALSE	CCCCACCC	FALSE	FALSE	CCCACCCC	FALSE	FALSE	AGATAAGA	TRUE	TRUE	AGATAAGA	TRUE	TRUE	AGATAAGA	AGATAANN
Gbx1_TCGGTT20NCG_Q	CCCCCCCC	FALSE	FALSE	CCCTAACC	TRUE	FALSE	TTAATTAA	TRUE	TRUE	CTAATTAG	TRUE	TRUE	CTAATTAG	TRUE	TRUE	CTAATTAG	TRUE	TRUE	CTAATTAG	NNYAATTANN
FOXJ2_TGACGA20NGA_W	AGGGGGGA	null	FALSE	CCCCACAC	null	FALSE	GTAAACAA	null	TRUE	ATAAACAA	null	TRUE	ATAAACAA	null	TRUE	null	RTAAACAATAAAYA	RTAAACAA	RTAAACAWMAACA
EGR3_TTAAGA20NGAA_AF	AAAAAAAA	null	FALSE	AAAAAAAA	null	FALSE	CGCCCACG	null	TRUE	CGCCCACG	null	TRUE	null	NNACGCCCACGCANN
Bhlhb2_TAATTC20NCG_Z	ATCGTATG	FALSE	FALSE	CACCCACC	FALSE	FALSE	CACGTGAC	TRUE	TRUE	CACGTGAC	TRUE	TRUE	CACGTGAC	TRUE	TRUE	TCACGTGA	NKCACGTGMN
GBX2_TGATTT20NGA_AE	CCCCCCCC	FALSE	FALSE	CCCCCCCC	FALSE	FALSE	CCCCCACC	FALSE	FALSE	ACCAATTA	TRUE	TRUE	AATTGGCC	TRUE	TRUE	CTAATTAG	NNYAATTANN
IRX2_TGCATC30NTAC_AI	AAAAAAAA	FALSE	TRUE	ACATGACA	TRUE	TRUE	ACATGACA	TRUE	TRUE	ACATGACA	TRUE	TRUE	ACATGACA	TRUE	TRUE	ACATGACA	TRUE	TRUE	TACATGTA	NWACAYRACAWN
ESRRA_TCGCAT20NACT_Z	AAAAAAAA	FALSE	FALSE	AAAAAAAA	FALSE	FALSE	CAAGGTCA	TRUE	TRUE	CAAGGTCA	TRUE	TRUE	CAAGGTCA	TRUE	TRUE	CAAGGTCA	NTCAAGGTCAN	RAGGTCANTCAAGGTCA	SAAGGTCANNTSAAGGTCA
EGR1_TACTAT20NATC_AA	AAAAAAAA	FALSE	FALSE	AAAAAAAA	FALSE	FALSE	CGCCCACG	TRUE	TRUE	CGCCCACG	TRUE	TRUE	GCCCCCGC	NACGCCCACGCANN
ZNF238_TAGTAA20NATT_W	AAAAAAAA	null	FALSE	ACATCTGG	null	TRUE	ACATCTGG	null	TRUE	AACATCTG	null	TRUE	AACATCTG	null	TRUE	null	NNTCCAGATGTKN
RARG_TGTTAT20NGA_Y	CCCCCCAC	null	TRUE	CACCCCCC	null	TRUE	AAAGGTCA	null	TRUE	AAAGGTCA	null	TRUE	AAAGGTCA	null	TRUE	null	GRGGTCAAAAGGTCANA	RRGGTCANNNARAGGTCA	RRGGTCANNNRRGGTCA
Sox11_TCTTCT20NGA_AF	CCCCCACC	FALSE	FALSE	CCCCCACC	FALSE	FALSE	CCCACCCC	FALSE	FALSE	CCCACCCA	FALSE	FALSE	ACACTGAA	FALSE	TRUE	AGAACAAT	AACAATTGCAGTGTT
IRF3_TCCTAA40NATC_AI	AAAAAAAA	FALSE	TRUE	AAAAAAAA	FALSE	TRUE	CCCCACCC	FALSE	FALSE	GAAACCGA	TRUE	TRUE	AACCGAAA	FALSE	TRUE	AACCGAAA	FALSE	TRUE	CGGTTTCC	NNRRAAAGGAAACCGAAACTN
CDX1_TCAACC20NCAA_Y	AAAAAAAA	TRUE	TRUE	AAAAAAAA	TRUE	TRUE	CAATAAAA	TRUE	TRUE	GCAATAAA	TRUE	TRUE	GCAATAAA	TRUE	TRUE	GCAATAAA	NYMATAAAN
ALX4_TGTGTC20NGA_W	CACACCCC	FALSE	FALSE	TTAATTAA	TRUE	TRUE	AATTAAAT	TRUE	TRUE	AATTAGAT	TRUE	TRUE	AATTAGAT	TRUE	TRUE	TTAATTAA	NTAATYNRATTAN
PITX1_TGAGCA20NCGA_AF	AAAAAAAA	FALSE	FALSE	GGGATTAA	TRUE	TRUE	GGGATTAA	TRUE	TRUE	GGGATTAA	TRUE	TRUE	GGGATTAA	NTTAATCCN
CEBPD_TAATGA20NCG_Y	ACCCACAC	null	FALSE	CCCCCACC	null	FALSE	TTGCGCAA	null	TRUE	TTGCGCAA	null	TRUE	TTGCGCAA	null	TRUE	null	NTTRCGCAAY
ONECUT1_TAGCTC20NTCT_Y	AAAAAAAA	null	TRUE	AATCAATA	null	TRUE	AATCGATA	null	TRUE	AATCGATA	null	TRUE	AATCGATA	null	TRUE	null	NNAAAATCRATAWN
NKX6-2_TTACAT20NTA_AF	ACCCCCCC	null	FALSE	ATTAATTA	null	TRUE	ATTAATTA	null	TRUE	ATTAATTA	null	TRUE	GTAATTAA	null	TRUE	null	NYMATTAN
Elk3_TGAGTG20NTGA_AC	AAAAAAAA	FALSE	FALSE	AAAAAAAA	FALSE	FALSE	ACTTCCGG	TRUE	TRUE	ACTTCCGG	TRUE	TRUE	ACTTCCGG	TRUE	TRUE	ACTTCCGG	ACCGGAAGTN
CDX2_TACTTG20NCG_Y	CCCCACAC	FALSE	FALSE	CCCCACCC	FALSE	FALSE	CCACCCCC	FALSE	FALSE	CCCCCCCC	FALSE	FALSE	GCAATAAA	TRUE	TRUE	GTAATAAA	NYMATAAAN
KLF14_TTGGGA20NTA_AF	CCCACCCA	null	TRUE	CCCCCACC	null	TRUE	CCCCCCCC	null	TRUE	CACGCCCC	null	TRUE	CACGCCCC	null	TRUE	null	NGCCACGCCCMCNT
EGR4_TGCGCC20NCGC_Y	AAAAAAAA	null	FALSE	AAAAAAAA	null	FALSE	AAAAAAAA	null	FALSE	ATACGCCC	null	TRUE	null	NNACGCCCACGCANNN
ONECUT3_TAGAAC20NAAT_Y	AAAAAAAA	null	TRUE	AAAAAAAA	null	TRUE	AATCAATA	null	TRUE	AAAATCAA	null	TRUE	AAAATCAA	null	TRUE	null	NNAAAATCRATANN
Elf5_TATTGT20NCG_Z	CCACACCC	TRUE	FALSE	CCCCCACC	FALSE	FALSE	ACTTCCGG	TRUE	TRUE	ACTTCCGG	TRUE	TRUE	ACTTCCGG	TRUE	TRUE	ACTTCCGG	ACCCGGAAGTN
HOXB5_TCTTGA20NGTG_Z	AAAAAAAA	FALSE	FALSE	AAAAAAAA	FALSE	FALSE	GAATGATA	FALSE	TRUE	ATTAATTA	TRUE	TRUE	ATTAATTA	TRUE	TRUE	CTAATTAG	NNYMATTANN
Cebpb_TCCTAA20NATC_Z	AAAAAAAA	null	FALSE	TTGCGCAA	null	TRUE	TTGCGCAA	null	TRUE	TTGCGCAA	null	TRUE	TTGCGCAA	null	TRUE	null	NTTRCGCAAY
ELF1_TATGGG20NCG_W	CCCACCCC	null	FALSE	CCCCACCC	null	FALSE	CCCCACCC	null	FALSE	CCCCCCCC	null	FALSE	CCCCCCCC	null	FALSE	null	AACCCGGAAGTR
UNCX_TGCAAG20NGA_AF	CACAACCC	null	FALSE	TTAATTAA	null	TRUE	AATTAAAT	null	TRUE	AATTAAAT	null	TRUE	AATTAAAT	null	TRUE	null	NTAATYTAATTAN	NYAATTAN
SRY_TACTGC30NGTC_AH	AAAAAAAA	TRUE	FALSE	AAAAAAAA	TRUE	FALSE	GAATGATA	TRUE	TRUE	AATGTTAT	TRUE	TRUE	AATGTTAT	TRUE	TRUE	AGAACAAT	AACAATANCATTGTT	AACAATNNNCATTGTT	TCAATANCATTGA	TGAATANCATTCA
ETS1_TGTAAA20NGA_AF	CAACCCCC	TRUE	FALSE	ATGCTGGC	FALSE	FALSE	ACCGGAAG	TRUE	TRUE	ACTTCCGG	TRUE	TRUE	ACTTCCGG	TRUE	TRUE	ACTTCCGG	ACCGGAARYN	NCCGGAWRYRYWTCCGGN
SOX14_TACCTA30NTCC_AH	AAAAAAAA	FALSE	FALSE	ACCGAACA	FALSE	FALSE	CCACCACC	FALSE	FALSE	ACCGAACA	FALSE	FALSE	CCCACCCC	FALSE	FALSE	ATTATAAT	ACAATANCATTG	NTGAATNNCATTCAN	TCAATNNCATTGA
ATF7_TGGGCG30NCGT_AI	AAAAAACA	null	FALSE	AAAAAAAA	null	FALSE	TGACGTCA	null	TRUE	TGACGTCA	null	TRUE	TGACGTCA	null	TRUE	TGACGTCA	null	TRUE	null	NNATGACGTCATNN
IRX5_TAAGGT20NTA_Q	CCCCCCCC	FALSE	FALSE	CCCACCCC	FALSE	FALSE	CCCACCCC	FALSE	FALSE	ACCCACCC	FALSE	FALSE	ACCCACCC	FALSE	FALSE	ACCCACCC	FALSE	FALSE	TACATGTA	NWACAYRACAWN
FOXO4_TGACTC20NGA_AC	CCCACCCC	null	FALSE	CCCCACAC	null	TRUE	CCCCACAC	null	TRUE	GTAAACAA	null	TRUE	AACATGTT	null	TRUE	null	GTAAACATGTTTAC	GTAAACA	TTTCCCCACACG
POU4F3_TACCGT20NGCC_Y	AAAAAAAA	FALSE	FALSE	ATAAATAA	TRUE	TRUE	ATAATTAA	TRUE	TRUE	ATAATTAA	TRUE	TRUE	ATAATTAA	TRUE	TRUE	ATTAATGA	NTGMATAATTAATGAN
MTF1_TGATCC20NCTA_Y	AAAAAAAA	FALSE	FALSE	AAAAAAAA	FALSE	FALSE	AAAAAAAA	FALSE	FALSE	CGTGTGCA	TRUE	TRUE	CGTGTGCA	TRUE	TRUE	CGTGTGCA	TTTGCACACGNCAC
HOXA13_TTCTCT20NTA_AF	CCCAACCC	FALSE	FALSE	CCCCCACC	FALSE	FALSE	CCCCACCC	FALSE	FALSE	CTCGTAAA	TRUE	TRUE	CTCGTAAA	TRUE	TRUE	CTCGTAAA	CCAATAAAAN	NCTCGTAAAAN
NKX6-1_TGCGGG30NGGC_AI	AAAAAAAA	FALSE	FALSE	ATTAATTA	TRUE	TRUE	ATTAATTA	TRUE	TRUE	ATTAATTA	TRUE	TRUE	ATTAATTA	TRUE	TRUE	ATTAATTA	TRUE	TRUE	ATTAATTA	NYMATTAN
GATA4_TAAAAT20NAAA_Y	AAAAAAAA	null	TRUE	AAAAAAAA	null	TRUE	AGATAAGA	null	TRUE	AGATAAGA	null	TRUE	AGATAAGA	null	TRUE	null	AGATAANN
Dlx1_TGAGAT20NCG_P	CCCCCCCC	FALSE	FALSE	CCCTAACC	FALSE	FALSE	ATAATTAC	TRUE	TRUE	ATAATTAC	TRUE	TRUE	ATAATTAC	TRUE	TRUE	ATAATTAC	TRUE	TRUE	GATAATTA	NYAATTAN
SOX8_TCTTTC30NTTG_AI	CGCGCGCG	FALSE	FALSE	AAAAAAAA	TRUE	TRUE	CCCCCCAC	FALSE	FALSE	CCCCCCCC	FALSE	FALSE	AATTGCAG	FALSE	TRUE	AATTGCAG	FALSE	TRUE	AGAACAAT	AACAATRTKCAGWGTT	ATGAATKNYAGTC	NAACAATKNYAGTGTTN	NATCAATKNYAGTGATN	TGAATRTKCAGWCA
RFX5_TGGAGC30NGAT_AI	AAAAAAAA	null	FALSE	AAAAAAAA	null	FALSE	ATGGCAAC	null	TRUE	ATGGCAAC	null	TRUE	ATGGCAAC	null	TRUE	ATGGCAAC	null	TRUE	null	NGTTRCCATGGYAACN	SGTTRCCATRGCAACS	SGTTRCCATRGCAACS
PITX3_TGCATC20NGA_Y	CCCCCCAC	FALSE	FALSE	CTAATCCC	TRUE	TRUE	GGGGATTA	TRUE	TRUE	GGGATTAA	TRUE	TRUE	GGGATTAA	TRUE	TRUE	GGGATTAA	NYTAATCCN
ESX1_TCTTCT20NGA_AE	CCCCCACC	FALSE	FALSE	ATTAATTA	TRUE	TRUE	ATTAATTA	TRUE	TRUE	CTAATTAA	TRUE	TRUE	GCTAATTA	TRUE	TRUE	CTAATTAG	NNYAATTANN
Sox17_TATTGT20NGTG_AF	AAAAAAAA	TRUE	FALSE	AAAAAAAA	TRUE	FALSE	AAAAAAAA	TRUE	FALSE	CAATTGCA	TRUE	TRUE	CAATTGCA	TRUE	TRUE	AGAACAAT	AACAATNNCATTGTT	ATGAATWNCATTCAT
TP63_TTCCTT20NGA_R	AAAAAAAA	null	FALSE	AAACACAA	null	FALSE	AACATGTT	null	TRUE	AACATGTT	null	TRUE	AACATGTT	null	TRUE	AACATGTT	null	TRUE	null	RACATGTYNNRACATGTC
ISX_TGAGTG20NTGA_AE	AAAAAAAA	FALSE	FALSE	AAAAAAAA	FALSE	FALSE	TTAATTAA	TRUE	TRUE	CTAATTAA	TRUE	TRUE	CTAATTAA	TRUE	TRUE	CTAATTAG	NYAATTAN
BSX_TATGAA20NCG_Y	CCCCCCCC	FALSE	FALSE	CACCCCCC	FALSE	FALSE	ACCCATTA	TRUE	TRUE	ACCCATTA	TRUE	TRUE	ACCCATTA	TRUE	TRUE	ATTAATTA	NYNATTAN
POU2F1_TCTTTC20NGA_AC	CCACCCCA	FALSE	FALSE	ATGCAAAT	FALSE	TRUE	ATGCAAAT	FALSE	TRUE	TATGCAAA	FALSE	TRUE	TATGCAAA	FALSE	TRUE	AATTAATT	NWTATGCWAATN	NWTRMATATKYAWN
HOXB2_TAACAA20NACA_Y	AAAAAAAA	null	FALSE	ATTAATTA	null	TRUE	GTAATTAA	null	TRUE	GTAATTAA	null	TRUE	GTAATTAA	null	TRUE	null	NNYMATTANN
IRF4_TCAAGG20NCG_AD	CCCACCCC	FALSE	FALSE	CCCCACCC	FALSE	FALSE	ACCGAAAC	TRUE	TRUE	AACCGAAA	TRUE	TRUE	AACCGAAA	TRUE	TRUE	ATCGAAAC	NCGAAACCGAAACYN
Hoxc10_TATAGA20NGAG_Z	AAAAAAAA	FALSE	TRUE	AAAAAAAA	FALSE	TRUE	AAAAAAAA	FALSE	TRUE	CAATAAAA	FALSE	TRUE	CAATAAAA	FALSE	TRUE	GTCGTAAA	GTCGTWAAAN	GYAATWAAAN
HOXD12_TCAGTC20NCG_Y	CCCCCCCC	FALSE	FALSE	CCCACCCC	FALSE	FALSE	TCGTAAAA	TRUE	TRUE	TCGTAAAA	TRUE	TRUE	TCGTAAAA	TRUE	TRUE	GTCGTAAA	GTAATAAAA	NGTCGTAAAAN
CREB3L1_TGGGTA30NTGT_AI	AAAAAAAA	null	FALSE	ACGTGGCA	null	TRUE	ACGTGGCA	null	TRUE	ACGTGGCA	null	TRUE	ACGTGGCA	null	TRUE	ACGTGGCA	null	TRUE	null	TGCCACGTGGCA	NTGCCACGTCANCA
TBX1_TACGGA40NGGC_AI	AAAAAAAA	null	FALSE	AAAAAAAA	null	FALSE	AAAAAAAA	null	FALSE	AGGTGTGA	null	TRUE	AGGTGTGA	null	TRUE	AGGTGTGA	null	TRUE	null	AGGTGTGAAAAAAGGTGTGA	AGGTGTGAAWTTCACACCT	AGGTGTGA	TYTCACACCTNNNAGGTGTGARA	YTCACACCTNNAGGTGTGAR
Egr3_TCATGC20NGTA_Z	AACAAAAA	null	FALSE	AAAAAAAA	null	FALSE	AAAAAAAA	null	FALSE	CCCACGCA	null	TRUE	CCCACGCA	null	TRUE	null	NACGCCCACGCANNN
POU4F2_TGCGAA20NAGC_W	AAAAAAAA	null	FALSE	ATTAATTA	null	TRUE	ATTAATTA	null	TRUE	ATTAATTA	null	TRUE	ATTAATTA	null	TRUE	null	NTGMATAATTAATKAG
Foxk1_TGGGTA20NCG_Q	CCCCCACC	FALSE	FALSE	CCCTAACC	TRUE	FALSE	CCCTAACC	TRUE	FALSE	CCCTAACC	TRUE	FALSE	CCCCCCCC	FALSE	FALSE	GGACACAA	TRUE	TRUE	GTAAACAA	CGGACACAATC	RTAAACA
HNF1A_TGAGCA20NCGA_W	AATGATTA	null	TRUE	AATGATTA	null	TRUE	AATCATTA	null	TRUE	AATCATTA	null	TRUE	null	NRTTAATNATTAACN
TFCP2_TAGATA20NCG_AD	CACACCCC	null	TRUE	CCCACCCC	null	TRUE	CCCCCCAC	null	TRUE	CCCACCCC	null	TRUE	AACCGGTT	null	TRUE	null	NAACCGGTTN	NCCGGNNNNNNCCGGN
Bhlhb2_TCAAGG20NGAA_Z	AAAAAAAA	FALSE	FALSE	CACGTGAC	TRUE	TRUE	TCACGTGA	TRUE	TRUE	TCACGTGA	TRUE	TRUE	TCACGTGA	TRUE	TRUE	TCACGTGA	NKCACGTGMN
CEBPE_TGAGGC20NGA_W	CCCCCCCC	null	FALSE	TTGCGCAA	null	TRUE	TTGCGCAA	null	TRUE	TTGCGCAA	null	TRUE	TTGCGCAA	null	TRUE	null	NTTRCGCAAY
TBX19_TACTAT40NATC_AI	AAAAAAAA	null	FALSE	AGGTGTGA	null	TRUE	AGGTGTGA	null	TRUE	AGGTGTGA	null	TRUE	AGGTGTGA	null	TRUE	AGGTGTGA	null	TRUE	null	NNTCRCACNTANGTGYGANN
DLX5_AGGGC14N_S	AATTAATT	TRUE	TRUE	TAATTAAA	TRUE	TRUE	TAATTATA	TRUE	TRUE	TAATTACA	TRUE	TRUE	TAATTACA	TRUE	TRUE	GGTAATTA	NYAATTAN
NFAT5_TGATAA20NGA_AA	CACCCCCC	null	TRUE	AATTTTCC	null	TRUE	AATTTTCC	null	TRUE	AATTTTCC	null	TRUE	null	RTGGAAAANTMCNN
SOX21_TCAAAA40NAAA_AI	AAAAAAAA	FALSE	TRUE	AAAAAAAA	FALSE	TRUE	ACCGAACA	TRUE	TRUE	AATGTTAT	FALSE	TRUE	CAATGGTA	FALSE	TRUE	CAATGGTA	FALSE	TRUE	ACTCGAAC	AACAATNNNAKTGTT	AACAATNNNNAKTGTT	TCAATNNNATTGA	TGAATNNNAKTCA
HOXA1_TGGAAT20NAAT_AF	AAAAAAAA	FALSE	FALSE	AAAAAAAA	FALSE	FALSE	AAAAAAAA	FALSE	FALSE	GTAATTAA	TRUE	TRUE	GTAATTAA	TRUE	TRUE	CTAATTAG	NNYAATTANN
Srebf1_TACATT20NCG_Z	ACCCCCCC	null	FALSE	CCACCCAC	null	FALSE	TCACGTGA	null	TRUE	TCACGTGA	null	TRUE	TCACGTGA	null	TRUE	null	RTCACGTGAY
DBP_TAACTT20NCG_W	CCACCCCC	null	FALSE	TTACGTAA	null	TRUE	TTACGTAA	null	TRUE	TTACGTAA	null	TRUE	TTACGTAA	null	TRUE	null	NRTTACGTAAYN
GRHL1_TGGACA20NCAT_W	AAAAAAAA	null	FALSE	AAAAAAAA	null	FALSE	AACCGGTT	null	TRUE	AACCGGTT	null	TRUE	AACCGGTT	null	TRUE	null	NAAACCGGTTTN
TBX21_TACTGC40NGTC_AI	AAAAAAAA	null	FALSE	AGGTGTGA	null	TRUE	AGGTGTGA	null	TRUE	AGGTGTGA	null	TRUE	AGGTGTGA	null	TRUE	AGGTGTGA	null	TRUE	null	GGTGTGANNTCACACC	NAGGTGTGAA	TNACACCTNNNAGGTGTNA
DLX4_TCTTCT20NGA_AC	CCCCCACC	FALSE	FALSE	CCCACCCC	FALSE	FALSE	CCACCCCC	FALSE	FALSE	GGTAATTA	TRUE	TRUE	GGTAATTA	TRUE	TRUE	ATAATTAC	NYAATTAN
DBP_TGCGGG20NGGC_AE	AAAAAAAA	null	FALSE	TTACGTAA	null	TRUE	TTACGTAA	null	TRUE	TTACGTAA	null	TRUE	TTACGTAA	null	TRUE	null	NRTTACGTAAYN
Tcf21_TCCGTG20NTGC_Z	AAAAAAAA	null	TRUE	AAAAAAAA	null	TRUE	CCATATGG	null	FALSE	AACAGCTG	null	TRUE	AACAGCTG	null	TRUE	null	NNAACAGCTGTTNN
EMX1_TCGCAT30NACT_AI	AAAAAAAA	null	FALSE	AAAAAAAA	null	FALSE	ATTAATTA	null	TRUE	ATTAATTA	null	TRUE	CTAATTAG	null	TRUE	CTAATTAG	null	TRUE	null	NNYAATTANN	YMATTARYTAATKR
Vsx1_TGCAGA20NCG_P	CCCCCCCC	FALSE	FALSE	CCCTAACC	FALSE	FALSE	TTAATTAA	TRUE	TRUE	TTAATTAA	TRUE	TRUE	TTAATTAA	TRUE	TRUE	TTAATTAA	TRUE	TRUE	TTAATTAA	NYAATTAN
ERG_TCTACA20NCAG_AG	AAAAAAAA	FALSE	FALSE	AAAAAAAA	FALSE	FALSE	ACTTCCGG	TRUE	TRUE	ACTTCCGG	TRUE	TRUE	ACTTCCGG	TRUE	TRUE	ATTTCCGG	ACCGGAARTN	NCCGGAWATCCGGN
Rxrb_CAATT14N_T	AATAAAAT	null	FALSE	CCCTACAC	null	FALSE	ACCTTTGA	null	TRUE	ACCTTTGA	null	TRUE	null	GGGGTCAAAGGTCA
CLOCK_TGAGAT20NAGA_Z	AAAAAAAA	null	FALSE	AAAAAAAA	null	FALSE	AAAAAAAA	null	FALSE	ACACGTGT	null	TRUE	ACACGTGT	null	TRUE	null	NACACGTGTN
PAX9_TCTAAT20NAAG_AG	AAAAAAAA	null	FALSE	AAAAAAAA	null	FALSE	AAAAAAAA	null	FALSE	AGCGTGAC	null	TRUE	AGCGTGAC	null	TRUE	null	SGTCACGCWTGANTGMA
BHLHB2_TGGGAC20NGA_Y	ACACCCCC	FALSE	FALSE	TCACGTGA	TRUE	TRUE	TCACGTGA	TRUE	TRUE	TCACGTGA	TRUE	TRUE	TCACGTGA	TRUE	TRUE	TCACGTGA	NKCACGTGMN
RORA_TCTGTA30NTGG_AI	AAAAAAAA	null	TRUE	AAAAAAAA	null	TRUE	AAAAAAAA	null	TRUE	AAAAAAAA	null	TRUE	GTAGGTCA	null	TRUE	GTAGGTCA	null	TRUE	null	NRAAGGTCAANNNNRGGTCA	WAWNTRGGTYAGTAGGTCA
RXRA_TCACGT30NGCA_AH	AAAAAAAA	FALSE	FALSE	AAAAAAAA	FALSE	FALSE	AAAGGTCA	TRUE	TRUE	CTTTGACC	FALSE	TRUE	AAAGGTCA	TRUE	TRUE	AAAGGTCA	GGGGTCAAAGGTCA	RRGGTCATGACCYY
MEF2B_TCGTAC20NATT_AE	AAAAAAAA	null	FALSE	AAAACAAA	null	FALSE	CCACCACC	null	FALSE	TATAAATA	null	TRUE	TATAAATA	null	TRUE	null	RCTAWAAATAGM
ZNF238_TGGTGA20NGA_AC	CACCCCCC	null	FALSE	CCCCCACC	null	FALSE	CCCACCCC	null	FALSE	ACATCTGG	null	TRUE	AGATGTTG	null	TRUE	null	NNTCCAGATGTKN
GSX2_TCCAAC20NCG_Y	ACACCCAC	null	TRUE	CACCCCCC	null	FALSE	ATTAATTA	null	TRUE	ATTAATTA	null	TRUE	ATTAATTA	null	TRUE	null	NNYMATTANN
ESRRA_TGACGA30NGCA_AI	AAAAAAAA	FALSE	FALSE	AAAAAAAA	FALSE	FALSE	AAAAAAAA	FALSE	FALSE	CAAGGTCA	TRUE	TRUE	CAAGGTCA	TRUE	TRUE	CAAGGTCA	TRUE	TRUE	CAAGGTCA	NTCAAGGTCAN	RAGGTCANTCAAGGTCA	SAAGGTCANNTSAAGGTCA
HOXB3_TACATT20NTAC_Y	AAAAAAAA	FALSE	FALSE	AAAAAAAA	FALSE	FALSE	ACTAATTA	TRUE	TRUE	ACTAATTA	TRUE	TRUE	CTAATTAG	NNYMATTANN
MYBL2_TGAGTG20NGA_AC	CACCCCCA	null	FALSE	CCCACCCC	null	FALSE	AACCGTTA	null	TRUE	AACCGTTA	null	TRUE	ACCGTTAA	null	TRUE	null	AACCGTTAACGGNN	ACCGTTARRACCGTTA	NNAACCGTTNN	RACCGTTAAACNGYY
EN1_TGACCT20NCCA_W	AAAAAAAA	FALSE	FALSE	ACTAATTA	TRUE	TRUE	ACTAATTA	TRUE	TRUE	ACTAATTA	TRUE	TRUE	CTAATTAG	TRUE	TRUE	CTAATTAG	NYAATTAN	TAATTRSNYAATTA
FOXC2_TGAGTG30NTGA_AI	AAAAAAAA	null	TRUE	AAAAAAAA	null	TRUE	AATAAACA	null	TRUE	AATAAACA	null	TRUE	TAAACAAA	null	TRUE	GTAAACAA	null	TRUE	null	NRTMAATATTKAYN	RTAAAYAAACA	WAWRTAAAYAWW
LEF1_TCCCGA20NGCC_AC	AAAAAAAA	FALSE	FALSE	AAAAAAAA	FALSE	FALSE	AAAAAAAA	FALSE	FALSE	AAAAAAAA	FALSE	FALSE	CTTTGATC	TRUE	TRUE	CTTTGATC	AAAGATCAAAGGRWW
HMX2_TAGTGG20NCG_Y	CCCACCCC	FALSE	FALSE	ACCACCCC	FALSE	FALSE	AAAAAAAA	TRUE	FALSE	CAATTAAA	TRUE	TRUE	CAATTAAA	TRUE	TRUE	GCAATTAA	NNCAMTTAANN
THRA_TCGGCC40NCGT_AI	AAAAAAAA	null	FALSE	AAAAAAAA	null	FALSE	TAAGGTCA	null	TRUE	TAAGGTCA	null	TRUE	TAAGGTCA	null	TRUE	TAAGGTCA	null	TRUE	null	NTGACCTNATNAGGTCAN
HNF4A_TGACAG20NGA_AF	CGCCCCAA	TRUE	FALSE	AACTGCAC	FALSE	TRUE	CCCCCACC	FALSE	FALSE	CAAAGTCC	FALSE	TRUE	CAAAGTCC	FALSE	TRUE	GGGGTCAA	NRGTCCAAAGTCCANY	RRGGTCAAAGTCCRNN
HOXA10_TAGGAT30NAGT_AI	AAAAAAAA	TRUE	TRUE	CCCCCACC	FALSE	FALSE	CCCCACCC	FALSE	FALSE	CAATAAAA	TRUE	TRUE	CAATAAAA	TRUE	TRUE	CCCCCCCC	FALSE	FALSE	TAATAAAA	NGTCGTWAAANN	NGYAATWAAAN
CUX1_TAGCAG40NACT_AI	AAAAAAAA	null	TRUE	ATCGATTA	null	TRUE	ATCGATTA	null	TRUE	ATCGATTA	null	TRUE	ATCGATTA	null	TRUE	ATCGATTA	null	TRUE	null	ATCRATNNNNNATCRAT	ATCRATNNNNNNATCRAT	TAATCRATAN
NFKB1_TCTCAA20NGA_AA	ACCCCCCC	null	TRUE	GGATTCCC	null	TRUE	GGAATCCC	null	TRUE	GGATTCCC	null	TRUE	null	NGGGGAWTCCCCN
Ar_TCTAAT20NCG_P	CCCCCCCC	null	FALSE	CCCTAACC	null	FALSE	CCCTAACC	null	FALSE	ACACCGTG	null	TRUE	ACACCGTG	null	TRUE	ACACCGTG	null	TRUE	null	RRGNACANNNTGTNCYY
FOXD2_TGCTCG20NCTC_Z	AAAAAAAA	null	TRUE	AAAAACAA	null	TRUE	AATATTTA	null	TRUE	AATATTTA	null	TRUE	AATATTTA	null	TRUE	null	NRNWAAYRTTKNYN	RTAAAYA
POU1F1_TACACC40NCAC_AI	AAAAAAAA	TRUE	FALSE	ATGAATAA	TRUE	TRUE	ATGAATAA	TRUE	TRUE	ATGAATAA	TRUE	TRUE	ATTAATTA	TRUE	TRUE	ATTAATTA	TRUE	TRUE	AATTAATT	NNYATGMATAATTAATN	NWTATGCWAATKAG
HOXC13_TCCCTC20NTCC_Y	AAAAAAAA	FALSE	TRUE	AAAAAAAA	FALSE	TRUE	CAATAAAA	FALSE	TRUE	CTCGTAAA	TRUE	TRUE	CTCGTAAA	TRUE	TRUE	CTCGTAAA	CCAATAAAAN	NCTCGTAAAAN
RFX3_TGGCTT20NGA_AC	CACCACCC	FALSE	FALSE	CCAACTCC	TRUE	TRUE	CAACTCCC	FALSE	FALSE	ATGGCAAC	TRUE	TRUE	ATGGCAAC	TRUE	TRUE	CGTTGCTA	NGTTNCCATGGNAACN	SGTTGCYARGCAACS
Rfx2_TGGTAG20NATT_AC	AAAAAAAA	null	FALSE	AAAAAAAA	null	FALSE	ATAGCAAC	null	TRUE	ATGGCAAC	null	TRUE	ATGGCAAC	null	TRUE	null	NGTTRCCATGGYAACN	SGTTGCYARGCAACS
HNF1B_TCGACT20NCAT_W	AAAAAAAA	null	FALSE	AATCATTA	null	TRUE	AATGATTA	null	TRUE	AATGATTA	null	TRUE	AATGATTA	null	TRUE	null	GTTAATNATTAAY	NRTTAATNATTAACN
ELF3_TCCGTG20NTGC_Y	AAAAAAAA	FALSE	FALSE	AAAAAAAA	FALSE	FALSE	ACTTCCGG	TRUE	TRUE	ACCCGGAA	TRUE	TRUE	ACCCGGAA	TRUE	TRUE	ACTTCCGG	WACCCGGAAGTA
ELK3_TCGGGG20NGGT_AG	AAAAAAAA	FALSE	FALSE	AAAAAAAA	FALSE	FALSE	ACTTCCGG	TRUE	TRUE	ACTTCCGG	TRUE	TRUE	ACTTCCGG	TRUE	TRUE	ACTTCCGG	ACCGGAAGTN
YY1_TCCGGC20NCG_AC	ACCCCCCC	null	TRUE	CCCCACCC	null	FALSE	CCCCACCC	null	FALSE	CGCCATTA	null	TRUE	CGCCATTA	null	TRUE	null	NCCGCCATTNN
FOXB1_TCTGGT20NGGG_AE	TGAAATAA	null	FALSE	AAAAAAGA	null	TRUE	CCAATTGG	null	FALSE	CCCCCCCC	null	FALSE	CCCCCCCC	null	FALSE	null	WGTAAAYAN
ZBTB7B_TAGCCT20NCG_AC	ATCGTATG	FALSE	FALSE	CGACCACC	TRUE	TRUE	CGACCACC	TRUE	TRUE	CGACCACC	TRUE	TRUE	CGACCACC	TRUE	TRUE	GACCCCCC	NCGACCACCGAN
ZNF143_TGCAAG20NCG_V	CCCCCCCC	null	FALSE	CCCCCCCC	null	FALSE	CCCCCCCC	null	FALSE	CCCCCCCC	null	FALSE	CCCTCCCC	null	FALSE	null	TWCCCAYAATGCATTG
HOXD12_TCAGTC30NTGA_AH	AAAAAAAA	FALSE	TRUE	AATAAAAA	TRUE	TRUE	GTAATAAA	TRUE	TRUE	GTAATAAA	TRUE	TRUE	GTAATAAA	TRUE	TRUE	GTCGTAAA	NGTCGTAAAAN	GTAATAAAA
HOXC12_TCATGC20NGTA_Y	AACAAAAA	FALSE	TRUE	AAAAAAAA	FALSE	TRUE	TAATAAAA	TRUE	TRUE	TCGTAAAA	TRUE	TRUE	TCGTAAAA	TRUE	TRUE	GTCGTAAA	GYAATAAAA	NGTCGTAAAAN
MEIS2_TCGCTG20NGA_AA	CACCCCCC	null	FALSE	CCCCCACC	null	FALSE	AGCTGTCA	null	TRUE	ACAGCTGT	null	TRUE	null	TTGACAGSTGTCAA	TTGACAGS
Zfp652_TACGAG20NCG_Z	CTGCCCCC	null	FALSE	CCACCACC	null	FALSE	CCCACCCA	null	FALSE	AGGGTTAA	null	TRUE	AGGGTTAA	null	TRUE	null	NNAAAGGGTTAAW
SOX4_TATCGC30NGCG_AH	AAAAAAAA	TRUE	TRUE	AAAAAAAA	TRUE	TRUE	GAATGATA	FALSE	FALSE	GAATGATA	FALSE	FALSE	CCCCCCCC	FALSE	FALSE	AACAAAGG	NAACAATTKCAGTGTT
PKNOX1_TCGCAT20NGA_Y	CACCCCCC	FALSE	FALSE	CCCCCACC	FALSE	FALSE	CAGCTGTC	TRUE	TRUE	CAGCTGTC	TRUE	TRUE	CAGCTGTC	TRUE	TRUE	ACCTGTCA	TGACAGSTGTCA
RFX4_TGACAG20NGA_O	CGCCCCAA	FALSE	FALSE	ATGGCAAC	TRUE	TRUE	CATGGCAA	TRUE	TRUE	CATGGCAA	TRUE	TRUE	CATGGCAA	TRUE	TRUE	ATAGCAAC	NGTTNCCATGGNAACN	SGTTGCYARGCAACS
PAX5_TACAGG20NGAC_Y	AAAAAAAA	null	TRUE	AAAAAAAA	null	TRUE	ACGCATGA	null	TRUE	ACGCATGA	null	TRUE	ATGCGTGA	null	TRUE	null	NGTCACGCWTSRNTGNNY
VAX2_TGGTAG20NATT_AF	AAAAAAAA	FALSE	FALSE	AAAAAAAA	FALSE	FALSE	ATTAATTA	TRUE	TRUE	ACTAATTA	TRUE	TRUE	ACTAATTA	TRUE	TRUE	CTAATTAG	YTAATTAN
SPIC_TAGGCA20NCG_AD	CCCCCCCA	FALSE	FALSE	CCCCCCAC	FALSE	FALSE	CCCACCCC	FALSE	FALSE	CCCACCCC	FALSE	FALSE	CCCCCCCC	FALSE	FALSE	ATCATCTG	AAAAAGNGGAAGTN
FOXO1_TTCAGC20NTA_AF	AACCCCCC	null	FALSE	CCCCACAC	null	TRUE	CCCCACAC	null	TRUE	CCCCACAC	null	TRUE	AACATGTT	null	TRUE	null	GTAAACAA	GTAAACATGTTTAC	TTTCCCCACACG
TEF_TATAAG20NTA_Q	AAAAAAAA	null	FALSE	AAAAAAAA	null	FALSE	TTACGTAA	null	TRUE	TTACGTAA	null	TRUE	TTACGTAA	null	TRUE	GATATTAC	null	TRUE	null	NRTTACRTAAYN
Klf12_TGATGG20NGA_Z	CCCACCCC	null	TRUE	CCCCACAC	null	TRUE	CCACACCC	null	TRUE	CCACGCCC	null	TRUE	CCACGCCC	null	TRUE	null	GRCCACGCCCWNNNN
NR2F6_TGTGGA20NGA_Y	CCCCCCCC	null	FALSE	CCACCCCC	null	FALSE	CTTTGACC	null	TRUE	AAAGGTCA	null	TRUE	AAAGGTCA	null	TRUE	null	RRGGTCAAAAGGTCA	RRGGTCAAAGGTCA
PROP1_TCCCGA30NGCC_AI	AAAAAAAA	TRUE	FALSE	CCATCGTA	FALSE	FALSE	CCCCCCCC	FALSE	FALSE	AATTAAAT	TRUE	TRUE	CCCCCCCC	FALSE	FALSE	CCCCCCCC	FALSE	FALSE	TTAATTAA	TAATYNAATTA
HSF4_TATCAT20NACG_Y	AAAAAAAA	null	FALSE	TTCTAGAA	null	TRUE	TTCTAGAA	null	TRUE	TTCTAGAA	null	TRUE	TTCTAGAA	null	TRUE	null	TTCTAGAANNTTC
AR_TCTTCT20NCTG_AD	AAAAAAAA	null	FALSE	AAAACAAA	null	TRUE	AAAAAAAA	null	FALSE	CCCCCACC	null	FALSE	ACACCGTG	null	TRUE	null	RRGWACANNNTGTWCYY
Barhl1_TCAGTC20NCG_AC	CCCCCCCC	FALSE	FALSE	AACGTTTA	TRUE	TRUE	ACCGTTTA	TRUE	TRUE	ACCGTTTA	TRUE	TRUE	ACCGTTTA	TRUE	TRUE	ACCGTTTA	NNTAAACGNN	NNTAATTGNN	TAAWYGNNNNTAAWYG
Jdp2_TATCTG20NCG_Z	CCACCCCC	null	FALSE	CCCCCACC	null	FALSE	TGACGTCA	null	TRUE	TGACGTCA	null	TRUE	TGACGTCA	null	TRUE	null	ATGASTCAT	NATGACGTCAYN
Sox1_TGTCTA20NTCG_AC	AAAAAAAA	TRUE	TRUE	AAAAAAAA	TRUE	TRUE	AAAAAAAA	TRUE	TRUE	AATGTTAT	FALSE	TRUE	AATGTTAT	FALSE	TRUE	TGAATTAA	NACAATWNCATTGTN	NTGAATWNCATTCAN	TCAATWNCATTGA	TGAATNNNNATTCA
SOX2_TCCCCT20NCCC_AC	AAAAAAAA	null	FALSE	AAAAAAAA	null	FALSE	AAAAAAAA	null	FALSE	AATGTTAT	null	TRUE	AATGTTAT	null	TRUE	null	NATCAATNNNATTGATN
BHLHE23_TATATC20NCG_Y	CCCCCCAA	null	FALSE	CCCCCACC	null	FALSE	CCCCCCCC	null	FALSE	AACATATG	null	TRUE	AACATATG	null	TRUE	null	ANCATATGNT
HOXC10_TGGACA20NGA_Y	ACACCCCC	FALSE	FALSE	CCCCCCAC	FALSE	FALSE	CAATAAAA	FALSE	TRUE	CAATAAAA	FALSE	TRUE	CAATAAAA	FALSE	TRUE	GTCGTAAA	CCCATWAAAN	GTAATWAAAN	GTCGTWAAAN
Alx1_TAAAGC20NCG_Z	ATCGTATG	null	TRUE	AATTAAAT	null	TRUE	AATTAAAT	null	TRUE	AATTAAAT	null	TRUE	AATTAGAT	null	TRUE	null	NNYAATTANN	NTAATYNRATTAN
MAFF_TGGAAT20NAAT_Z	AAAAAAAA	null	FALSE	AAAAAAAA	null	FALSE	AAAAAAAA	null	FALSE	AAAAAAAA	null	FALSE	AGTCAGCA	null	TRUE	null	NTGCTGASTCAGCAN
PRRX1_TTCCCC20NTA_AD	CCCCCATC	FALSE	FALSE	CCCACCCC	FALSE	FALSE	CTAATTAA	TRUE	TRUE	TAATTAGA	TRUE	TRUE	TAATTAGA	TRUE	TRUE	CTAATTAA	NYAATTAN	TAATYTAATTA
MIXL1_TGATTT20NTTA_AE	AAAAAAAA	null	FALSE	AATTAATT	null	TRUE	TTAATTAA	null	TRUE	TTAATTAA	null	TRUE	TTAATTAA	null	TRUE	null	NNYAATTANN
PAX7_TAGGGC20NGGT_AE	AAAAAAAA	FALSE	FALSE	AAAAAAAA	FALSE	FALSE	AAAAAAAA	FALSE	FALSE	AATCGATT	TRUE	TRUE	AATCGATT	TRUE	TRUE	ATCAATTA	TAATYRATTA
GSC2_TTAGAA20NTA_AF	CCCTAACC	null	TRUE	CCCCACCC	null	FALSE	CCCCACCC	null	FALSE	CCCACCCC	null	FALSE	ACCCACCC	null	TRUE	null	NNTAATCCNN
HMX3_TGCACT30NCAC_AI	ACCCACAA	FALSE	FALSE	GCAATTAA	TRUE	TRUE	GCAATTAA	TRUE	TRUE	GCAATTAA	TRUE	TRUE	GCAATTAA	TRUE	TRUE	GCAATTAA	TRUE	TRUE	GCAATTAA	NNCAMTTAANN
Pknox2_TGCTCG20NCG_Q	CCCCCCCC	FALSE	FALSE	CCCTAACC	FALSE	FALSE	CCCTAACC	FALSE	FALSE	CCCTAACC	FALSE	FALSE	CAGCTGTC	TRUE	TRUE	CAGCTGTC	TRUE	TRUE	ACCTGTCA	TGACAGSTGTCA
EGR4_TAGCGA40NGCT_AI	AAAAAAAA	null	FALSE	AAAAAAAA	null	FALSE	CCCCCCCC	null	TRUE	CCCCCCCC	null	TRUE	CCCCCCCC	null	TRUE	CCCCCCCC	null	TRUE	null	NNMCGCCCACGCANNN
MSX1_TGCGAA30NAGC_AI	AAAAAAAA	FALSE	TRUE	AAAAAAAA	FALSE	TRUE	GCAATTAA	TRUE	TRUE	CCAATTAA	TRUE	TRUE	CAATTAAA	TRUE	TRUE	CAATTAAA	TRUE	TRUE	ATTAATTA	NYAATTAAAANNYAATTA	NYAATTAN
PRRX1_TAACGG20NGCA_AC	AAAAAAAA	TRUE	FALSE	TTAATTAA	TRUE	TRUE	TTAATTAA	TRUE	TRUE	TTAATTAA	TRUE	TRUE	TTAATTAA	TRUE	TRUE	CTAATTAA	NYAATTAN
Gbx2_TACACC20NCAC_Z	AAAAAAAA	FALSE	FALSE	AAAAAAAA	FALSE	FALSE	AAAAAAAA	FALSE	FALSE	CTAATTAG	TRUE	TRUE	CTAATTAG	TRUE	TRUE	CTAATTAG	NNYAATTANN
HES5_TCGGGG30NGGT_AI	AAAAAAAA	null	FALSE	CACGTGCC	null	TRUE	CACGTGCC	null	TRUE	CACGTGCC	null	TRUE	CACGTGCC	null	TRUE	CACGTGCC	null	TRUE	null	NGGCACGTGCCN
Creb5_TATCGC20NCG_Z	CACCCCCA	null	FALSE	ACAACCAA	null	FALSE	TGACGTCA	null	TRUE	TGACGTCA	null	TRUE	TGACGTCA	null	TRUE	null	NATGACGTCAYN
ETV4_TCTATG20NTAG_AG	AAAAAAAA	FALSE	FALSE	AAAAAAAA	FALSE	FALSE	ACTTCCGG	TRUE	TRUE	ACTTCCGG	TRUE	TRUE	ACTTCCGG	TRUE	TRUE	ACTTCCGG	ACCGGAAGTN
ERG_TGCAAG20NAAC_AG	AAAAAAAA	FALSE	FALSE	AAAAAAAA	FALSE	FALSE	ACTTCCGG	TRUE	TRUE	ACTTCCGG	TRUE	TRUE	ACTTCCGG	TRUE	TRUE	ATTTCCGG	ACCGGAARTN	ACCGGAWATCCGGT
LMX1B_TCGGAA20NAGT_AE	AAAAAAAA	TRUE	FALSE	TTAATTAA	TRUE	TRUE	TTAATTAA	TRUE	TRUE	TTAATTAA	TRUE	TRUE	TTAATTAA	TRUE	TRUE	TTAATTAA	NYAATTAN
DPRX_TCGAAG30NAAT_AI	CGCGCGCG	null	FALSE	GATAATCC	null	TRUE	GATAATCC	null	TRUE	GATAATCC	null	TRUE	GATAATCC	null	TRUE	GATAATCC	null	TRUE	null	NNGGATTANN	NRGATAATCYN
HOXA2_TTATTA20NTA_AF	CCCCACCC	FALSE	FALSE	CCCCCACC	FALSE	FALSE	CTAATTAC	TRUE	TRUE	CTAATTAC	TRUE	TRUE	CTAATTAC	TRUE	TRUE	ACTAATTA	NNYMATTANN
NR2C2_TCGACT20NCAT_Z	AAAAAAAA	null	FALSE	AAAAAAAA	null	FALSE	CTTTGACC	null	TRUE	CTTTGACC	null	TRUE	CTTTGACC	null	TRUE	null	RRGGTCAAAGGTCA
MSC_TAGTCC20NCTT_AA	AAAAAAAA	null	FALSE	CGTATGCC	null	FALSE	CGTATGCC	null	FALSE	CCCCACCC	null	FALSE	null	AACAGCTGTT
ZIC1_TCGACT20NCAT_AF	AAAAAAAA	FALSE	FALSE	AAAAAAAA	FALSE	FALSE	ACCCCCCG	TRUE	TRUE	CAGCGGGG	TRUE	TRUE	CAGCGGGG	TRUE	TRUE	CCCCCCGC	GACCMCCYRMTGNG
CEBPG_TAAAAT20NCG_AC	ACCCCCCC	null	FALSE	TTGCGCAA	null	TRUE	TTGCGCAA	null	TRUE	TTGCGCAA	null	TRUE	TTGCGCAA	null	TRUE	null	NTTRCGCAAY
RAX_TGGTAG20NATT_Z	AAAAAAAA	FALSE	FALSE	AAAAAAAA	FALSE	FALSE	AAAAAAAA	FALSE	FALSE	TTAATTAA	TRUE	TRUE	TTAATTAA	TRUE	TRUE	CTAATTAG	NNYAATTANN
EGR1_TCTCTT20NGA_Y	CCCCCCCC	TRUE	TRUE	CGCCCACG	TRUE	TRUE	CGCCCACG	TRUE	TRUE	CGCCCACG	TRUE	TRUE	CGCCCACG	TRUE	TRUE	GCCCCCGC	NMCGCCCMCGCANN
RARA_TATAGA20NCG_AD	CCCCCCCC	FALSE	TRUE	CCCACCCC	FALSE	FALSE	CCCCACCC	FALSE	TRUE	AAAGGTCA	TRUE	TRUE	AAAGGTCA	TRUE	TRUE	AAAGGTCA	ARGGTCAAAAGGTCA	ARRGGTCANNNRRGGTCA	RGGTCANNNARRGGTCA
HEY1_TGAAAC20NGA_Y	CCCACCCA	null	FALSE	CACCCACC	null	TRUE	CCCACCCC	null	FALSE	GCACGTGC	null	TRUE	CACGTGCC	null	TRUE	null	NNCACGTGNN
TFAP2B_TCGTTA20NTTT_Y	AAAAAAAA	null	FALSE	AAAAAAAA	null	FALSE	CCACCCCC	null	TRUE	CCTGAGGC	null	TRUE	CCTGAGGC	null	TRUE	null	NGCCNNNNGGCN	NSCCNNNGGSN	NSCCNNNNNGGSN
GLIS2_TACTAT20NATC_Y	AAAAAAAA	FALSE	FALSE	AAAAAAAA	FALSE	FALSE	AAAAAAAA	FALSE	FALSE	CCCCCCGC	TRUE	TRUE	CCCCCCGC	TRUE	TRUE	GACCCCCC	GACCCCCCGCGNNG
SOX15_TGTTCA20NCTG_AF	AAAAAAAA	TRUE	FALSE	AAAAAAAA	TRUE	FALSE	AAAAAAAA	TRUE	FALSE	CCCCCACC	FALSE	FALSE	AATGTTAT	TRUE	TRUE	AGACAATA	AACAATAMCATTGTT	ATCAATAACATTGAT	ATGAATAACATTCAT
MAFG_TGTAAA40NAAG_AI	AAAAAAAA	null	TRUE	AAAAAAAA	null	TRUE	AGTCAGCA	null	TRUE	AGTCAGCA	null	TRUE	AGTCAGCA	null	TRUE	AGTCAGCA	null	TRUE	null	NNNNTGCTGASTCAGCANNNN
MEOX2_TAGTTT30NTTT_AI	AAAAAAAA	null	FALSE	AAAAAAAA	null	FALSE	AAAAAAAA	null	FALSE	GTAATTAA	null	TRUE	GTAATTAA	null	TRUE	GTAATTAA	null	TRUE	null	NSTAATTANN	NTAATTANNNTAATTAN	NTMATCATCATTAN
ETV2_TGGAGC20NGAT_AK	AAAAAAAA	null	FALSE	AAAAAAAA	null	FALSE	AACCGGAA	null	TRUE	AACCGGAA	null	TRUE	null	AACCGGAARTR
PKNOX2_TGTATT20NGA_Y	CCCCACCC	FALSE	FALSE	CAAACCCC	FALSE	FALSE	CAAACCCC	FALSE	FALSE	CAGCTGTC	TRUE	TRUE	CAGCTGTC	TRUE	TRUE	ACCTGTCA	TGACAGSTGTCA
MAFK_TGCCTG30NTCC_AI	AAAAAAAA	FALSE	TRUE	TCAGCAAA	TRUE	TRUE	AGTCAGCA	TRUE	TRUE	AGTCAGCA	TRUE	TRUE	AGTCAGCA	TRUE	TRUE	AGTCAGCA	TRUE	TRUE	GTCAGCAA	NNNNNTGCTGAN	NNNNTGCTGASTCAGCANNNN
HOXD8_TCATAT20NATA_Y	AAAAAAAA	FALSE	FALSE	AAAAAAAA	FALSE	FALSE	AAAAAAAA	FALSE	FALSE	ATGCATAA	FALSE	FALSE	TATGCATA	FALSE	FALSE	GGTAATTA	NNTAATTANN
SRF_TGAACG20NGA_Y	CCCCCCCC	FALSE	FALSE	CCCCCACC	FALSE	FALSE	CCCCCACC	FALSE	FALSE	ATATATGG	TRUE	TRUE	ATATATGG	TRUE	TRUE	CCATATAA	MCCATATAWGGN
HMBOX1_TCCTGG20NCG_Z	CCACCCCA	FALSE	FALSE	CCCACCCC	FALSE	FALSE	CCCCCCAC	FALSE	FALSE	CCCCCCCC	FALSE	FALSE	CCCCCCCC	FALSE	FALSE	CTAGTTAA	NYTAGTTAMN
ELF1_TGGGTA20NGA_O	CCCCCCCC	null	FALSE	ACTTCCGC	null	TRUE	ACTTCCGC	null	TRUE	ACTTCCGG	null	TRUE	ACTTCCGG	null	TRUE	null	AACCCGGAAGTN
HOXC11_TGCGAA20NGA_AF	CCCCCCCA	FALSE	FALSE	ACCCCCAC	FALSE	FALSE	CCATAAAA	TRUE	TRUE	GTCGTAAA	TRUE	TRUE	GTCGTAAA	TRUE	TRUE	GTCGTAAA	NGTCGTWAAAN	NGYAATWAAAN
NFATC1_TTCGTA20NTGC_AE	AAAAAAAA	null	TRUE	AAAAAAAA	null	TRUE	ATGGAAAA	null	TRUE	ATGGAAAA	null	TRUE	ATGGAAAA	null	TRUE	null	NATGGAAANWWWWTTTYCMN	TTTCCAYNRTGGAAA	TTTTCCATGGAAAA
ELK1_TGAGTG20NTGA_AG	AAAAAAAA	FALSE	TRUE	AAAAAAAA	FALSE	TRUE	ACTTCCGG	TRUE	TRUE	ACTTCCGG	TRUE	TRUE	ACTTCCGG	TRUE	TRUE	ACTTCCGG	ACCGGAAGTN	NACTTCCGSCGGAARMN
MEIS1_TGACCT20NGA_O	CACCCCAC	FALSE	FALSE	ACATGACA	TRUE	TRUE	ACATGACA	TRUE	TRUE	ACATGACA	TRUE	TRUE	ACATGACA	TRUE	TRUE	ACCTGTCA	NTGACAN
EGR2_TCGGCC20NGA_W	CCCCCCAC	null	TRUE	CCCACCCC	null	FALSE	CGCCCACG	null	TRUE	CGCCCACG	null	TRUE	CGCCCACG	null	TRUE	null	MCGCCCACGCA
BHLHA15_TCCGTG20NCG_Y	CCCCCCCC	null	FALSE	CCCCCCCC	null	FALSE	CCATATGG	null	TRUE	CCATATGG	null	TRUE	CCATATGG	null	TRUE	null	NNCATATGNN
Dlx2_TCGCCA20NCCT_AA	AAAAAAAA	FALSE	FALSE	ATAATTAC	TRUE	TRUE	TAATTACA	TRUE	TRUE	TAATTACA	TRUE	TRUE	ATAATTAC	NYAATTAN
BHLHE22_TCTTGA20NGTG_Y	AAAAAAAA	null	FALSE	AAAAAAAA	null	FALSE	AACATATG	null	TRUE	AACATATG	null	TRUE	AACATATG	null	TRUE	null	NANCATATGNTN
Arx_TCGCAT20NACT_AC	AAAAAAAA	FALSE	FALSE	AATTAAAT	TRUE	TRUE	AATTAAAT	TRUE	TRUE	AATTAAAT	TRUE	TRUE	AATTAGAT	TRUE	TRUE	CTAATTAG	NTAATYNRATTAN
SCRT2_TGGGCG20NCGT_Y	AAAAAAAA	null	FALSE	AAAAAAAA	null	FALSE	ACCTGTTG	null	TRUE	ACCTGTTG	null	TRUE	null	NNGCAACAGGTGN
CEBPB_TGGACA20NGA_W	ACACCCCC	null	FALSE	TTGCGCAA	null	TRUE	TTGCGCAA	null	TRUE	TTGCGCAA	null	TRUE	TTGCGCAA	null	TRUE	null	NTTRCGCAAY
NKX2-3_TGCTAC20NGA_Y	CAACCCCA	FALSE	FALSE	CCAAAAAA	FALSE	FALSE	CCCCCACC	FALSE	TRUE	CCCCCCCC	FALSE	FALSE	CCACTTGA	TRUE	TRUE	AAGTACTT	NCCACTTRAN
GABPA_TGGCCC20NCCT_AG	AAAAAAAA	FALSE	FALSE	AAAAAAAA	FALSE	FALSE	AAAAAAAA	FALSE	FALSE	AAAAAAAA	FALSE	FALSE	ACTTCCGG	TRUE	TRUE	ACTTCCGG	ACCGGAAGTN
BHLHB3_TCAAAA20NCG_AD	CCCCCCCA	null	FALSE	CACCCCCC	null	FALSE	CACGTGAC	null	TRUE	CACGTGAC	null	TRUE	CACGTGAC	null	TRUE	null	NKCACGTGMN
Rarg_TATCTG20NTCG_Z	AAAAAAAA	null	TRUE	AAAAAAAA	null	TRUE	AAAAAAAA	null	TRUE	AAAGGTCA	null	TRUE	AAAGGTCA	null	TRUE	null	GRGGTCAAAAGKTCAC	RRGGTCANNNARAGGTCA	RRGGTCANNNRRGGTCA
Tcfap2a_TGATCC20NCG_P	CCCCCCCC	FALSE	TRUE	CCTACAAC	FALSE	TRUE	CCTACAAC	FALSE	TRUE	CCCCAGGC	TRUE	TRUE	CCTCAGGC	TRUE	TRUE	CCTCAGGC	TRUE	TRUE	CCTGAGGC	NGCCNNNNGGCN	NSCCNNNGGSN	NSCCNNNNNGGSN
TEAD1_TCTTAG20NATG_W	AAAAAAAA	null	TRUE	AAAAAAAA	null	TRUE	AAAAAAAA	null	TRUE	ACATTCCA	null	TRUE	ACATTCCA	null	TRUE	null	NRMATWCCWN	RCATTCCNNRCATWCCN
HSFY2_TCAGAG20NAGA_Y	AAAAAAAA	null	FALSE	AAAAAAAA	null	FALSE	CATTCGAA	null	TRUE	CGTTCGAA	null	TRUE	CGTTCGAA	null	TRUE	null	TTCGAANNNTTCGAA	WTTCGAAYG	TTCGAANNNTTCGAA
HSF1_TACCAC20NACC_AA	AAAAAAAA	null	FALSE	AAAAAAAA	null	FALSE	TTCTAGAA	null	TRUE	TTCTAGAA	null	TRUE	null	TTCTAGAANNTTC
ETV6_TGAGTG20NGA_AF	CACCCCCA	FALSE	FALSE	CCCACCCC	FALSE	TRUE	ACTTCCGG	TRUE	TRUE	ACTTCCGG	TRUE	TRUE	ACTTCCGG	TRUE	TRUE	ACTTCCGG	CCGGAASCGGAAGTN	KSYGGAAGTN
MNX1_TGGTGA20NGTT_Z	AAAAAAAA	null	FALSE	AAAAAAAA	null	FALSE	AAAAAAAA	null	FALSE	AAAAAAAA	null	FALSE	AAAAAAAA	null	FALSE	null	NNYAATTANN
ELK1_TAGCAG30NACT_AI	AACAAAAA	FALSE	FALSE	AAAAAAAA	FALSE	FALSE	ACTTCCGG	TRUE	TRUE	ACTTCCGG	TRUE	TRUE	ACTTCCGG	TRUE	TRUE	ACTTCCGG	TRUE	TRUE	ACTTCCGG	ACCGGAAGTN
MEIS3_TGGGTA20NGA_Y	CCCCCCCC	null	FALSE	CCCCCACC	null	FALSE	AGCTGTCA	null	TRUE	AGCTGTCA	null	TRUE	AGCTGTCA	null	TRUE	null	NTGACAGN	TGACAGSTGTCA
POU6F2_TGCTGT20NCG_V	CCCCCCCC	null	FALSE	CCCCCCCC	null	FALSE	CCCCCCCC	null	FALSE	GCTAATTA	null	TRUE	GCTAATTA	null	TRUE	null	NSCTMATTAN	WTAATKAGCTMATTAW
TEF_AGGTG14N_S	AAAAACAA	null	FALSE	TTATATAA	null	TRUE	TTACATAA	null	TRUE	TTACGTAA	null	TRUE	TTACGTAA	null	TRUE	null	NRTTACRTAAYN
ELK1_TCGGAA20NAGT_AG	AAAAAAAA	FALSE	FALSE	ACTTCCGG	TRUE	TRUE	ACTTCCGG	TRUE	TRUE	ACTTCCGG	TRUE	TRUE	ACTTCCGG	TRUE	TRUE	ACTTCCGG	ACCGGAAGTN
DMBX1_TAACCC20NCCA_AC	AAAAAAAA	FALSE	FALSE	AAAAAAAA	FALSE	FALSE	AAAAAAAA	FALSE	FALSE	AAAAAAAA	FALSE	FALSE	CGGATTAA	TRUE	TRUE	GGGATTAA	NNGGATTANN
Zic3_TCAAAA20NAAA_AF	AAAAAAAA	FALSE	FALSE	AAAAAAAA	FALSE	FALSE	CCCCCCGC	TRUE	TRUE	CCCCCCGC	TRUE	TRUE	CCCCCCGC	TRUE	TRUE	CCCCCCGC	GACCMCCYRMTGNGN
SOX7_TGAGGC20NGGA_AF	AAAAAAAA	TRUE	TRUE	AAAAAAAA	TRUE	TRUE	AAAAAAAA	TRUE	TRUE	CAATTGCA	FALSE	TRUE	CAATTGCA	FALSE	TRUE	GAACAATA	AACAATNNNNAKTGTT	NAACAATKNYAKTGTTN	NATGAATKNYAKTCATN
GLIS1_TTCGGT20NGA_R	CCCCCCCC	null	TRUE	CCCACCCC	null	TRUE	CCCCCACC	null	TRUE	CCCCCCAC	null	TRUE	CCCCCCAC	null	TRUE	CCCCCCAC	null	TRUE	null	NGACCCCCCACGANGN
PAX4_TATTTA20NTTG_Y	AAAAAAAA	FALSE	FALSE	AAAAAAAA	FALSE	FALSE	AAAAAAAA	FALSE	FALSE	CTAATTAG	TRUE	TRUE	CTAATTAG	TRUE	TRUE	CTAATTAG	CTAATTAG
NEUROD2_TGACCT20NGA_AE	CACCCCAC	null	FALSE	CCCCCACC	null	FALSE	CCCCCACC	null	FALSE	CCATATGG	null	TRUE	CCATATGG	null	TRUE	null	NNCATATGNN
EN1_TGTAGG20NGA_Y	CCACCCCC	FALSE	FALSE	CCCCCACC	FALSE	FALSE	CCCACCCC	FALSE	FALSE	CTAATTAG	TRUE	TRUE	CTAATTAG	TRUE	TRUE	CTAATTAG	NNYAATTANN	TAATTRSNYAATTA
FOXD3_TGGGGT20NGGT_Z	AAAAAAAA	null	TRUE	AAAAAAAA	null	TRUE	AAAAAAAA	null	TRUE	AATATTTA	null	TRUE	AATATTTA	null	TRUE	null	NRNWAAYRTTKNYN	RTAAAYA
Mafb_TCGTTA20NTTT_AA	AAAAAAAA	FALSE	TRUE	CGTCAGCA	TRUE	TRUE	AGTCAGCA	TRUE	TRUE	AGTCAGCA	TRUE	TRUE	GTCAGCAA	NNNNTGCTGACN	NNTGCTGASTCAGCANN	NNYGCTGACGTMAGCANN
NR4A2_TCATTG20NTTA_W	AAAAAAAA	null	FALSE	AAAAAAAA	null	FALSE	AAAGGTCA	null	TRUE	AAAGGTCA	null	TRUE	AAAGGTCA	null	TRUE	null	AGGTCANNNNNTGACCT	TGACCTTTAAAGGTCA	TTTAAAGGTCA
PROP1_TGTATT20NGA_AE	CCCCACCC	FALSE	FALSE	CCCCCACC	FALSE	FALSE	AATTAAAT	TRUE	TRUE	AATTAAAT	TRUE	TRUE	AATTAAAT	TRUE	TRUE	TTAATTAA	TAAYYNAATTA
FOXJ3_TAGTGG20NGTT_AC	AAAAAAAA	TRUE	TRUE	AAAAAAAA	TRUE	TRUE	AAAAAAAA	TRUE	TRUE	AAAAAAAA	TRUE	TRUE	AAAAAAAA	TRUE	TRUE	GTAAACAA	RTAAACAA	RTAAACARTAAACA	RTAAACATAAACA
LMX1B_TGAGGC20NGGA_Z	AAAAAAAA	TRUE	FALSE	TTAATTAA	TRUE	TRUE	TTAATTAA	TRUE	TRUE	TTAATTAA	TRUE	TRUE	TTAATTAA	TRUE	TRUE	TTAATTAA	NYAATTAN
DLX6_TGCGGG20NGA_Y	CCCCCCAC	null	FALSE	CCCCCCCC	null	FALSE	CCAATTAA	null	TRUE	GGTAATTA	null	TRUE	GGTAATTA	null	TRUE	null	NYAATTAN
PAX4_TCGCAT20NACT_W	AAAAAAAA	FALSE	FALSE	AAAAAAAA	FALSE	FALSE	CCCCCACC	FALSE	FALSE	CCCCCCCC	FALSE	FALSE	CTAATTAG	TRUE	TRUE	CTAATTAG	CTAATTAG
ZSCAN4_TCTTTC20NTTG_W	AAAAAAAA	FALSE	FALSE	AAAAAAAA	FALSE	FALSE	AGTGTGTG	TRUE	TRUE	AGTGTGTG	TRUE	TRUE	AGTGTGTG	TRUE	TRUE	TGTGCACA	TGCACACNCTGAAAA
Hic1_TCATCA20NCTA_Z	AAAAAAAA	FALSE	FALSE	AAAAAAAA	FALSE	FALSE	AAAAAAAA	FALSE	FALSE	ATGCCAAC	TRUE	TRUE	ATGCCAAC	TRUE	TRUE	ATGCCAAC	RTGCCANCYNRTGCCMNC	RTGCCMNCN
SNAI2_TCGTTA20NGA_O	CCACCCAC	null	FALSE	CCCCCACC	null	FALSE	CCACCACC	null	FALSE	CACCTGCC	null	TRUE	CCCCCACC	null	FALSE	null	NRCAGGTGN
SRF_TGGAAT20NAAT_W	AAAAAAAA	TRUE	FALSE	AAAAAAAA	TRUE	FALSE	AAAAAAAA	TRUE	FALSE	CATATATG	TRUE	TRUE	CATATATG	TRUE	TRUE	CCATATAA	NNMCCATATAWGGKNN
PHOX2B_TGCTGT20NGA_AE	CCCCACCC	FALSE	FALSE	AATTAAAT	TRUE	TRUE	AATTAAAT	TRUE	TRUE	AATTAGAT	TRUE	TRUE	AATTAGAT	TRUE	TRUE	CTAATTAG	TAATYYAATTA
SP3_TCGGCC20NGA_O	CCCCCCAC	null	TRUE	CCCACCCC	null	TRUE	CCCACCCC	null	TRUE	CCCACCCC	null	TRUE	CCACCCCC	null	TRUE	null	GCCMCGCCCMC
TFAP2C_TGTCGT20NGCG_AE	AAAAAAAA	null	FALSE	AAAAAAAA	null	FALSE	AACACAAA	null	TRUE	CCTCAGGC	null	TRUE	ATGCCCTC	null	TRUE	null	NGCCNNNNGGCN	NGCCNNNNNGGCN	NSCCNNNGGSN
DLX2_TTCATG20NTA_AF	CACCCACC	FALSE	FALSE	CCAATTAA	FALSE	TRUE	GGTAATTA	TRUE	TRUE	GGTAATTA	TRUE	TRUE	GGTAATTA	TRUE	TRUE	ATAATTAC	NYAATTAN
NR2F6_TCTTGA20NGA_AE	CGGCATAC	null	FALSE	CCCCCCAC	null	FALSE	CTTTGACC	null	TRUE	CTTTGACC	null	TRUE	CCTTTGAC	null	TRUE	null	RRGGTCAAAGGTCA
SOX2_TGAATA20NTAA_AF	AAAAAAAA	null	TRUE	AAAAAAAA	null	TRUE	AAAAAAAA	null	TRUE	CCCCCACC	null	FALSE	AATGTTAT	null	TRUE	null	NAACAATANCATTGTTN	NATCAATANCATTGATN	NTGAATWNCATTCAN
RXRB_TGAGCA20NGA_Y	CCCCCCCC	null	FALSE	CCCCACCC	null	FALSE	AAAGGTCA	null	TRUE	ACCTTTGA	null	TRUE	ACCTTTGA	null	TRUE	null	GGGGTCAAAGGTCA
Mlx_CCTGG14N_T	CCCCCCCC	null	FALSE	TCACGTGA	null	TRUE	TCACGTGA	null	TRUE	ACGTGATC	null	TRUE	null	ATCACGTGAT
RUNX2_TACCTA40NTCC_AI	AAAAAAAA	null	FALSE	AAAAAAAA	null	FALSE	AAAAAAAA	null	FALSE	AACCGCAA	null	TRUE	AACCGCAA	null	TRUE	AACCGCAA	null	TRUE	null	NAACCGCAAACCRCAN	WAACCRCAAWAACCRCAN	WAACCRCAN
TCF7L1_TGGACA20NCAT_AD	AAAAAAAA	null	FALSE	AAAAAAAA	null	FALSE	AAAAAAAA	null	FALSE	CCACCCCC	null	FALSE	ATCGGGGC	null	FALSE	null	NAASATCAAAGN
HEY2_TCGATC20NGA_Y	CCCCACCC	null	FALSE	CACCCCCC	null	FALSE	CCCACCCC	null	FALSE	CCCCCCCC	null	FALSE	CCCCCCCC	null	FALSE	null	NNCACGTGCC
Tp73_TACCGT40NGCC_AK	ACATCGTA	null	FALSE	CAATCGTA	null	FALSE	ACAAAACC	null	FALSE	GACATGTC	null	TRUE	GACATGTC	null	TRUE	null	NRCATGYYNNRRCAYGYN
GBX2_TCCCGA20NGCC_Y	AAAAAAAA	FALSE	FALSE	AAAAAAAA	FALSE	FALSE	ACTAATTA	TRUE	TRUE	CTAATTAG	TRUE	TRUE	CTAATTAG	TRUE	TRUE	CTAATTAG	NNYAATTANN	TAATTRNNYAATTA
SPI1_TCCCCT20NCG_AD	CCCACCCA	null	FALSE	CCCACCCC	null	FALSE	CCCACCCA	null	FALSE	ACTTCCGC	null	TRUE	ACTTCCGC	null	TRUE	null	AAAAAGCGGAAGTN
BARHL2_TATTGT20NGTG_AC	AAAAAAAA	FALSE	TRUE	AACAATTA	TRUE	TRUE	AACGTTTA	FALSE	TRUE	ACCGTTTA	TRUE	TRUE	ACCGTTTA	TRUE	TRUE	ACCAATTA	NNTAAACGNN	NNTAATTGNN	TAAWYGNNNNTAAWYG
ZNF740_TGTGAG20NGA_AE	CCCCCCCC	null	TRUE	CCCCCCCA	null	TRUE	CCCCCCCC	null	TRUE	CCCCCCCC	null	TRUE	CCCCCCCC	null	TRUE	null	NCCCCCCCAC
OTX2_TATGGG20NGGG_AC	AAAAAAAA	FALSE	FALSE	AAAAAAAA	FALSE	FALSE	AAAAAAAA	FALSE	FALSE	AAAAAAAA	FALSE	FALSE	TAATCCGA	TRUE	TRUE	GGGATTAA	NNTAATCCGMTTANN	NTAATCCN
MGA_TAGGGC20NGGT_Y	AAAAAAAA	null	FALSE	AAAAAAAA	null	FALSE	AGGTGTGA	null	TRUE	AGGTGTGA	null	TRUE	AGGTGTGA	null	TRUE	null	AGGTGTGA	AGGTGTKANNTMACACCT	GGYGTGANNNNTCACRCC
DRGX_TCCCTC20NCG_Y	ATCGTATG	null	FALSE	AATTAAAT	null	TRUE	AATTAAAT	null	TRUE	AATTAAAT	null	TRUE	AATTAAAT	null	TRUE	null	NTAAYYNAATTAN
NOTO_TGCGTT30NTGC_AI	AAAAAAAA	null	FALSE	AAAAAAAA	null	FALSE	GCTAATTA	null	TRUE	CTAATTAG	null	TRUE	CTAATTAG	null	TRUE	CTAATTAG	null	TRUE	null	NYTMATTANN
BARHL2_TCCAGT40NGAC_AI	AAAAAAAA	FALSE	TRUE	AAAAAAAA	FALSE	TRUE	AAAAAAAA	FALSE	TRUE	ACCGTTTA	TRUE	TRUE	ACCGTTTA	TRUE	TRUE	ACCGTTTA	TRUE	TRUE	ACCAATTA	NNTAAACGNN	NNTAATTGNN	TAAWYGNNNNTAAWYG
SP8_TGCTCG20NCTC_Y	AAAAAAAA	null	FALSE	AAAAAAAA	null	FALSE	AAAAAAAA	null	FALSE	CCCCCACC	null	TRUE	CCACGCCC	null	TRUE	null	NMCMCGCCCMCN
EMX2_TGGTTC30NTTT_AI	AAAAAAAA	FALSE	FALSE	AAAAAAAA	FALSE	FALSE	ATTAATTA	TRUE	TRUE	ACTAATTA	TRUE	TRUE	ACTAATTA	TRUE	TRUE	CTAATTAG	TRUE	TRUE	CTAATTAG	NNYAATTANN	YMATTARYTAATKR
POU3F1_TAGCGA20NGCT_Y	AAAAAAAA	TRUE	TRUE	ATGAATAA	TRUE	TRUE	ATGCAAAT	FALSE	TRUE	TATGCAAA	FALSE	TRUE	TATGCAAA	FALSE	TRUE	AATTAATT	WTATGCWAATNW	WTGMATAAWTNA
Otx1_TCTTAG20NATG_AC	AAAAAAAA	FALSE	FALSE	AAAAAAAA	FALSE	FALSE	AAAAAAAA	FALSE	FALSE	AATCCGAT	TRUE	TRUE	AATCCGAT	TRUE	TRUE	GGGATTAA	NNTAATCCGATTANN	NTAATCCN
ZNF713_TAGGAT20NAGT_AD	AAAAAAAA	null	FALSE	AAAAAAAA	null	FALSE	AAAAAAAA	null	FALSE	AAAAAAAA	null	FALSE	TCGTGGCA	null	TRUE	null	TAGAYRAYTGMCANGAA
ISX_TATTTA20NCG_Y	ATCGTATG	FALSE	FALSE	CCAATTAA	TRUE	TRUE	TTAATTAA	TRUE	TRUE	TTAATTAA	TRUE	TRUE	CTAATTAA	TRUE	TRUE	CTAATTAG	NTAATYTAATTAN	NYAATTAN
ZNF784_TGCGGG20NGA_AE	CCCCCCAC	null	FALSE	CCCCCACC	null	FALSE	CCCACCCC	null	FALSE	GGTAGGTA	null	TRUE	GTACCTAC	null	TRUE	null	GTACCTACCT
MAFK_TTAAAG20NTA_AE	CCACCCCC	FALSE	TRUE	CCCACCCC	FALSE	TRUE	CCCCACCC	FALSE	TRUE	AGTCAGCA	TRUE	TRUE	AGTCAGCA	TRUE	TRUE	GTCAGCAA	NNNNNTGCTGAN	NTGCTGANTCAGCRN
CEBPG_TAGACG20NTA_Q	CCCCCCCC	null	FALSE	TTGCGCAA	null	TRUE	TTGCGCAA	null	TRUE	TTGCGCAA	null	TRUE	TTGCGCAA	null	TRUE	ACTATTGC	null	FALSE	null	NTTRCGCAAY
VSX2_TCTCCC20NCCG_Z	AAAAAAAA	null	FALSE	GCTAATTA	null	TRUE	GCTAATTA	null	TRUE	GCTAATTA	null	TRUE	GCTAATTA	null	TRUE	null	YTAATTAN
LBX2_TAATTC20NTTA_Y	AAAAAAAA	TRUE	FALSE	ATTAATTA	TRUE	TRUE	CTAATTAG	TRUE	TRUE	CTAATTAG	TRUE	TRUE	CTAATTAG	TRUE	TRUE	TTAATTAA	AATTGGCCAATTA	NNYAATTANN
LHX9_TATTGT20NGTG_Y	AAAAAAAA	FALSE	FALSE	AAAAAAAA	FALSE	FALSE	CTAATTAA	TRUE	TRUE	CTAATTAG	TRUE	TRUE	CTAATTAG	TRUE	TRUE	CTAATTAG	NYAATTAN	TAATTRCYAATTA
SOX9_TCTCAA20NGA_O	ACCCCCCC	null	FALSE	ATTGTTCG	null	TRUE	AACAATGG	null	TRUE	AACAATGG	null	TRUE	AACAATGG	null	TRUE	null	NAACAATRN
DLX1_TCTTGA20NGA_AC	CGGCATAC	FALSE	FALSE	CACCCACC	FALSE	FALSE	CCCCCACC	FALSE	FALSE	TATGCAAA	FALSE	TRUE	TATGCAAA	FALSE	TRUE	GATAATTA	NNYAATTANN
HOMEZ_TCGATC20NTAT_Y	AAAAAAAA	TRUE	TRUE	AAAAAAAA	TRUE	TRUE	AAAACGAT	TRUE	TRUE	AAAACGAT	TRUE	TRUE	AAAACGAT	TRUE	TRUE	AAAAATCG	NAAACGATNNAN
Rarb_TCGTGT20NCG_P	CCCCCCCC	null	TRUE	CCCTAACC	null	TRUE	CCCTAACC	null	TRUE	CCCTAACC	null	TRUE	AAAGGTCA	null	TRUE	AAAGGTCA	null	TRUE	null	AARGGTCAAAAGGTCA	ARRGGTCANNNRRGGTCA	RGGTCANNNARRGGTCA
RUNX3_TCTCCC20NGA_AE	ACCCCCCC	null	FALSE	CCCACCCC	null	FALSE	CCCACCCC	null	FALSE	AACCGCAA	null	TRUE	ACCGCAAA	null	TRUE	null	NAACCRCAAN
NRL_TGGAGC20NGA_O	ACCCCCAC	null	FALSE	CCCCCACC	null	TRUE	CGTCAGCA	null	TRUE	CGTCAGCA	null	TRUE	CCCCCCAC	null	TRUE	null	NNNNTGCTGAN
Dbp_TAAATG20NCG_Z	CCCCCACC	null	FALSE	TTACGTAA	null	TRUE	TTACGTAA	null	TRUE	TTACGTAA	null	TRUE	TTACGTAA	null	TRUE	null	NRTTACGTAAYN
SPDEF_TCGCTG20NTCT_AD	AAAAAAAA	FALSE	FALSE	AAAAAAAA	FALSE	FALSE	AAAAAAAC	FALSE	FALSE	ATCCGGGA	TRUE	TRUE	AAGAAGTA	FALSE	TRUE	ATATCCGG	AMCCGGATGTN	GTGGTCCCGGATYAT	NCAGNAAGAMGTAWMM
DLX3_TATGTT20NCG_Y	CCCCCCCC	FALSE	FALSE	CCCCCCCC	FALSE	FALSE	GGTAATTA	TRUE	TRUE	GGTAATTA	TRUE	TRUE	GGTAATTA	TRUE	TRUE	ATAATTAC	NYAATTAN
ELF5_TGCCGC20NCG_V	CCCCCCCC	FALSE	FALSE	CCCCCCCC	FALSE	FALSE	ACTTCCGC	TRUE	TRUE	ACTTCCGG	TRUE	TRUE	ACTTCCGG	TRUE	TRUE	ACTTCCGG	ACCCGGAAGTN
PITX1_TCATGC20NCG_Y	ACACCCCC	TRUE	FALSE	CCCCACCC	FALSE	FALSE	CCCCCCCC	FALSE	FALSE	GGGGATTA	TRUE	TRUE	GGGGATTA	TRUE	TRUE	GGGATTAA	NYTAATCCN
Hoxa2_TACCGT20NCG_Z	ATACGATC	FALSE	FALSE	GGTAATTA	TRUE	TRUE	ACTAATTA	TRUE	TRUE	ACTAATTA	TRUE	TRUE	ACTAATTA	TRUE	TRUE	ACTAATTA	NNYMATTANN
ZBTB7C_TCGCCA40NCCT_AI	AAAAAAAA	null	FALSE	AAAAAAAA	null	FALSE	ACCACCGA	null	TRUE	CGACCACC	null	TRUE	CGACCACC	null	TRUE	CGACCACC	null	TRUE	null	NCGACCACCNAN
Spic_TATAGA20NCG_Z	CCCCCCCC	FALSE	FALSE	CCCCCCAC	FALSE	FALSE	CCCACCCC	FALSE	FALSE	CCCCCCCC	FALSE	FALSE	CCCCCCCC	FALSE	FALSE	ATCATCTG	AAAAAGMGGAAGTA
TCF4_TGCGAA20NGA_W	CCCCCCCA	null	FALSE	ACACCTGC	null	TRUE	CAGGTGCA	null	TRUE	CAGGTGCA	null	TRUE	CAGGTGCA	null	TRUE	null	NNCACCTGNN
ETV3_TCAGGA20NCG_W	CCCCAACC	FALSE	FALSE	CCCCCCAC	FALSE	FALSE	CCCCCACC	FALSE	FALSE	CCCACCCC	FALSE	FALSE	CCCCACCC	FALSE	FALSE	ATTTCCGG	ACCGGAAGTN
ESRRB_ATTAC14N_U	AAATATTT	null	FALSE	AATTAATA	null	FALSE	CAAGGTCA	null	TRUE	CAAGGTCA	null	TRUE	CAAGGTCA	null	TRUE	null	TCAAGGTCAWN
LHX2_TCCAGT30NGAC_AI	AAAAAAAA	FALSE	FALSE	AAAAAAAA	FALSE	FALSE	AAAAAAAA	FALSE	FALSE	ATTAATTA	TRUE	TRUE	CTAATTAG	TRUE	TRUE	CTAATTAG	TRUE	TRUE	CTAATTAG	NCTAATTANN	YAATTANNCTAATTR
HESX1_TCTTCT20NCTG_Z	AAAAAAAA	null	FALSE	AAAAAAAA	null	FALSE	AAAAAAAA	null	FALSE	TTAATTAA	null	TRUE	TTAATTAA	null	TRUE	null	NNTAATTRNN	NTAATTRGYAATTAN
PRDM1_TTGAGG20NGAT_AE	AAAAAAAA	null	TRUE	AGTGAAAG	null	TRUE	AGTGAAAG	null	TRUE	AGTGAAAG	null	TRUE	null	NRAAAGTGAAAGTGN
HOXD13_GTGCT14N_U	AAAAATAA	FALSE	TRUE	CCCTACAC	FALSE	FALSE	CAATAAAA	TRUE	TRUE	CTCGTAAA	TRUE	TRUE	CTCGTAAA	TRUE	TRUE	CTCATAAA	CYAATAAAAN	NCTCGTAAAAN
LHX6_TCGGGG20NGGT_AF	AAAAAAAA	FALSE	FALSE	AAAAAAAA	FALSE	FALSE	AAAAAAAA	FALSE	FALSE	AAAAAAAA	FALSE	FALSE	CTAATTAG	TRUE	TRUE	CTAATTAG	NYTAATTARN	TAATTAGYRYTRATTA	YRATTGCAATYR
GBX1_TAGTCC20NCG_Y	CCCCCCCC	FALSE	FALSE	CCCCCCCC	FALSE	FALSE	TAATCAAA	TRUE	TRUE	CTAATTAG	TRUE	TRUE	CTAATTAG	TRUE	TRUE	CTAATTAG	NNYAATTANN
NR2E1_TAACAA20NACA_W	AAAAAAAA	null	FALSE	AAAAAAAA	null	FALSE	AAAGTCAA	null	TRUE	AAAGTCAA	null	TRUE	AAAGTCAA	null	TRUE	null	AAAAGTCAA	RAGTCAANAAGTCA
DUXA_TTCACA20NTA_AF	CGCCCCCC	null	FALSE	CCCACCCC	null	FALSE	ATCTAATC	null	TRUE	TCTAATCA	null	TRUE	TCTAATCA	null	TRUE	null	NTRAYNTAATCAN
NKX6-1_TGAAAC20NAAA_W	AAAAAAAA	FALSE	FALSE	AAAAAAAA	FALSE	FALSE	AAAAAAAA	FALSE	FALSE	TAATTAAA	TRUE	TRUE	TAATTAAA	TRUE	TRUE	ATTAATTA	NYMATTAN
HES7_AATTC14N_U	AAAAAAAA	null	FALSE	AAATTTAA	null	FALSE	CACGTGCC	null	TRUE	CACGTGCC	null	TRUE	GCACGTGC	null	TRUE	null	NGGCACGTGCCN
Msx3_TCGACT20NCAT_AA	AAAAAAAA	FALSE	TRUE	AATTAATT	TRUE	TRUE	AATTAATT	TRUE	TRUE	AATTAAAA	TRUE	TRUE	CTAATTAG	NYAATTAAAANNYAATTA	NYAATTAN
E2F3_TTACAT20NACA_AF	AAAAAAAA	FALSE	TRUE	AAAAAAAA	FALSE	TRUE	AAAAAAAA	FALSE	TRUE	TGGCGCCA	TRUE	TRUE	TGGCGCCA	TRUE	TRUE	TGGCGCCA	NNAAATGGCGCCAAAANN	NNAAATGGCGCCATTTNN	NNTTTTGGCGCCAAAANN
Foxg1_TATCTG20NTCG_AF	AAAAAAAA	null	FALSE	AAAAAAAA	null	FALSE	AAAAAAAA	null	FALSE	AAAAAAAA	null	FALSE	TAAACAAA	null	TRUE	null	ATAAACAAGTRTAAACA	NMGGACACAATC	RTAAAYA
ETV5_TGCACT20NGA_AF	CCCCCCCC	FALSE	FALSE	CCCACCCC	FALSE	FALSE	ACTTCCGG	TRUE	TRUE	ACTTCCGG	TRUE	TRUE	ACTTCCGG	TRUE	TRUE	ACTTCCGG	ACCGGAWGYN
NR3C2_TCAGAG20NAGA_AC	AAAAAAAA	null	FALSE	AAAAAAAA	null	FALSE	AAAAAAAA	null	FALSE	ACATTGTG	null	TRUE	ACATTGTG	null	TRUE	null	NRGNACANNNTGTNCYN
POU5F1P1_TAGAGT20NGAT_Y	AAAAAAAA	null	FALSE	ATGCAAAT	null	TRUE	ATGCAAAT	null	TRUE	ATGCAAAT	null	TRUE	ATGCAAAT	null	TRUE	null	TATGCWAAT	WTRMATATKYAW
Nkx6-1_TCGTGT20NGTT_AC	AAAAAAAA	FALSE	FALSE	AATTAAAA	TRUE	TRUE	ATTAATTA	TRUE	TRUE	ATTAATTA	TRUE	TRUE	ATTAATTA	TRUE	TRUE	ATTAATTA	NYMATTAN
VAX1_TGCCAT20NACC_Z	AAAAAAAA	TRUE	FALSE	ATTAATTA	TRUE	TRUE	ATTAATTA	TRUE	TRUE	ACTAATTA	TRUE	TRUE	ACTAATTA	TRUE	TRUE	CTAATTAA	YTAATTAN
SOX9_TGGGGT20NGGT_W	AAAAAAAA	null	TRUE	AAAAAAAA	null	TRUE	AAAAAAAA	null	TRUE	AATTGCAG	null	TRUE	AATTGCAG	null	TRUE	null	AACAATRTKCAGWGTT	ATCAATRTKCAGWGAT	ATGAATRTKCAGWCAT	NAACAATKNYAGTGTTN	NATCAATKNYAGTGATN	NATGAATKNYAGTCATN
PRDM4_TAGCAG20NCG_AC	CACACCCA	null	FALSE	CCCACCCC	null	FALSE	CCCACCCC	null	FALSE	CCCCCCCC	null	TRUE	CCTTGAAA	null	TRUE	null	TTTCAAGGCYCCC
ZNF524_TCTATG40NTAG_AI	AAAAAAAA	null	FALSE	AAAAAAAA	null	FALSE	AATGATAC	null	FALSE	ACTTCCGG	null	FALSE	GGGTTCGA	null	TRUE	GGGTTCGA	null	TRUE	null	ACCCTTGAACCC	CTCGRACCCGTGCN
Hnf4a_TCCACG20NCG_Z	ATCGTATG	FALSE	FALSE	CCACCCAC	FALSE	FALSE	CAAAGTCC	FALSE	TRUE	CAAAGTCC	FALSE	TRUE	CAAAGTCC	FALSE	TRUE	GGGGTCAA	RRGGTCAAAGTCCRNN
SPDEF_TCATTG20NCG_AD	CCCACCCC	FALSE	FALSE	CCCACCCC	FALSE	FALSE	CCCACCCC	FALSE	FALSE	ACCCGGAT	TRUE	TRUE	ATCCGGGA	TRUE	TRUE	ATATCCGG	AMCCGGATGTN	GTGGTCCCGGATYAT	NCAGNAAGAMGTAWMM
ZNF306_TAGGGC20NGGT_AD	AAAAAAAA	null	FALSE	AAAAAAAA	null	FALSE	CCCACCCC	null	FALSE	CCCACCCC	null	FALSE	CGAGGCTA	null	TRUE	null	TGGKCTARCCTCGA
ONECUT1_TCGCAT20NGA_AE	CACCCCCC	null	FALSE	CCCCCCAC	null	FALSE	AATCGATA	null	TRUE	AATCGATA	null	TRUE	AATCGATA	null	TRUE	null	NNAAAATCRATAWN
HOXD11_TCCGGC20NGGC_Y	AAAAAAAA	FALSE	TRUE	AAAAAAAA	FALSE	TRUE	AAAAAAAA	FALSE	TRUE	AATAAAAA	TRUE	TRUE	TCGTAAAA	TRUE	TRUE	GTCGTAAA	GTCGTWAAAN	NGYAATAAAA
MYF6_TGACTC20NTCA_AF	AAAAAAAA	FALSE	FALSE	AAAAAAAA	FALSE	FALSE	AAAAAAAA	FALSE	FALSE	CCCCCACC	FALSE	FALSE	AACAGCTG	TRUE	TRUE	AACAGTTG	AACAVBTGTT
VDR_TATTGT20NCG_AC	CCACACCC	null	FALSE	CCCACCCC	null	FALSE	ATGAACCC	null	TRUE	ATGAACCC	null	TRUE	ATGAACCC	null	TRUE	null	GRGTTCANNRRGTTCA
MAX_TGACCT20NGA_Y	CACCCCAC	FALSE	TRUE	ACCACGTG	TRUE	TRUE	ACCACGTG	TRUE	TRUE	ACCACGTG	TRUE	TRUE	ACCACGTG	TRUE	TRUE	ACCACGTG	CACGTGNNNNNCACGTG	NNCACGTGNN
Meis2_TCAAAA20NTA_P	AAAAAAAA	null	FALSE	CCCACCCC	null	FALSE	ACCCACCC	null	FALSE	AGCTGTCA	null	TRUE	AGCTGTCA	null	TRUE	AGCTGTCA	null	TRUE	null	NTGACAN	TGACAGSTGTCA
EVX1_TGGGAC20NAGT_Z	AAAAAAAA	FALSE	TRUE	AATAATTA	TRUE	TRUE	ACTAATTA	TRUE	TRUE	ACTAATTA	TRUE	TRUE	ACTAATTA	TRUE	TRUE	CTAATTAG	NNTNATTANN
HSF1_TATAGA20NGAG_Y	AAAAAAAA	null	FALSE	TTCTAGAA	null	TRUE	TTCTAGAA	null	TRUE	TTCTAGAA	null	TRUE	TTCTAGAA	null	TRUE	null	TTCTAGAANNTTC
OLIG1_TGCCTG20NTCC_Z	AAAAAAAA	null	FALSE	AAAAAAAA	null	FALSE	AACATATG	null	TRUE	AACATATG	null	TRUE	AACATATG	null	TRUE	null	ANCATATGNT
SCRT1_TCTTAG20NATG_Y	AAAAAAAA	null	FALSE	AAAAAAAA	null	FALSE	AAAAAAAA	null	FALSE	ACCTGTTG	null	TRUE	ACCTGTTG	null	TRUE	null	NNGCAACAGGTGGNN
OTX1_TGATAA20NGA_Y	CACCCCCC	TRUE	FALSE	CCCCCACC	FALSE	FALSE	GGGGATTA	TRUE	TRUE	TAATCGGA	TRUE	TRUE	TAATCGGA	TRUE	TRUE	GGGATTAA	NNTAATCCGATTANN	NTAATCCN
Foxj3_TAAACA20NCAA_AF	AAAAAAAA	TRUE	TRUE	AAAAAAAA	TRUE	TRUE	TAAACAAA	TRUE	TRUE	GTAAACAA	TRUE	TRUE	GTAAACAA	TRUE	TRUE	GTAAACAA	ACGGACACAAT	RTAAACAATAAACA	RTAAACAA	RTAAACATMAACA
ZBTB7A_TGAATA20NGA_W	CCCACCCA	null	TRUE	CCCCCACC	null	TRUE	CCCACCCC	null	TRUE	CCCCCACC	null	TRUE	CCCACCCC	null	TRUE	null	NGCGACCACCNN
RFX2_TAACCC20NCCA_Y	AAAAAAAA	null	FALSE	AAAAAAAA	null	FALSE	ATGGCAAC	null	TRUE	ATGGCAAC	null	TRUE	ATGGCAAC	null	TRUE	null	NGTTRCCATGGYAACN	SGTTGCYARGCAACS
En2_TCAGCT20NCG_Z	ATCGTATG	FALSE	TRUE	ATCGTATG	FALSE	TRUE	ATCGTATG	FALSE	TRUE	ACTAATTA	TRUE	TRUE	CTAATTAG	TRUE	TRUE	CTAATTAG	NNYAATTANN
Esrra_TAGCTC20NCG_AC	ATCGTATG	FALSE	FALSE	ATCGTATG	FALSE	FALSE	CCCCACCC	FALSE	FALSE	CCCCACCC	FALSE	FALSE	AAGGTCAT	TRUE	TRUE	CAAGGTCA	RAGGTCANTCAAGGTCA	TTCAAGGTCAN
TCF4_TTGCCG20NCCT_AE	AAAAAAAA	null	FALSE	AAAAAAAA	null	FALSE	AAAAAAAA	null	FALSE	CCCCCCCC	null	TRUE	CCCCCCCC	null	TRUE	null	NNCACCTGNN
ELF5_TCTCGG20NGA_AF	CCCCCCAC	FALSE	FALSE	CCCACCCC	FALSE	FALSE	ACTTCCGC	TRUE	TRUE	ACTTCCGG	TRUE	TRUE	ACCCGGAA	TRUE	TRUE	ACTTCCGG	ACCCGGAAGTN
IRF9_TATGTT20NTGG_W	AAAAAAAA	null	FALSE	AAAAAAAA	null	FALSE	AAAAAAAA	null	FALSE	AACCGAAA	null	TRUE	AACCGAAA	null	TRUE	null	AWCGAAACCGAAACY
RXRG_TGGAAT20NGA_Y	CCCCCCCC	null	FALSE	CCCCCACC	null	FALSE	CTTTGACC	null	TRUE	CTTTGACC	null	TRUE	CTTTGACC	null	TRUE	null	GGGGTCAAAGGTCA	RRGGTCATGACCYY
ZIC4_TGAGGC20NGA_AC	CCCCCCCC	null	TRUE	CCCCCCAC	null	TRUE	CCCCCCGC	null	TRUE	CCCCCCGC	null	TRUE	CAGCGGGG	null	TRUE	null	GACCCCCYGYTGNGN
ALX3_TGTAAA20NAAG_Z	AAAAAAAA	TRUE	FALSE	GCTAATTA	TRUE	TRUE	GCTAATTA	TRUE	TRUE	GCTAATTA	TRUE	TRUE	GCTAATTA	TRUE	TRUE	TTAATTAA	NNYAATTANN
USF1_TGACGA20NGCA_Z	AAAAAAAA	null	FALSE	CACGTGAC	null	TRUE	CACGTGAC	null	TRUE	TCACGTGA	null	TRUE	TCACGTGA	null	TRUE	null	RTCACGTGAY
NRF1_TAGCGA20NCG_AC	ACCCCCAC	null	FALSE	CACCCACC	null	FALSE	CGCATGCG	null	TRUE	CGCATGCG	null	TRUE	GCATGCGC	null	TRUE	null	YGCGCATGCGCN
GCM1_TGAGCA20NCGA_Y	AAAAAAAA	FALSE	FALSE	ACCCGCAT	TRUE	TRUE	ACCCGCAT	TRUE	TRUE	ACCCGCAT	TRUE	TRUE	ACCCGCAT	NATGCGGGTA
ISL2_TCTAAT30NAAG_AI	AAAAAAAA	TRUE	FALSE	AAAAAAAA	TRUE	FALSE	GCACTTAA	TRUE	TRUE	GCACTTAA	TRUE	TRUE	GCACTTAA	TRUE	TRUE	GCACTTAA	TRUE	TRUE	AATTAATG	GCACTTAA
E2F8_GGCTT14N_U	CCCCCCCC	null	FALSE	ACCCCAAA	null	FALSE	CCCTACAC	null	FALSE	TCCCGCCA	null	TRUE	TCCCGCCA	null	TRUE	null	TTTCCCGCCAAA
Nr2f6_TAGTTT20NCG_Z	ATCGTATG	null	FALSE	ATCGTATG	null	FALSE	CCCCCCCC	null	FALSE	CTTTGACC	null	TRUE	CTTTGACC	null	TRUE	null	RRGGTCAAAAGGTCA	RRGGTCAAAGGTCA
Hoxd9_TCCTAA20NCG_Z	CACCACCC	null	FALSE	CCACCCAC	null	FALSE	CCCACCCC	null	FALSE	CCCCCCCC	null	FALSE	CCCCCCCC	null	FALSE	null	CCCATAAAN	GTAATWAAAN	GTCGTAAAN
MEF2A_TAATAG20NTA_Q	AAAAAAAA	null	FALSE	AAAAAAAA	null	FALSE	AAAAAAAA	null	FALSE	TAAAAATA	null	TRUE	ACCCACCC	null	FALSE	ACCCACCC	null	FALSE	null	KCTAWAAATAGM
OLIG2_TCTTTC20NGA_Y	CCACCCCA	null	FALSE	CCCCCACC	null	FALSE	AACATATG	null	TRUE	AACATATG	null	TRUE	AACATATG	null	TRUE	null	AMCATATGKT
HINFP1_TCAAGG20NGAA_W	AAAAAAAA	null	FALSE	AAAAAAAA	null	FALSE	AAAAAAAA	null	FALSE	AACGTCCG	null	TRUE	AACGTCCG	null	TRUE	null	CAACGTCCGCNN	GCGGACSNNNNNNSGTCCGC	GCGGACSNNSNNSGTCCGC
THRB_TGGCAA30NACT_AI	AAAAAAAA	null	FALSE	AAAAAAAA	null	FALSE	AAAAAAAA	null	FALSE	TTACGTAA	null	TRUE	TAAGGTCA	null	TRUE	TTACGTAA	null	TRUE	null	NTGACCTNATNAGGTCAN	NTGACCTNNNNNAGGTCAN	NTGACCTYANNTRAGGTCAN
POU3F3_TCGCAT20NACT_Y	AAAAAAAA	FALSE	TRUE	AAAAAAAA	FALSE	TRUE	AAAAAAAA	FALSE	TRUE	AATTAATT	FALSE	TRUE	ATGCAAAT	TRUE	TRUE	TATGCATA	NWTATGCWAATTW	WTGMATAAWTNA	WTRMATATKYAW
NFIA_TACGTC20NTGC_AA	AAAAAAAA	null	FALSE	TGTGCCAA	null	TRUE	CGTGCCAA	null	TRUE	CGTGCCAA	null	TRUE	null	TTGGCANNNTGCCAR	NNTGCCAANN
PDX1_TGGAAT30NAAT_AI	AAAAAAAA	null	TRUE	AAAAAAAA	null	TRUE	AAAAAAAA	null	TRUE	ACTAATTA	null	TRUE	ACTAATTA	null	TRUE	ACTAATTA	null	TRUE	null	NYAATTARNNNYAATTAN	NYMATTAN
NFIL3_TAGACG20NCG_Y	CCCACCCC	null	FALSE	CCCCCCCC	null	FALSE	TTACGTAA	null	TRUE	TTACGTAA	null	TRUE	TTACGTAA	null	TRUE	null	NRTTACRTAAYN
YY2_TCTTTC20NTTG_Y	AAAAAAAA	null	FALSE	AAAAAAAA	null	FALSE	AAAAAAAA	null	FALSE	AAAAAAAA	null	FALSE	CGCCATTA	null	TRUE	null	NNCCGCCATNW
ID4_CTACA14N_U	CCCCCCCC	null	FALSE	AAAAAAAA	null	FALSE	AAAAAAAA	null	FALSE	AACACCTG	null	TRUE	CAGGTGCA	null	TRUE	null	NRCACCTGNN
FEV_TGATCC20NCTA_Z	AAAAAAAA	null	FALSE	AAAAAAAA	null	FALSE	ACTTCCGG	null	TRUE	ACTTCCGG	null	TRUE	ACTTCCGG	null	TRUE	null	ACCGGAAGTN
E2F1_CAATT14N_U	AATAAAAT	null	FALSE	CCCTACAC	null	TRUE	TGGCGCCA	null	TRUE	TGGCGCCA	null	TRUE	TGGCGCCA	null	TRUE	null	AATGGCGCCAAA	TTTGGCGCCAAA	NNNTGGCGCCANNN	AAATGGCGCCATTT
TBX5_TAGAAC40NAAT_AI	AAAAAAAA	null	TRUE	CCAAACAC	null	FALSE	CCCACCCC	null	FALSE	AGGTGTGA	null	TRUE	AGGTGTGA	null	TRUE	AGGTGTGA	null	TRUE	null	AGGTGTGA	AGGTGTNANWWNTNACACCT
GCM1_TCCAGT20NGAC_AE	AAAAAAAA	FALSE	FALSE	AAAAAAAA	FALSE	FALSE	ACGACAAA	FALSE	FALSE	ACCCGCAT	TRUE	TRUE	ACCCGCAT	TRUE	TRUE	ACCCGCAT	ATGCGGGYRCCCGCAT	NATGCGGGTAN
KLF16_TTGATT20NTA_AF	ACCCACCC	null	TRUE	CCACCCCC	null	TRUE	CCCCACCC	null	TRUE	CCCACCCC	null	TRUE	CCACGCCC	null	TRUE	null	GCCMCGCCCMC
Atf4_TGCCGC20NGA_Z	CCCACCCC	null	FALSE	CCCCCCCC	null	FALSE	TGATGCAA	null	TRUE	TGATGCAA	null	TRUE	TGATGCAA	null	TRUE	null	NGGATGATGCAATM
NKX3-2_TCCAGT20NGAC_Y	AAAAAAAA	null	FALSE	CCACTTAA	null	TRUE	CCACTTAA	null	TRUE	CCACTTAA	null	TRUE	CCACTTAA	null	TRUE	null	NCCACTTAA
IRF5_TAACAA20NCG_AD	CCACCCCA	FALSE	FALSE	CCCCCACC	FALSE	FALSE	CCCACCCC	FALSE	FALSE	ACCGAAAC	TRUE	TRUE	ACCGAAAC	TRUE	TRUE	AGTTTCGG	CCGAAACCGAAACY	NACCGAAACYN

## Sheet: Table_S6
The table contains for each 8-mer its median frequencies in cycles 0-3 over all experiments.
8-mer		cycle 0	cycle 1	cycle 2	cycle 3
AAAAAAAA		5.63148e-05	5.26644e-05	4.40172e-05	3.10596e-05
AAAAAAAC		4.31985e-05	3.93068e-05	3.23415e-05	2.30978e-05
AAAAAAAG		3.71655e-05	3.64994e-05	2.97291e-05	2.4217e-05
AAAAAAAT		3.93922e-05	3.63084e-05	2.93332e-05	1.95971e-05
AAAAAACA		4.49877e-05	4.16132e-05	3.61973e-05	2.83618e-05
AAAAAACC		3.53768e-05	3.0547e-05	2.38748e-05	1.58765e-05
AAAAAACG		2.92349e-05	2.60066e-05	2.17632e-05	1.59376e-05
AAAAAACT		2.87771e-05	2.51557e-05	1.96195e-05	1.2451e-05
AAAAAAGA		3.53418e-05	3.30462e-05	2.74233e-05	2.17643e-05
AAAAAAGC		3.02426e-05	2.58303e-05	2.11886e-05	1.42045e-05
AAAAAAGG		2.69149e-05	2.60075e-05	2.53311e-05	2.13302e-05
AAAAAAGT		2.75129e-05	2.52819e-05	2.09882e-05	1.54308e-05
AAAAAATA		4.01304e-05	3.65211e-05	3.02459e-05	2.03384e-05
AAAAAATC		2.59866e-05	2.26453e-05	1.80352e-05	1.12043e-05
AAAAAATG		3.18751e-05	3.03425e-05	2.58102e-05	1.95968e-05
AAAAAATT		2.82399e-05	2.80547e-05	2.12901e-05	1.40238e-05
AAAAACAA		4.60412e-05	4.19853e-05	3.73364e-05	2.90491e-05
AAAAACAC		3.85622e-05	3.60136e-05	3.04662e-05	2.26429e-05
AAAAACAG		2.85808e-05	2.54016e-05	2.20555e-05	1.60955e-05
AAAAACAT		3.2409e-05	2.96266e-05	2.56979e-05	1.9081e-05
AAAAACCA		3.69831e-05	3.29559e-05	2.75348e-05	1.91405e-05
AAAAACCC		3.15419e-05	2.79274e-05	2.16966e-05	1.35063e-05
AAAAACCG		2.13949e-05	1.9047e-05	1.54861e-05	9.75581e-06
AAAAACCT		2.4385e-05	2.16154e-05	1.66392e-05	1.03931e-05
AAAAACGA		2.88899e-05	2.57241e-05	2.06938e-05	1.49392e-05
AAAAACGC		2.56685e-05	2.23972e-05	1.80521e-05	1.22039e-05
AAAAACGG		2.0094e-05	1.7351e-05	1.50744e-05	1.11215e-05
AAAAACGT		2.2403e-05	2.0506e-05	1.7144e-05	1.27074e-05
AAAAACTA		2.98623e-05	2.66256e-05	2.24668e-05	1.64979e-05
AAAAACTC		2.18829e-05	1.9169e-05	1.43809e-05	8.51631e-06
AAAAACTG		2.25811e-05	1.99184e-05	1.56027e-05	9.93566e-06
AAAAACTT		2.31259e-05	1.96332e-05	1.6024e-05	1.04627e-05
AAAAAGAA		3.68869e-05	3.38328e-05	2.79963e-05	2.17367e-05
AAAAAGAC		2.74471e-05	2.18794e-05	1.66739e-05	1.17447e-05
AAAAAGAG		2.30498e-05	2.1493e-05	1.96325e-05	1.56906e-05
AAAAAGAT		2.60069e-05	2.33495e-05	1.97032e-05	1.5029e-05
AAAAAGCA		3.22774e-05	2.81292e-05	2.32879e-05	1.67317e-05
AAAAAGCC		2.32563e-05	1.95216e-05	1.46159e-05	9.2634e-06
AAAAAGCG		2.00242e-05	1.78398e-05	1.51008e-05	1.06876e-05
AAAAAGCT		2.18009e-05	1.8992e-05	1.40294e-05	9.4915e-06
AAAAAGGA		2.48249e-05	2.3303e-05	2.22069e-05	1.79532e-05
AAAAAGGC		2.12652e-05	1.8435e-05	1.48153e-05	1.10677e-05
AAAAAGGG		2.0636e-05	2.14895e-05	2.20379e-05	2.00138e-05
AAAAAGGT		2.08336e-05	2.07592e-05	1.98324e-05	1.58761e-05
AAAAAGTA		2.84178e-05	2.61568e-05	2.29405e-05	1.74505e-05
AAAAAGTC		1.71234e-05	1.48669e-05	1.20101e-05	7.94705e-06
AAAAAGTG		2.32821e-05	2.14095e-05	2.06174e-05	1.58118e-05
AAAAAGTT		2.2704e-05	2.02998e-05	1.65238e-05	1.18162e-05
AAAAATAA		4.18203e-05	3.92209e-05	3.5262e-05	2.64415e-05
AAAAATAC		3.04419e-05	2.7594e-05	2.22537e-05	1.47259e-05
AAAAATAG		2.67617e-05	2.31645e-05	1.92503e-05	1.36208e-05
AAAAATAT		2.86204e-05	2.57867e-05	2.04296e-05	1.37495e-05
AAAAATCA		2.67441e-05	2.59629e-05	2.086e-05	1.5134e-05
AAAAATCC		2.26221e-05	1.99857e-05	1.5303e-05	9.19298e-06
AAAAATCG		1.73601e-05	1.55244e-05	1.27581e-05	8.7515e-06
AAAAATCT		1.89424e-05	1.66243e-05	1.20414e-05	7.18172e-06
AAAAATGA		3.20911e-05	2.92083e-05	2.68797e-05	2.00166e-05
AAAAATGC		2.65121e-05	2.40212e-05	1.97595e-05	1.42029e-05
AAAAATGG		2.20576e-05	2.20766e-05	1.93234e-05	1.4456e-05
AAAAATGT		2.42841e-05	2.23618e-05	1.94271e-05	1.48826e-05
AAAAATTA		3.08185e-05	2.97553e-05	2.60802e-05	1.88481e-05
AAAAATTC		2.09505e-05	1.82926e-05	1.40003e-05	8.48481e-06
AAAAATTG		2.4049e-05	2.23458e-05	1.85976e-05	1.29871e-05
AAAAATTT		2.20365e-05	2.08174e-05	1.55175e-05	1.00539e-05
AAAACAAA		4.63473e-05	4.11578e-05	3.4988e-05	2.73934e-05
AAAACAAC		3.69498e-05	3.37222e-05	2.78998e-05	2.00214e-05
AAAACAAG		2.94787e-05	2.57758e-05	2.1168e-05	1.58452e-05
AAAACAAT		3.32385e-05	3.30773e-05	3.00597e-05	2.28891e-05
AAAACACA		3.89763e-05	3.64222e-05	3.15398e-05	2.35404e-05
AAAACACC		3.44391e-05	3.21141e-05	2.58244e-05	1.81817e-05
AAAACACG		2.57914e-05	2.41727e-05	1.99436e-05	1.48842e-05
AAAACACT		2.93374e-05	2.79924e-05	2.42104e-05	1.83882e-05
AAAACAGA		2.58632e-05	2.21641e-05	1.84513e-05	1.28308e-05
AAAACAGC		2.46436e-05	2.21338e-05	1.7601e-05	1.18618e-05
AAAACAGG		2.04859e-05	1.96035e-05	1.68902e-05	1.35746e-05
AAAACAGT		2.16114e-05	1.98493e-05	1.67664e-05	1.23739e-05
AAAACATA		3.22398e-05	3.02967e-05	2.52954e-05	1.92242e-05
AAAACATC		2.31882e-05	2.13955e-05	1.81736e-05	1.31445e-05
AAAACATG		2.65057e-05	2.43924e-05	2.07311e-05	1.55009e-05
AAAACATT		2.59691e-05	2.55763e-05	2.14873e-05	1.54876e-05
AAAACCAA		3.70607e-05	3.3906e-05	2.85404e-05	2.12918e-05
AAAACCAC		3.60341e-05	3.2989e-05	2.79456e-05	1.92342e-05
AAAACCAG		2.24326e-05	1.93125e-05	1.51839e-05	9.43716e-06
AAAACCAT		2.68823e-05	2.53523e-05	2.05706e-05	1.42266e-05
AAAACCCA		3.34287e-05	2.92365e-05	2.38239e-05	1.61845e-05
AAAACCCC		3.05161e-05	2.66905e-05	2.25946e-05	1.54414e-05
AAAACCCG		1.94489e-05	1.68327e-05	1.33111e-05	8.19061e-06
AAAACCCT		2.4076e-05	2.21679e-05	1.75898e-05	1.19404e-05
AAAACCGA		2.16705e-05	1.9197e-05	1.56004e-05	1.03742e-05
AAAACCGC		2.06364e-05	1.81797e-05	1.44416e-05	9.11199e-06
AAAACCGG		1.43685e-05	1.23265e-05	9.68672e-06	6.07654e-06
AAAACCGT		1.70985e-05	1.58005e-05	1.27481e-05	8.88724e-06
AAAACCTA		2.56443e-05	2.34733e-05	1.94203e-05	1.36727e-05
AAAACCTC		2.04443e-05	1.87584e-05	1.42637e-05	9.26469e-06
AAAACCTG		1.87508e-05	1.68378e-05	1.30716e-05	7.97365e-06
AAAACCTT		2.11929e-05	1.93541e-05	1.55524e-05	1.00123e-05
AAAACGAA		3.21807e-05	2.78779e-05	2.25208e-05	1.70518e-05
AAAACGAC		2.20489e-05	1.88867e-05	1.51615e-05	1.05077e-05
AAAACGAG		1.96362e-05	1.67356e-05	1.3085e-05	9.98298e-06
AAAACGAT		2.13971e-05	1.96971e-05	1.6869e-05	1.30185e-05
AAAACGCA		2.94738e-05	2.56414e-05	2.14207e-05	1.56168e-05
AAAACGCC		2.0643e-05	1.82056e-05	1.42097e-05	8.94289e-06
AAAACGCG		1.82128e-05	1.62362e-05	1.32929e-05	9.3298e-06
AAAACGCT		1.95443e-05	1.72966e-05	1.43442e-05	9.72979e-06
AAAACGGA		1.96576e-05	1.77868e-05	1.46987e-05	1.08452e-05
AAAACGGC		1.6051e-05	1.39187e-05	1.14294e-05	7.6914e-06
AAAACGGG		1.53954e-05	1.50472e-05	1.35507e-05	1.06167e-05
AAAACGGT		1.68123e-05	1.54722e-05	1.27989e-05	9.41879e-06
AAAACGTA		2.46911e-05	2.24623e-05	1.93662e-05	1.57359e-05
AAAACGTC		1.53965e-05	1.37572e-05	1.0819e-05	6.74946e-06
AAAACGTG		1.93137e-05	1.79295e-05	1.51021e-05	1.09873e-05
AAAACGTT		2.00346e-05	1.89472e-05	1.54517e-05	1.17989e-05
AAAACTAA		3.21959e-05	3.04717e-05	2.85333e-05	2.21612e-05
AAAACTAC		2.56516e-05	2.28093e-05	1.84956e-05	1.23034e-05
AAAACTAG		2.01529e-05	1.73175e-05	1.33607e-05	8.77878e-06
AAAACTAT		2.28168e-05	2.0612e-05	1.62887e-05	1.1358e-05
AAAACTCA		2.31093e-05	2.07537e-05	1.74753e-05	1.24317e-05
AAAACTCC		2.12699e-05	1.86746e-05	1.43269e-05	8.00502e-06
AAAACTCG		1.47469e-05	1.28132e-05	9.9621e-06	6.3666e-06
AAAACTCT		1.81119e-05	1.58802e-05	1.22444e-05	7.61594e-06
AAAACTGA		2.22907e-05	1.95891e-05	1.58507e-05	1.10814e-05
AAAACTGC		2.07555e-05	1.86848e-05	1.49115e-05	9.61078e-06
AAAACTGG		1.67587e-05	1.50708e-05	1.20556e-05	8.13027e-06
AAAACTGT		1.88571e-05	1.7034e-05	1.38532e-05	9.83585e-06
AAAACTTA		2.46157e-05	2.24248e-05	1.91896e-05	1.40388e-05
AAAACTTC		1.87584e-05	1.68213e-05	1.33134e-05	8.07177e-06
AAAACTTG		1.87652e-05	1.70043e-05	1.35261e-05	8.53353e-06
AAAACTTT		2.00232e-05	1.80138e-05	1.3602e-05	8.69763e-06
AAAAGAAA		3.66514e-05	3.42866e-05	2.85652e-05	2.19055e-05
AAAAGAAC		2.72112e-05	2.22386e-05	1.78786e-05	1.21318e-05
AAAAGAAG		2.36121e-05	2.10922e-05	1.90715e-05	1.54731e-05
AAAAGAAT		2.76439e-05	2.37424e-05	2.01775e-05	1.43961e-05
AAAAGACA		2.82568e-05	2.45136e-05	1.87106e-05	1.36368e-05
AAAAGACC		2.02971e-05	1.67468e-05	1.24285e-05	7.94156e-06
AAAAGACG		1.82569e-05	1.52015e-05	1.12958e-05	8.23379e-06
AAAAGACT		1.90905e-05	1.60743e-05	1.17436e-05	7.95255e-06
AAAAGAGA		2.2886e-05	2.12949e-05	1.73847e-05	1.44991e-05
AAAAGAGC		1.66079e-05	1.39044e-05	1.15701e-05	8.35645e-06
AAAAGAGG		1.74109e-05	1.80504e-05	1.79055e-05	1.53886e-05
AAAAGAGT		1.84473e-05	1.7406e-05	1.64315e-05	1.27146e-05
AAAAGATA		2.71789e-05	2.47764e-05	2.07646e-05	1.56699e-05
AAAAGATC		1.56511e-05	1.37405e-05	1.12198e-05	7.35714e-06
AAAAGATG		2.08465e-05	1.96477e-05	1.72589e-05	1.25747e-05
AAAAGATT		2.04454e-05	1.92312e-05	1.50536e-05	1.10582e-05
AAAAGCAA		3.23821e-05	2.80225e-05	2.42038e-05	1.86796e-05
AAAAGCAC		2.54575e-05	2.24794e-05	1.76348e-05	1.28846e-05
AAAAGCAG		2.02603e-05	1.80989e-05	1.51341e-05	1.09773e-05
AAAAGCAT		2.44161e-05	2.1967e-05	1.78688e-05	1.28627e-05
AAAAGCCA		2.51614e-05	2.17182e-05	1.67863e-05	1.17136e-05
AAAAGCCC		1.98419e-05	1.69689e-05	1.25703e-05	7.47632e-06
AAAAGCCG		1.5563e-05	1.30153e-05	9.82612e-06	6.14205e-06
AAAAGCCT		1.79773e-05	1.51777e-05	1.12976e-05	6.8426e-06
AAAAGCGA		1.93477e-05	1.71458e-05	1.4047e-05	1.04461e-05
AAAAGCGC		1.62491e-05	1.38477e-05	1.10386e-05	7.39593e-06
AAAAGCGG		1.46409e-05	1.39142e-05	1.21164e-05	9.12774e-06
AAAAGCGT		1.65753e-05	1.50671e-05	1.27928e-05	9.20549e-06
AAAAGCTA		2.22478e-05	1.98254e-05	1.57052e-05	1.17194e-05
AAAAGCTC		1.53371e-05	1.2742e-05	9.21505e-06	5.94356e-06
AAAAGCTG		1.7674e-05	1.55818e-05	1.19453e-05	7.94282e-06
AAAAGCTT		1.87073e-05	1.60895e-05	1.2492e-05	8.11656e-06
AAAAGGAA		2.55821e-05	2.50737e-05	2.28171e-05	1.87379e-05
AAAAGGAC		1.9705e-05	1.67123e-05	1.38705e-05	1.02001e-05
AAAAGGAG		1.64539e-05	1.62691e-05	1.58741e-05	1.34057e-05
AAAAGGAT		1.97585e-05	1.92075e-05	1.69458e-05	1.2871e-05
AAAAGGCA		2.28893e-05	2.04029e-05	1.64339e-05	1.29915e-05
AAAAGGCC		1.61306e-05	1.4027e-05	1.09012e-05	7.25776e-06
AAAAGGCG		1.48194e-05	1.38545e-05	1.21985e-05	9.24063e-06
AAAAGGCT		1.68336e-05	1.50859e-05	1.20011e-05	8.76802e-06
AAAAGGGA		1.92529e-05	1.98406e-05	2.09035e-05	1.82112e-05
AAAAGGGC		1.59652e-05	1.54294e-05	1.43127e-05	1.09876e-05
AAAAGGGG		1.80936e-05	2.09889e-05	2.37847e-05	2.08281e-05
AAAAGGGT		1.84546e-05	1.99812e-05	1.9692e-05	1.61318e-05
AAAAGGTA		2.13785e-05	2.0393e-05	1.90524e-05	1.60927e-05
AAAAGGTC		1.39931e-05	1.32338e-05	1.10164e-05	8.02457e-06
AAAAGGTG		1.9994e-05	2.10984e-05	2.16729e-05	1.71315e-05
AAAAGGTT		1.88699e-05	1.84405e-05	1.66167e-05	1.2572e-05
AAAAGTAA		2.94841e-05	2.9489e-05	2.83215e-05	2.2961e-05
AAAAGTAC		2.23484e-05	1.95445e-05	1.56872e-05	1.15551e-05
AAAAGTAG		1.9148e-05	1.74312e-05	1.48184e-05	1.1061e-05
AAAAGTAT		2.15006e-05	2.03038e-05	1.67664e-05	1.22063e-05
AAAAGTCA		1.8522e-05	1.68816e-05	1.41722e-05	1.07122e-05
AAAAGTCC		1.51095e-05	1.30582e-05	9.72594e-06	5.92494e-06
AAAAGTCG		1.1764e-05	1.02814e-05	8.67192e-06	5.59028e-06
AAAAGTCT		1.41723e-05	1.19199e-05	9.11405e-06	5.30768e-06
AAAAGTGA		2.12239e-05	2.00585e-05	1.92308e-05	1.51285e-05
AAAAGTGC		1.87771e-05	1.72399e-05	1.48535e-05	1.08352e-05
AAAAGTGG		1.88434e-05	1.94471e-05	1.8461e-05	1.36702e-05
AAAAGTGT		2.11719e-05	2.12931e-05	2.00779e-05	1.56001e-05
AAAAGTTA		2.24175e-05	2.21928e-05	1.96884e-05	1.4835e-05
AAAAGTTC		1.63191e-05	1.48608e-05	1.14923e-05	7.08171e-06
AAAAGTTG		1.91744e-05	1.83762e-05	1.56474e-05	1.11962e-05
AAAAGTTT		1.91621e-05	1.78046e-05	1.37513e-05	9.1721e-06
AAAATAAA		4.27787e-05	3.75589e-05	3.23815e-05	2.46029e-05
AAAATAAC		3.2261e-05	3.01732e-05	2.52031e-05	1.81437e-05
AAAATAAG		2.90742e-05	2.65756e-05	2.3202e-05	1.83563e-05
AAAATAAT		3.09901e-05	3.10717e-05	2.80441e-05	2.10259e-05
AAAATACA		3.14581e-05	2.94425e-05	2.40894e-05	1.70714e-05
AAAATACC		2.61766e-05	2.41465e-05	1.94339e-05	1.2762e-05
AAAATACG		2.2406e-05	2.01579e-05	1.70114e-05	1.18486e-05
AAAATACT		2.2469e-05	2.06433e-05	1.63524e-05	1.1376e-05
AAAATAGA		2.50146e-05	2.24868e-05	1.88612e-05	1.3602e-05
AAAATAGC		2.25358e-05	1.99812e-05	1.59517e-05	1.11133e-05
AAAATAGG		1.96587e-05	1.90379e-05	1.68392e-05	1.26725e-05
AAAATAGT		2.10018e-05	1.92325e-05	1.55295e-05	1.10624e-05
AAAATATA		2.80938e-05	2.56007e-05	2.03758e-05	1.35974e-05
AAAATATC		2.06199e-05	1.89403e-05	1.52795e-05	1.04359e-05
AAAATATG		2.41448e-05	2.27745e-05	1.92211e-05	1.42709e-05
AAAATATT		2.34193e-05	2.23557e-05	1.7964e-05	1.18489e-05
AAAATCAA		2.73621e-05	2.71202e-05	2.27493e-05	1.70625e-05
AAAATCAC		2.3027e-05	2.21597e-05	1.83487e-05	1.30325e-05
AAAATCAG		1.84983e-05	1.64806e-05	1.30099e-05	8.80291e-06
AAAATCAT		2.14756e-05	2.09889e-05	1.71603e-05	1.22744e-05
AAAATCCA		2.36488e-05	2.14642e-05	1.73183e-05	1.17363e-05
AAAATCCC		2.20781e-05	1.96051e-05	1.56692e-05	9.78744e-06
AAAATCCG		1.58818e-05	1.37434e-05	1.05138e-05	6.40799e-06
AAAATCCT		1.74847e-05	1.58189e-05	1.20836e-05	7.52288e-06
AAAATCGA		1.68968e-05	1.53913e-05	1.2512e-05	8.82317e-06
AAAATCGC		1.58933e-05	1.41533e-05	1.16527e-05	7.54673e-06
AAAATCGG		1.24309e-05	1.16449e-05	9.77569e-06	6.48027e-06
AAAATCGT		1.52703e-05	1.40126e-05	1.14578e-05	7.80736e-06
AAAATCTA		1.96427e-05	1.76525e-05	1.38637e-05	9.29281e-06
AAAATCTC		1.52534e-05	1.3494e-05	1.03051e-05	6.50796e-06
AAAATCTG		1.56446e-05	1.39975e-05	1.0373e-05	6.81531e-06
AAAATCTT		1.71437e-05	1.53304e-05	1.13752e-05	7.52987e-06
AAAATGAA		3.29793e-05	2.97996e-05	2.424e-05	1.88712e-05
AAAATGAC		2.41174e-05	2.2536e-05	1.94808e-05	1.53184e-05
AAAATGAG		2.14148e-05	2.06941e-05	1.7999e-05	1.39237e-05
AAAATGAT		2.57224e-05	2.56198e-05	2.34126e-05	1.80483e-05
AAAATGCA		2.84657e-05	2.5569e-05	2.21852e-05	1.7136e-05
AAAATGCC		2.19642e-05	1.95968e-05	1.56814e-05	1.05103e-05
AAAATGCG		1.95911e-05	1.85592e-05	1.57426e-05	1.16084e-05
AAAATGCT		2.12242e-05	1.9937e-05	1.64472e-05	1.16078e-05
AAAATGGA		2.07958e-05	1.94974e-05	1.72544e-05	1.3693e-05
AAAATGGC		1.86185e-05	1.78729e-05	1.43412e-05	1.04026e-05
AAAATGGG		1.87426e-05	2.03372e-05	1.97492e-05	1.51668e-05
AAAATGGT		2.00597e-05	1.99767e-05	1.76495e-05	1.32189e-05
AAAATGTA		2.51737e-05	2.44318e-05	2.09173e-05	1.65999e-05
AAAATGTC		1.74872e-05	1.64484e-05	1.39849e-05	1.0016e-05
AAAATGTG		2.2095e-05	2.19395e-05	1.94978e-05	1.52588e-05
AAAATGTT		2.2261e-05	2.16897e-05	1.88452e-05	1.42093e-05
AAAATTAA		3.22463e-05	3.27879e-05	3.01761e-05	2.1832e-05
AAAATTAC		2.52762e-05	2.57348e-05	2.17732e-05	1.58792e-05
AAAATTAG		2.32686e-05	2.16756e-05	1.88737e-05	1.25393e-05
AAAATTAT		2.41622e-05	2.41593e-05	2.06249e-05	1.31854e-05
AAAATTCA		2.17894e-05	2.05038e-05	1.64075e-05	1.15623e-05
AAAATTCC		1.96269e-05	1.7364e-05	1.37191e-05	8.99369e-06
AAAATTCG		1.66287e-05	1.51773e-05	1.24253e-05	7.709e-06
AAAATTCT		1.71595e-05	1.48011e-05	1.142e-05	6.67493e-06
AAAATTGA		2.29257e-05	2.33115e-05	1.97667e-05	1.42259e-05
AAAATTGC		2.2185e-05	2.06966e-05	1.69816e-05	1.2893e-05
AAAATTGG		1.9906e-05	1.9355e-05	1.72817e-05	1.21848e-05
AAAATTGT		2.12215e-05	2.03962e-05	1.70546e-05	1.23997e-05
AAAATTTA		2.38738e-05	2.3458e-05	1.80725e-05	1.22465e-05
AAAATTTC		1.90312e-05	1.71852e-05	1.34753e-05	8.47693e-06
AAAATTTG		2.14373e-05	2.0466e-05	1.58223e-05	1.04936e-05
AAAATTTT		2.12722e-05	1.93657e-05	1.38775e-05	8.16556e-06
AAACAAAA		4.33599e-05	3.90091e-05	3.28786e-05	2.52467e-05
AAACAAAC		3.71291e-05	3.31416e-05	2.77417e-05	1.96859e-05
AAACAAAG		2.95455e-05	2.54125e-05	2.19445e-05	1.6328e-05
AAACAAAT		3.42194e-05	3.31543e-05	2.98893e-05	2.16849e-05
AAACAACA		3.71791e-05	3.49137e-05	3.01267e-05	2.33357e-05
AAACAACC		3.33413e-05	3.04973e-05	2.49379e-05	1.74058e-05
AAACAACG		2.49841e-05	2.26419e-05	1.95561e-05	1.44548e-05
AAACAACT		2.68209e-05	2.48677e-05	2.09377e-05	1.51585e-05
AAACAAGA		2.77849e-05	2.35363e-05	1.88202e-05	1.39516e-05
AAACAAGC		2.45532e-05	2.08071e-05	1.69744e-05	1.15519e-05
AAACAAGG		2.14223e-05	1.99626e-05	1.74695e-05	1.44744e-05
AAACAAGT		2.22756e-05	1.94786e-05	1.72804e-05	1.26671e-05
AAACAATA		3.28036e-05	3.13933e-05	2.6696e-05	2.05558e-05
AAACAATC		2.39759e-05	2.25136e-05	1.91608e-05	1.35875e-05
AAACAATG		2.67433e-05	2.49624e-05	2.15705e-05	1.64097e-05
AAACAATT		2.67819e-05	2.64824e-05	2.54908e-05	1.97393e-05
AAACACAA		3.9034e-05	3.62665e-05	3.10176e-05	2.36136e-05
AAACACAC		3.76675e-05	3.69861e-05	3.2669e-05	2.41595e-05
AAACACAG		2.5388e-05	2.24799e-05	1.9261e-05	1.35342e-05
AAACACAT		3.03718e-05	3.00273e-05	2.76475e-05	2.18982e-05
AAACACCA		3.58922e-05	3.40127e-05	2.90771e-05	2.0775e-05
AAACACCC		3.37916e-05	3.28729e-05	2.89997e-05	2.04834e-05
AAACACCG		2.2352e-05	2.09235e-05	1.75845e-05	1.23629e-05
AAACACCT		2.73764e-05	2.62926e-05	2.3163e-05	1.66854e-05
AAACACGA		2.52986e-05	2.35199e-05	2.0976e-05	1.56917e-05
AAACACGC		2.48337e-05	2.34249e-05	2.0267e-05	1.44429e-05
AAACACGG		1.71518e-05	1.56299e-05	1.34197e-05	9.64584e-06
AAACACGT		2.05427e-05	1.98588e-05	1.75927e-05	1.36603e-05
AAACACTA		2.91933e-05	2.88075e-05	2.64486e-05	2.20309e-05
AAACACTC		2.66794e-05	2.62351e-05	2.40266e-05	1.64083e-05
AAACACTG		2.22636e-05	2.07352e-05	1.79445e-05	1.25816e-05
AAACACTT		2.42543e-05	2.4628e-05	2.25356e-05	1.75596e-05
AAACAGAA		2.52665e-05	2.14998e-05	1.74201e-05	1.26195e-05
AAACAGAC		2.17421e-05	1.84267e-05	1.48569e-05	9.80203e-06
AAACAGAG		1.74588e-05	1.50229e-05	1.21929e-05	8.69224e-06
AAACAGAT		1.9948e-05	1.8455e-05	1.59314e-05	1.24273e-05
AAACAGCA		2.62504e-05	2.38229e-05	1.97308e-05	1.43797e-05
AAACAGCC		2.11863e-05	1.8961e-05	1.52551e-05	1.00187e-05
AAACAGCG		1.6706e-05	1.51668e-05	1.26558e-05	8.56806e-06
AAACAGCT		1.8955e-05	1.7466e-05	1.41936e-05	9.9979e-06
AAACAGGA		1.88083e-05	1.7124e-05	1.51474e-05	1.17215e-05
AAACAGGC		1.74382e-05	1.50646e-05	1.26508e-05	9.10288e-06
AAACAGGG		1.61869e-05	1.61142e-05	1.54939e-05	1.26549e-05
AAACAGGT		1.65378e-05	1.59368e-05	1.43759e-05	1.11805e-05
AAACAGTA		2.18032e-05	2.03001e-05	1.73536e-05	1.34179e-05
AAACAGTC		1.57302e-05	1.39287e-05	1.12993e-05	7.72715e-06
AAACAGTG		1.82504e-05	1.6868e-05	1.48237e-05	1.11918e-05
AAACAGTT		1.91701e-05	1.80601e-05	1.58846e-05	1.10786e-05
AAACATAA		3.21229e-05	3.20252e-05	3.09573e-05	2.36431e-05
AAACATAC		2.74967e-05	2.5658e-05	2.18684e-05	1.42774e-05
AAACATAG		2.20554e-05	1.92343e-05	1.58739e-05	1.13664e-05
AAACATAT		2.54311e-05	2.44073e-05	2.13571e-05	1.48802e-05
AAACATCA		2.33417e-05	2.29215e-05	2.00291e-05	1.56154e-05
AAACATCC		2.22525e-05	2.11007e-05	1.80919e-05	1.3266e-05
AAACATCG		1.55409e-05	1.39502e-05	1.18997e-05	8.20856e-06
AAACATCT		1.91027e-05	1.74573e-05	1.50835e-05	1.07077e-05
AAACATGA		2.47909e-05	2.30656e-05	1.9976e-05	1.58366e-05
AAACATGC		2.27181e-05	2.16512e-05	1.84552e-05	1.36308e-05
AAACATGG		1.87857e-05	1.79871e-05	1.53852e-05	1.16173e-05
AAACATGT		2.14388e-05	2.03439e-05	1.7838e-05	1.36203e-05
AAACATTA		2.6296e-05	2.69361e-05	2.41494e-05	1.85797e-05
AAACATTC		2.07694e-05	2.00128e-05	1.70232e-05	1.13524e-05
AAACATTG		2.15545e-05	2.01397e-05	1.72401e-05	1.23999e-05
AAACATTT		2.26557e-05	2.19647e-05	1.85718e-05	1.36849e-05
AAACCAAA		3.70629e-05	3.26252e-05	2.62369e-05	1.7965e-05
AAACCAAC		3.42303e-05	3.06788e-05	2.48209e-05	1.68306e-05
AAACCAAG		2.31002e-05	1.97711e-05	1.55362e-05	1.00297e-05
AAACCAAT		2.79269e-05	2.67538e-05	2.35885e-05	1.81768e-05
AAACCACA		3.4613e-05	3.2449e-05	2.735e-05	1.86569e-05
AAACCACC		3.65095e-05	3.53645e-05	3.21487e-05	2.35182e-05
AAACCACG		2.19843e-05	2.11362e-05	1.70811e-05	1.1162e-05
AAACCACT		2.52973e-05	2.40786e-05	2.11388e-05	1.62818e-05
AAACCAGA		2.02678e-05	1.72953e-05	1.34955e-05	8.64176e-06
AAACCAGC		2.15214e-05	1.87802e-05	1.47294e-05	9.12511e-06
AAACCAGG		1.58687e-05	1.44562e-05	1.15579e-05	7.80808e-06
AAACCAGT		1.76839e-05	1.56045e-05	1.27375e-05	8.6949e-06
AAACCATA		2.66557e-05	2.42338e-05	2.05541e-05	1.47305e-05
AAACCATC		2.16249e-05	2.05039e-05	1.77765e-05	1.16469e-05
AAACCATG		2.0736e-05	1.96068e-05	1.61866e-05	1.16386e-05
AAACCATT		2.27087e-05	2.24061e-05	1.90557e-05	1.46007e-05
AAACCCAA		3.37989e-05	3.05734e-05	2.42068e-05	1.76322e-05
AAACCCAC		3.32069e-05	3.08197e-05	2.74824e-05	2.15885e-05
AAACCCAG		1.99631e-05	1.74492e-05	1.36148e-05	8.29183e-06
AAACCCAT		2.52807e-05	2.32458e-05	2.04733e-05	1.52191e-05
AAACCCCA		3.01094e-05	2.89323e-05	2.52166e-05	1.73741e-05
AAACCCCC		2.78704e-05	2.96787e-05	2.90213e-05	2.22853e-05
AAACCCCG		1.82558e-05	1.68867e-05	1.39043e-05	9.8528e-06
AAACCCCT		2.19e-05	2.14928e-05	1.96759e-05	1.38686e-05
AAACCCGA		1.91113e-05	1.66573e-05	1.36533e-05	8.67541e-06
AAACCCGC		1.88126e-05	1.78256e-05	1.45427e-05	1.07133e-05
AAACCCGG		1.23022e-05	1.07482e-05	8.03717e-06	4.76569e-06
AAACCCGT		1.55624e-05	1.44096e-05	1.25329e-05	8.2998e-06
AAACCCTA		2.46209e-05	2.32152e-05	2.03232e-05	1.49533e-05
AAACCCTC		2.11205e-05	2.07965e-05	1.84448e-05	1.47303e-05
AAACCCTG		1.74157e-05	1.64308e-05	1.35222e-05	8.86702e-06
AAACCCTT		2.03495e-05	1.98969e-05	1.74294e-05	1.19223e-05
AAACCGAA		2.46121e-05	2.23973e-05	1.81205e-05	1.25232e-05
AAACCGAC		1.82433e-05	1.58869e-05	1.26132e-05	8.43988e-06
AAACCGAG		1.3919e-05	1.15588e-05	9.07692e-06	6.01232e-06
AAACCGAT		1.67039e-05	1.53364e-05	1.28463e-05	9.12391e-06
AAACCGCA		2.26911e-05	2.04318e-05	1.65837e-05	1.12794e-05
AAACCGCC		1.73637e-05	1.63329e-05	1.3378e-05	9.10611e-06
AAACCGCG		1.4478e-05	1.28362e-05	1.0377e-05	6.64107e-06
AAACCGCT		1.60971e-05	1.47323e-05	1.25551e-05	8.59452e-06
AAACCGGA		1.37488e-05	1.20837e-05	9.22571e-06	6.03799e-06
AAACCGGC		1.27827e-05	1.06602e-05	8.32121e-06	5.02763e-06
AAACCGGG		1.11194e-05	1.01795e-05	7.95093e-06	5.40689e-06
AAACCGGT		1.22708e-05	1.1004e-05	9.04136e-06	5.90586e-06
AAACCGTA		1.82244e-05	1.6932e-05	1.43666e-05	1.04246e-05
AAACCGTC		1.26463e-05	1.13619e-05	9.1945e-06	6.23002e-06
AAACCGTG		1.42461e-05	1.32516e-05	1.07315e-05	7.45608e-06
AAACCGTT		1.61054e-05	1.52095e-05	1.26139e-05	9.60342e-06
AAACCTAA		2.64144e-05	2.50311e-05	2.24576e-05	1.72961e-05
AAACCTAC		2.39741e-05	2.23691e-05	1.85367e-05	1.26367e-05
AAACCTAG		1.66587e-05	1.47064e-05	1.09728e-05	6.62658e-06
AAACCTAT		2.01288e-05	1.88185e-05	1.58847e-05	1.09754e-05
AAACCTCA		2.16947e-05	2.04135e-05	1.7203e-05	1.20146e-05
AAACCTCC		1.96739e-05	1.93308e-05	1.66313e-05	1.14705e-05
AAACCTCG		1.33796e-05	1.20573e-05	9.66632e-06	6.15985e-06
AAACCTCT		1.64723e-05	1.53867e-05	1.23139e-05	8.2053e-06
AAACCTGA		1.81265e-05	1.65069e-05	1.34826e-05	9.00432e-06
AAACCTGC		1.82952e-05	1.68232e-05	1.41067e-05	9.13914e-06
AAACCTGG		1.36352e-05	1.24093e-05	9.55216e-06	5.86723e-06
AAACCTGT		1.55925e-05	1.45164e-05	1.2014e-05	8.19796e-06
AAACCTTA		2.10842e-05	2.0207e-05	1.77398e-05	1.35227e-05
AAACCTTC		1.81476e-05	1.70358e-05	1.44854e-05	9.33836e-06
AAACCTTG		1.64498e-05	1.52967e-05	1.20731e-05	8.32964e-06
AAACCTTT		1.88537e-05	1.75384e-05	1.46716e-05	1.01631e-05
AAACGAAA		3.02097e-05	2.61625e-05	2.17849e-05	1.70864e-05
AAACGAAC		2.57318e-05	2.36504e-05	1.97575e-05	1.4102e-05
AAACGAAG		2.03516e-05	1.73362e-05	1.45871e-05	1.0751e-05
AAACGAAT		2.58422e-05	2.45465e-05	2.23041e-05	1.66404e-05
AAACGACA		2.32282e-05	2.05745e-05	1.71931e-05	1.239e-05
AAACGACC		1.92139e-05	1.69838e-05	1.41255e-05	9.50511e-06
AAACGACG		1.47919e-05	1.35945e-05	1.16318e-05	7.91482e-06
AAACGACT		1.5786e-05	1.42498e-05	1.15938e-05	7.7162e-06
AAACGAGA		1.91151e-05	1.64319e-05	1.30389e-05	1.01732e-05
AAACGAGC		1.50599e-05	1.27607e-05	9.88076e-06	6.53222e-06
AAACGAGG		1.43758e-05	1.32955e-05	1.16097e-05	9.07141e-06
AAACGAGT		1.54121e-05	1.38303e-05	1.14961e-05	8.32753e-06
AAACGATA		2.22528e-05	2.1014e-05	1.86475e-05	1.45355e-05
AAACGATC		1.47422e-05	1.31654e-05	1.08192e-05	7.32707e-06
AAACGATG		1.7502e-05	1.60548e-05	1.32624e-05	1.06155e-05
AAACGATT		1.79683e-05	1.73671e-05	1.45903e-05	1.08313e-05
AAACGCAA		2.8233e-05	2.56662e-05	2.22224e-05	1.6483e-05
AAACGCAC		2.61656e-05	2.42164e-05	2.03103e-05	1.50149e-05
AAACGCAG		1.85607e-05	1.63895e-05	1.33217e-05	8.98294e-06
AAACGCAT		2.31244e-05	2.16883e-05	1.85605e-05	1.39395e-05
AAACGCCA		2.2537e-05	1.99647e-05	1.64517e-05	1.16862e-05
AAACGCCC		1.92125e-05	1.76172e-05	1.44654e-05	9.731e-06
AAACGCCG		1.31421e-05	1.17188e-05	9.41298e-06	6.21483e-06
AAACGCCT		1.61429e-05	1.45704e-05	1.18747e-05	8.15364e-06
AAACGCGA		1.82804e-05	1.62386e-05	1.33006e-05	9.30651e-06
AAACGCGC		1.73151e-05	1.53227e-05	1.22656e-05	8.68931e-06
AAACGCGG		1.31702e-05	1.20189e-05	1.01979e-05	7.18104e-06
AAACGCGT		1.5627e-05	1.44464e-05	1.2487e-05	9.87838e-06
AAACGCTA		2.02487e-05	1.90775e-05	1.67205e-05	1.25887e-05
AAACGCTC		1.45785e-05	1.30588e-05	1.09026e-05	7.03595e-06
AAACGCTG		1.57637e-05	1.39206e-05	1.1392e-05	7.72748e-06
AAACGCTT		1.72031e-05	1.5646e-05	1.31946e-05	9.14601e-06
AAACGGAA		1.90436e-05	1.71086e-05	1.46562e-05	1.10216e-05
AAACGGAC		1.63773e-05	1.44539e-05	1.19101e-05	8.50557e-06
AAACGGAG		1.40682e-05	1.27178e-05	1.08466e-05	7.9951e-06
AAACGGAT		1.68764e-05	1.54984e-05	1.33655e-05	9.88223e-06
AAACGGCA		1.71775e-05	1.53852e-05	1.28732e-05	9.37565e-06
AAACGGCC		1.39514e-05	1.18264e-05	9.6195e-06	5.94499e-06
AAACGGCG		1.20508e-05	1.17102e-05	1.07913e-05	8.10006e-06
AAACGGCT		1.35425e-05	1.23572e-05	1.04995e-05	7.54487e-06
AAACGGGA		1.45472e-05	1.42066e-05	1.34462e-05	1.0404e-05
AAACGGGC		1.33515e-05	1.18994e-05	9.86145e-06	6.73918e-06
AAACGGGG		1.36672e-05	1.45357e-05	1.47094e-05	1.25633e-05
AAACGGGT		1.41831e-05	1.38417e-05	1.29214e-05	9.10512e-06
AAACGGTA		1.68234e-05	1.64262e-05	1.43453e-05	1.14543e-05
AAACGGTC		1.19161e-05	1.0806e-05	9.03582e-06	6.03214e-06
AAACGGTG		1.59465e-05	1.55105e-05	1.41698e-05	1.11911e-05
AAACGGTT		1.60041e-05	1.50716e-05	1.31241e-05	9.504e-06
AAACGTAA		2.51194e-05	2.46194e-05	2.33198e-05	1.97232e-05
AAACGTAC		2.01328e-05	1.90755e-05	1.55172e-05	1.128e-05
AAACGTAG		1.71102e-05	1.5061e-05	1.22502e-05	8.87173e-06
AAACGTAT		2.10215e-05	1.98676e-05	1.75088e-05	1.29639e-05
AAACGTCA		1.69503e-05	1.52565e-05	1.28639e-05	9.82082e-06
AAACGTCC		1.44575e-05	1.28805e-05	1.06444e-05	7.08341e-06
AAACGTCG		1.06011e-05	9.55823e-06	8.06727e-06	5.41035e-06
AAACGTCT		1.32177e-05	1.14691e-05	9.05042e-06	5.73051e-06
AAACGTGA		1.83976e-05	1.71567e-05	1.52259e-05	1.16249e-05
AAACGTGC		1.64717e-05	1.51366e-05	1.28129e-05	9.04467e-06
AAACGTGG		1.55055e-05	1.51595e-05	1.34675e-05	9.73992e-06
AAACGTGT		1.76695e-05	1.69332e-05	1.48522e-05	1.14963e-05
AAACGTTA		2.09625e-05	2.03252e-05	1.89166e-05	1.52938e-05
AAACGTTC		1.55717e-05	1.4036e-05	1.12882e-05	7.28594e-06
AAACGTTG		1.74838e-05	1.64883e-05	1.39872e-05	9.63473e-06
AAACGTTT		1.89904e-05	1.71046e-05	1.43557e-05	9.42966e-06
AAACTAAA		3.09439e-05	2.77001e-05	2.34746e-05	1.66606e-05
AAACTAAC		2.65117e-05	2.53535e-05	2.18376e-05	1.5717e-05
AAACTAAG		2.11356e-05	1.89669e-05	1.52492e-05	1.10121e-05
AAACTAAT		2.53534e-05	2.47596e-05	2.25047e-05	1.74401e-05
AAACTACA		2.65683e-05	2.44308e-05	2.01185e-05	1.37659e-05
AAACTACC		2.41012e-05	2.29622e-05	1.93716e-05	1.33059e-05
AAACTACG		1.76598e-05	1.5887e-05	1.30564e-05	8.97682e-06
AAACTACT		1.98255e-05	1.84395e-05	1.60271e-05	1.15796e-05
AAACTAGA		1.8791e-05	1.60671e-05	1.21338e-05	8.2502e-06
AAACTAGC		1.85068e-05	1.60677e-05	1.27749e-05	8.63993e-06
AAACTAGG		1.53325e-05	1.36607e-05	1.14905e-05	8.2288e-06
AAACTAGT		1.62681e-05	1.50262e-05	1.20526e-05	8.61022e-06
AAACTATA		2.29895e-05	1.99354e-05	1.64378e-05	1.1665e-05
AAACTATC		1.81227e-05	1.68748e-05	1.38967e-05	9.60753e-06
AAACTATG		1.91785e-05	1.81751e-05	1.47806e-05	1.08184e-05
AAACTATT		2.02713e-05	2.00004e-05	1.66095e-05	1.20549e-05
AAACTCAA		2.33945e-05	2.12624e-05	1.74139e-05	1.23721e-05
AAACTCAC		2.15946e-05	2.04835e-05	1.74569e-05	1.18907e-05
AAACTCAG		1.55514e-05	1.33902e-05	1.04987e-05	6.64133e-06
AAACTCAT		1.99728e-05	1.88021e-05	1.59249e-05	1.25413e-05
AAACTCCA		2.12311e-05	1.87931e-05	1.50686e-05	9.97039e-06
AAACTCCC		2.05432e-05	1.93777e-05	1.69852e-05	1.15234e-05
AAACTCCG		1.3824e-05	1.208e-05	9.3276e-06	6.19818e-06
AAACTCCT		1.65166e-05	1.49996e-05	1.21373e-05	8.14621e-06
AAACTCGA		1.42621e-05	1.26147e-05	9.70302e-06	6.6186e-06
AAACTCGC		1.44823e-05	1.3006e-05	1.07965e-05	7.20798e-06
AAACTCGG		1.0279e-05	8.9969e-06	7.03331e-06	4.33378e-06
AAACTCGT		1.33324e-05	1.24206e-05	9.85081e-06	7.23858e-06
AAACTCTA		1.76913e-05	1.58772e-05	1.28926e-05	8.4941e-06
AAACTCTC		1.52786e-05	1.43264e-05	1.18306e-05	7.48484e-06
AAACTCTG		1.41338e-05	1.22003e-05	9.18882e-06	5.98651e-06
AAACTCTT		1.74499e-05	1.62137e-05	1.39557e-05	9.01444e-06
AAACTGAA		2.2055e-05	2.00769e-05	1.58867e-05	1.10875e-05
AAACTGAC		1.88659e-05	1.7309e-05	1.45914e-05	1.0294e-05
AAACTGAG		1.5663e-05	1.39043e-05	1.13221e-05	7.71557e-06
AAACTGAT		1.86066e-05	1.78253e-05	1.54814e-05	1.16564e-05
AAACTGCA		2.2103e-05	2.00682e-05	1.66815e-05	1.15658e-05
AAACTGCC		1.83676e-05	1.71918e-05	1.42201e-05	1.03452e-05
AAACTGCG		1.53372e-05	1.35184e-05	1.13481e-05	7.50119e-06
AAACTGCT		1.73518e-05	1.61618e-05	1.3497e-05	9.27686e-06
AAACTGGA		1.56001e-05	1.41808e-05	1.21639e-05	8.11398e-06
AAACTGGC		1.4958e-05	1.33852e-05	1.09215e-05	7.12107e-06
AAACTGGG		1.41992e-05	1.36537e-05	1.21068e-05	8.67295e-06
AAACTGGT		1.52353e-05	1.41765e-05	1.16951e-05	8.47442e-06
AAACTGTA		1.90724e-05	1.72618e-05	1.43645e-05	1.00867e-05
AAACTGTC		1.47023e-05	1.34221e-05	1.13845e-05	7.86394e-06
AAACTGTG		1.69565e-05	1.55401e-05	1.31482e-05	9.43097e-06
AAACTGTT		1.85309e-05	1.75754e-05	1.50966e-05	1.20246e-05
AAACTTAA		2.55451e-05	2.54808e-05	2.23084e-05	1.70561e-05
AAACTTAC		2.10958e-05	2.01342e-05	1.71147e-05	1.16955e-05
AAACTTAG		1.73842e-05	1.50765e-05	1.2047e-05	8.05262e-06
AAACTTAT		2.05907e-05	1.97243e-05	1.6442e-05	1.12794e-05
AAACTTCA		1.88025e-05	1.71671e-05	1.39144e-05	9.73492e-06
AAACTTCC		1.82957e-05	1.75412e-05	1.49953e-05	1.0295e-05
AAACTTCG		1.37485e-05	1.21511e-05	9.54652e-06	6.03752e-06
AAACTTCT		1.55647e-05	1.41793e-05	1.15162e-05	7.10843e-06
AAACTTGA		1.79756e-05	1.6852e-05	1.35164e-05	9.37115e-06
AAACTTGC		1.75373e-05	1.60295e-05	1.30952e-05	8.94352e-06
AAACTTGG		1.5466e-05	1.39568e-05	1.13446e-05	7.22549e-06
AAACTTGT		1.70403e-05	1.5485e-05	1.2662e-05	9.26266e-06
AAACTTTA		2.0375e-05	1.95873e-05	1.53525e-05	1.10374e-05
AAACTTTC		1.82881e-05	1.64484e-05	1.38858e-05	8.8746e-06
AAACTTTG		1.73405e-05	1.55827e-05	1.24531e-05	8.48752e-06
AAACTTTT		1.91621e-05	1.78046e-05	1.37513e-05	9.1721e-06
AAAGAAAA		3.75392e-05	3.30057e-05	2.84432e-05	2.18609e-05
AAAGAAAC		2.72709e-05	2.29885e-05	1.86371e-05	1.31873e-05
AAAGAAAG		2.4962e-05	2.2484e-05	2.0823e-05	1.7564e-05
AAAGAAAT		2.77954e-05	2.47714e-05	2.04794e-05	1.46438e-05
AAAGAACA		2.96624e-05	2.56525e-05	2.1119e-05	1.54572e-05
AAAGAACC		2.12947e-05	1.77745e-05	1.34812e-05	8.48601e-06
AAAGAACG		1.80047e-05	1.49145e-05	1.23402e-05	9.83981e-06
AAAGAACT		1.91775e-05	1.57557e-05	1.18532e-05	7.94782e-06
AAAGAAGA		2.13651e-05	1.91181e-05	1.62044e-05	1.33286e-05
AAAGAAGC		1.90799e-05	1.5714e-05	1.22171e-05	8.47221e-06
AAAGAAGG		1.79822e-05	1.84475e-05	1.82974e-05	1.63067e-05
AAAGAAGT		1.90751e-05	1.76237e-05	1.55345e-05	1.19846e-05
AAAGAATA		2.68767e-05	2.21925e-05	1.94412e-05	1.4084e-05
AAAGAATC		1.6964e-05	1.42743e-05	1.12418e-05	7.09398e-06
AAAGAATG		2.32029e-05	2.07003e-05	1.8796e-05	1.5049e-05
AAAGAATT		2.13962e-05	1.93786e-05	1.61075e-05	1.13691e-05
AAAGACAA		2.82928e-05	2.44769e-05	1.95124e-05	1.49215e-05
AAAGACAC		2.39939e-05	2.0682e-05	1.61983e-05	1.073e-05
AAAGACAG		1.90386e-05	1.62374e-05	1.31553e-05	9.26799e-06
AAAGACAT		2.18799e-05	1.91348e-05	1.55407e-05	1.11844e-05
AAAGACCA		2.19699e-05	1.90368e-05	1.54764e-05	1.05489e-05
AAAGACCC		1.77871e-05	1.51482e-05	1.14669e-05	7.02263e-06
AAAGACCG		1.25376e-05	1.01522e-05	7.67387e-06	4.9893e-06
AAAGACCT		1.5227e-05	1.31074e-05	9.72048e-06	6.16984e-06
AAAGACGA		1.84979e-05	1.52226e-05	1.13113e-05	8.28092e-06
AAAGACGC		1.5349e-05	1.25795e-05	9.45145e-06	6.09181e-06
AAAGACGG		1.2795e-05	1.15057e-05	9.44276e-06	6.63774e-06
AAAGACGT		1.56256e-05	1.32973e-05	1.13435e-05	7.69646e-06
AAAGACTA		2.03285e-05	1.74411e-05	1.39903e-05	9.84102e-06
AAAGACTC		1.34604e-05	1.1256e-05	7.99104e-06	4.69339e-06
AAAGACTG		1.63231e-05	1.34727e-05	9.85425e-06	6.60641e-06
AAAGACTT		1.60638e-05	1.42827e-05	1.07862e-05	7.62386e-06
AAAGAGAA		2.38675e-05	2.1074e-05	1.84793e-05	1.59295e-05
AAAGAGAC		1.64099e-05	1.34851e-05	1.00794e-05	7.18484e-06
AAAGAGAG		1.66345e-05	1.63224e-05	1.51722e-05	1.33073e-05
AAAGAGAT		1.75563e-05	1.62291e-05	1.40944e-05	1.09947e-05
AAAGAGCA		1.94812e-05	1.6202e-05	1.37544e-05	1.04913e-05
AAAGAGCC		1.277e-05	1.0374e-05	7.74558e-06	4.70192e-06
AAAGAGCG		1.14567e-05	1.12129e-05	9.82056e-06	7.31267e-06
AAAGAGCT		1.31358e-05	1.09398e-05	9.12151e-06	6.10826e-06
AAAGAGGA		1.72054e-05	1.68442e-05	1.68624e-05	1.37743e-05
AAAGAGGC		1.38352e-05	1.26144e-05	1.05679e-05	7.54965e-06
AAAGAGGG		1.72448e-05	1.9604e-05	2.13788e-05	1.86068e-05
AAAGAGGT		1.6123e-05	1.71098e-05	1.75965e-05	1.38601e-05
AAAGAGTA		1.8965e-05	1.78388e-05	1.67091e-05	1.30801e-05
AAAGAGTC		1.09356e-05	9.90031e-06	7.99458e-06	5.25882e-06
AAAGAGTG		1.97954e-05	2.12927e-05	2.19597e-05	1.7607e-05
AAAGAGTT		1.80116e-05	1.73011e-05	1.56145e-05	1.1375e-05
AAAGATAA		2.83649e-05	2.75257e-05	2.63094e-05	2.17379e-05
AAAGATAC		2.17482e-05	1.96224e-05	1.60089e-05	1.11188e-05
AAAGATAG		1.87331e-05	1.61862e-05	1.34977e-05	9.81494e-06
AAAGATAT		2.02907e-05	1.81981e-05	1.52597e-05	1.02638e-05
AAAGATCA		1.73672e-05	1.54952e-05	1.31261e-05	9.77635e-06
AAAGATCC		1.43086e-05	1.22832e-05	9.18171e-06	5.76042e-06
AAAGATCG		1.08281e-05	1.00769e-05	8.27613e-06	5.36246e-06
AAAGATCT		1.23314e-05	1.07095e-05	7.82252e-06	5.01485e-06
AAAGATGA		2.02496e-05	1.81494e-05	1.65264e-05	1.31733e-05
AAAGATGC		1.71261e-05	1.52491e-05	1.24797e-05	8.59373e-06
AAAGATGG		1.63571e-05	1.65588e-05	1.56534e-05	1.13552e-05
AAAGATGT		1.86612e-05	1.84325e-05	1.63008e-05	1.33111e-05
AAAGATTA		2.1423e-05	2.10274e-05	1.76717e-05	1.31428e-05
AAAGATTC		1.4229e-05	1.21954e-05	9.32712e-06	5.76148e-06
AAAGATTG		1.76985e-05	1.67565e-05	1.42846e-05	1.01878e-05
AAAGATTT		1.76571e-05	1.55605e-05	1.22579e-05	8.66513e-06
AAAGCAAA		3.13252e-05	2.64146e-05	2.17761e-05	1.59126e-05
AAAGCAAC		2.50324e-05	2.20045e-05	1.78909e-05	1.20914e-05
AAAGCAAG		2.14102e-05	1.82992e-05	1.50868e-05	1.11763e-05
AAAGCAAT		2.56998e-05	2.48783e-05	2.16611e-05	1.76551e-05
AAAGCACA		2.645e-05	2.36629e-05	1.92622e-05	1.33554e-05
AAAGCACC		2.2082e-05	1.97768e-05	1.54622e-05	1.0268e-05
AAAGCACG		1.77039e-05	1.56425e-05	1.23036e-05	8.52216e-06
AAAGCACT		1.99814e-05	1.80597e-05	1.5037e-05	1.07873e-05
AAAGCAGA		1.84271e-05	1.55163e-05	1.31744e-05	8.91465e-06
AAAGCAGC		1.76608e-05	1.55611e-05	1.25991e-05	8.56877e-06
AAAGCAGG		1.59571e-05	1.53269e-05	1.42684e-05	1.08406e-05
AAAGCAGT		1.75959e-05	1.63615e-05	1.4017e-05	1.00127e-05
AAAGCATA		2.37639e-05	2.20841e-05	1.80002e-05	1.32634e-05
AAAGCATC		1.70832e-05	1.5004e-05	1.19755e-05	7.71122e-06
AAAGCATG		2.03326e-05	1.83968e-05	1.53282e-05	1.19306e-05
AAAGCATT		2.09873e-05	2.04531e-05	1.71739e-05	1.2785e-05
AAAGCCAA		2.47325e-05	2.18464e-05	1.80461e-05	1.30489e-05
AAAGCCAC		2.23868e-05	1.9798e-05	1.5735e-05	1.0638e-05
AAAGCCAG		1.64732e-05	1.39803e-05	1.06744e-05	6.11771e-06
AAAGCCAT		2.00941e-05	1.80235e-05	1.4981e-05	1.03641e-05
AAAGCCCA		2.18084e-05	1.908e-05	1.50248e-05	1.00535e-05
AAAGCCCC		1.76649e-05	1.60311e-05	1.24302e-05	8.49637e-06
AAAGCCCG		1.282e-05	1.04689e-05	7.57387e-06	4.3317e-06
AAAGCCCT		1.64645e-05	1.45407e-05	1.14732e-05	7.1176e-06
AAAGCCGA		1.47502e-05	1.23838e-05	9.34475e-06	5.79456e-06
AAAGCCGC		1.4034e-05	1.16474e-05	8.80344e-06	5.36548e-06
AAAGCCGG		1.11262e-05	9.03178e-06	6.75735e-06	4.33243e-06
AAAGCCGT		1.41231e-05	1.33099e-05	1.09133e-05	7.40946e-06
AAAGCCTA		1.86758e-05	1.65847e-05	1.34331e-05	9.23629e-06
AAAGCCTC		1.38683e-05	1.19289e-05	9.19054e-06	5.32466e-06
AAAGCCTG		1.45483e-05	1.24888e-05	9.22567e-06	5.46302e-06
AAAGCCTT		1.6248e-05	1.43518e-05	1.10314e-05	6.85257e-06
AAAGCGAA		2.11743e-05	1.81251e-05	1.52063e-05	1.1327e-05
AAAGCGAC		1.5132e-05	1.27787e-05	1.04197e-05	6.88481e-06
AAAGCGAG		1.39213e-05	1.29095e-05	1.07112e-05	7.64586e-06
AAAGCGAT		1.60458e-05	1.46664e-05	1.2113e-05	9.10089e-06
AAAGCGCA		1.92434e-05	1.68717e-05	1.37345e-05	9.87588e-06
AAAGCGCC		1.23753e-05	1.0208e-05	7.5807e-06	4.78455e-06
AAAGCGCG		1.31181e-05	1.20709e-05	9.67319e-06	6.54907e-06
AAAGCGCT		1.38506e-05	1.20546e-05	9.48568e-06	6.39705e-06
AAAGCGGA		1.49191e-05	1.36721e-05	1.19251e-05	9.01659e-06
AAAGCGGC		1.14336e-05	9.952e-06	7.70722e-06	5.22952e-06
AAAGCGGG		1.38419e-05	1.38465e-05	1.26897e-05	9.66068e-06
AAAGCGGT		1.43076e-05	1.38775e-05	1.21821e-05	8.84237e-06
AAAGCGTA		1.78443e-05	1.64543e-05	1.42448e-05	1.07491e-05
AAAGCGTC		1.02307e-05	9.5767e-06	7.71944e-06	5.36714e-06
AAAGCGTG		1.67024e-05	1.61283e-05	1.41865e-05	1.05741e-05
AAAGCGTT		1.67732e-05	1.56951e-05	1.35203e-05	9.66691e-06
AAAGCTAA		2.33149e-05	2.23538e-05	1.92129e-05	1.51822e-05
AAAGCTAC		1.85393e-05	1.67761e-05	1.27877e-05	8.43964e-06
AAAGCTAG		1.60383e-05	1.3571e-05	1.03799e-05	6.41585e-06
AAAGCTAT		1.84362e-05	1.67103e-05	1.36508e-05	9.39584e-06
AAAGCTCA		1.65444e-05	1.44687e-05	1.16207e-05	7.71448e-06
AAAGCTCC		1.47111e-05	1.26696e-05	9.42946e-06	5.35446e-06
AAAGCTCG		1.05701e-05	8.74525e-06	6.41087e-06	3.63488e-06
AAAGCTCT		1.24464e-05	1.06759e-05	7.80615e-06	4.77939e-06
AAAGCTGA		1.67218e-05	1.47136e-05	1.16353e-05	7.93805e-06
AAAGCTGC		1.53595e-05	1.34282e-05	1.05505e-05	6.92831e-06
AAAGCTGG		1.45769e-05	1.31653e-05	1.06814e-05	6.66012e-06
AAAGCTGT		1.65475e-05	1.51373e-05	1.23272e-05	8.2782e-06
AAAGCTTA		1.93837e-05	1.75972e-05	1.49945e-05	1.13062e-05
AAAGCTTC		1.46113e-05	1.24228e-05	9.47252e-06	5.50007e-06
AAAGCTTG		1.57736e-05	1.35682e-05	1.07807e-05	6.69244e-06
AAAGCTTT		1.77307e-05	1.56955e-05	1.14077e-05	6.63383e-06
AAAGGAAA		2.67697e-05	2.52065e-05	2.33091e-05	1.91232e-05
AAAGGAAC		2.01459e-05	1.76922e-05	1.45643e-05	1.05124e-05
AAAGGAAG		1.79979e-05	1.84242e-05	1.92635e-05	1.66698e-05
AAAGGAAT		1.98329e-05	1.92972e-05	1.66918e-05	1.37979e-05
AAAGGACA		2.08845e-05	1.92666e-05	1.57544e-05	1.21536e-05
AAAGGACC		1.50261e-05	1.31267e-05	1.03594e-05	6.81705e-06
AAAGGACG		1.39076e-05	1.28286e-05	1.07377e-05	7.53309e-06
AAAGGACT		1.45819e-05	1.26183e-05	1.04923e-05	7.33472e-06
AAAGGAGA		1.57228e-05	1.52084e-05	1.43641e-05	1.20115e-05
AAAGGAGC		1.27897e-05	1.21123e-05	1.0059e-05	7.23916e-06
AAAGGAGG		1.52158e-05	1.7137e-05	1.75273e-05	1.57684e-05
AAAGGAGT		1.45407e-05	1.43199e-05	1.39708e-05	1.02069e-05
AAAGGATA		2.02015e-05	1.9226e-05	1.71229e-05	1.38705e-05
AAAGGATC		1.29497e-05	1.21175e-05	9.7182e-06	6.76417e-06
AAAGGATG		1.78328e-05	1.78112e-05	1.64972e-05	1.26295e-05
AAAGGATT		1.69863e-05	1.60528e-05	1.36739e-05	1.00144e-05
AAAGGCAA		2.18105e-05	2.02281e-05	1.75066e-05	1.40917e-05
AAAGGCAC		1.74605e-05	1.65004e-05	1.28718e-05	9.62303e-06
AAAGGCAG		1.63914e-05	1.50379e-05	1.33654e-05	9.45819e-06
AAAGGCAT		1.87746e-05	1.72344e-05	1.47906e-05	1.06933e-05
AAAGGCCA		1.72808e-05	1.56223e-05	1.27522e-05	9.45256e-06
AAAGGCCC		1.39576e-05	1.1845e-05	8.84413e-06	5.29888e-06
AAAGGCCG		1.11215e-05	9.74688e-06	7.66301e-06	4.71175e-06
AAAGGCCT		1.33393e-05	1.14563e-05	8.98174e-06	5.61276e-06
[truncated: 64,868 more rows]

## Sheet: Table_S7
The table contains median frequencies over all experiments of palindromes of the form s-gap-r for gaps length 0-8 in cycles 0-4.
[truncated: 257 more rows]
[truncated: 5 more columns]
